# Supplementary material for: Whole blood DNA methylation analysis reveals respiratory environmental traits involved in COVID-19 severity following SARS-CoV-2 infection
Source: Nat Commun. 2022 Aug 6;13:4597. doi: 10.1038/s41467-022-32357-2 (PMC9357033; doi:10.1038/s41467-022-32357-2)
Supplement: Supplementary file 4 — Supplementary Data 1 [file 41467_2022_32357_MOESM4_ESM.xlsx]

## Sheet: Severe - Negative DMCs
ID	Discovery_Estimate	Discovery_StdError	Discovery_t	Discovery_p	Replication_Estimate	Replication_StdError	Replication_t	Replication_p	Meta_Estimate	Meta_StdError	Meta_Z	Meta_p	chromosome	position	gene	locations	location	CpG_module
cg17114584	-0.112475	0.0275415	-4.08382	7.55074e-05	-0.239894	0.0259814	-9.23331	4.67673e-13	-0.179896	0.0188991	-9.51873	1.75309e-21	chr11	613792	IRF7	Body;5'UTR;ExonBnd;3'UTR;1stExon;TSS1500	TSS	S.Ho
cg24819835	-0.0295406	0.00452421	-6.52945	1.23282e-09	-0.0370403	0.00701178	-5.28259	1.93017e-06	-0.0317451	0.00380156	-8.35055	6.79453e-17	chr4	15780011	CD38	1stExon;5'UTR	5'UTR	S.Ho
cg10161996	-0.0423275	0.00659836	-6.41485	2.19926e-09	-0.0742244	0.0129988	-5.71011	3.89389e-07	-0.0488625	0.00588372	-8.3047	1.00074e-16	chr15	101667972			Inter	S.Ho
cg03699074	-0.0428959	0.00650037	-6.599	8.65581e-10	-0.0589305	0.0122484	-4.81127	1.0779e-05	-0.0464196	0.00574186	-8.08443	6.2458e-16	chr16	88849875	FAM38A	Body	Body	S.Ho
cg23299102	-0.118395	0.0253423	-4.67185	7.13128e-06	-0.203818	0.0293347	-6.94802	3.31259e-09	-0.154902	0.0191771	-8.07746	6.6128e-16	chr7	36495922			Inter	S.Ho
cg03753191	-0.0507902	0.00816338	-6.22171	5.76694e-09	-0.0695419	0.0140522	-4.94884	6.5613e-06	-0.0555218	0.00705871	-7.8657	3.67028e-15	chr13	43566902	EPSTI1	TSS1500	TSS	S.Ho
cg02560388	-0.0405088	0.00570095	-7.10562	6.25662e-11	-0.0368282	0.0112107	-3.28508	0.00171849	-0.0397526	0.00508164	-7.82279	5.16666e-15	chr2	11969958			Inter	S.Ho
cg24002003	-0.0481019	0.00843789	-5.7007	7.18819e-08	-0.0752124	0.0140434	-5.35571	1.47147e-06	-0.055293	0.00723274	-7.64483	2.09227e-14	chr15	101668143			Inter	S.Ho
cg00607627	-0.0327345	0.0071379	-4.58601	1.01961e-05	-0.0649388	0.0100825	-6.44074	2.37444e-08	-0.0434863	0.00582576	-7.46449	8.36238e-14	chr16	28995994	LAT;RP11-264B17,3	TSS200;TSS1500;5'UTR	TSS	S.Ho
cg07878065	-0.0290134	0.00472317	-6.14278	8.51463e-09	-0.0477743	0.0106513	-4.48531	3.42101e-05	-0.0320963	0.0043177	-7.43365	1.05642e-13	chr18	2641871			Inter	S.Ho
cg12461141	-0.0982718	0.0196537	-5.00017	1.74767e-06	-0.116666	0.0217662	-5.35997	1.44834e-06	-0.106533	0.0145871	-7.30325	2.80889e-13	chr11	5710654	TRIM22;TRIM5	TSS1500;5'UTR	TSS	S.Ho
cg21587506	-0.0731203	0.0128925	-5.67152	8.24979e-08	-0.0948177	0.0205947	-4.60399	2.25496e-05	-0.0792292	0.0109279	-7.2502	4.16168e-13	chr10	91092162	IFIT3;LIPA	TSS200;5'UTR;Body;3'UTR	TSS	S.Ho
cg12877361	0.0456615	0.00896672	5.09233	1.16518e-06	0.0564419	0.0120646	4.6783	1.73318e-05	0.0494974	0.00719672	6.87778	6.07914e-12	chr12	113356935	OAS1;RP1-71H24,1	Body;TSS1500;3'UTR	TSS	S.He
cg26416615	-0.0712872	0.0254072	-2.80579	0.00576184	-0.188695	0.0269837	-6.9929	2.78122e-09	-0.126461	0.0184978	-6.83653	8.11331e-12	chr10	63751843	ARID5B	Body	Body	S.Ho
cg03782775	-0.0617973	0.011769	-5.25087	5.74019e-07	-0.0581004	0.0140874	-4.12427	0.000118113	-0.0602777	0.00903188	-6.67388	2.49128e-11	chr20	2967463	PTPRA	Body;5'UTR	5'UTR	S.Ho
cg02481950	0.034251	0.00626738	5.46497	2.16186e-07	0.0396059	0.0103053	3.84323	0.000299635	0.0356968	0.00535484	6.66628	2.62375e-11	chr16	21665002	METTL9;IGSF6	Body;TSS1500;5'UTR	TSS	S.He
cg26955963	0.0637676	0.0121465	5.24988	5.76578e-07	0.0749464	0.0181378	4.13205	0.000115058	0.0672287	0.0100924	6.66129	2.71427e-11	chr2	8466005	LINC00299	Body;TSS1500;3'UTR	TSS	S.He
cg22930808	-0.207652	0.037498	-5.53769	1.54361e-07	-0.159196	0.0419022	-3.79921	0.000345661	-0.186104	0.0279429	-6.66014	2.73574e-11	chr3	122281881	PARP9;DTX3L	5'UTR;TSS1500	TSS	S.Ho
cg02770216	0.0585217	0.00963578	6.07337	1.19688e-08	0.0428412	0.0156072	2.74496	0.00800729	0.0541942	0.00819903	6.60983	3.84763e-11	chr7	91687079	AKAP9	Body;TSS1500;1stExon;5'UTR	TSS	NA
cg08539067	-0.0205564	0.00423288	-4.85637	3.25966e-06	-0.0342291	0.00719771	-4.75556	1.31604e-05	-0.0240699	0.0036487	-6.59685	4.19978e-11	chr3	49395985	GPX1	TSS200;1stExon;5'UTR;TSS1500	TSS	S.Ho
cg21952614	-0.0254418	0.00741046	-3.43323	0.000792312	-0.0529666	0.00877912	-6.03325	1.13884e-07	-0.0368938	0.00566277	-6.51515	7.26178e-11	chr12	106676118	CKAP4	3'UTR;5'UTR	5'UTR	S.Ho
cg16462073	-0.0267747	0.00770484	-3.47506	0.000687165	-0.0684254	0.0108677	-6.2962	4.1485e-08	-0.0407069	0.00628547	-6.47636	9.39644e-11	chr16	28995843	SPNS1;LAT;RP11-264B17,3	3'UTR;TSS1500;5'UTR	TSS	S.Ho
cg02138684	-0.0303945	0.0070604	-4.30493	3.18773e-05	-0.0682718	0.0125404	-5.44414	1.05828e-06	-0.0395112	0.00615233	-6.42215	1.34365e-10	chr11	72864108			Inter	S.Ho
cg24273484	0.0371073	0.00658307	5.63678	9.71466e-08	0.0348851	0.0113306	3.07883	0.00315201	0.0365465	0.0056921	6.42057	1.35765e-10	chr18	18637322	ROCK1	Body	Body	S.He
cg07387383	-0.0133527	0.00244057	-5.47116	2.101e-07	-0.0190964	0.00555974	-3.43477	0.00109145	-0.0142807	0.00223473	-6.39033	1.65526e-10	chr3	194722955			Inter	S.Ho
cg06842507	-0.0340865	0.00693227	-4.91707	2.50901e-06	-0.050443	0.01205	-4.18614	9.58297e-05	-0.0381538	0.00600887	-6.34957	2.15916e-10	chr7	5469880	AC092171,1	TSS1500	TSS	S.Ho
cg18101225	-0.0330047	0.00681944	-4.83979	3.49992e-06	-0.0481044	0.0114487	-4.20174	9.0889e-05	-0.0369591	0.00585883	-6.30827	2.82169e-10	chr4	15964913	FGFBP2;PROM1	TSS200;3'UTR	TSS	S.Ho
cg26932772	-0.0133649	0.00318422	-4.19721	4.87084e-05	-0.0161621	0.00370331	-4.36422	5.20978e-05	-0.0145538	0.00241443	-6.02785	1.6615e-09	chr12	76479515	NAP1L1	TSS1500	TSS	S.Ho
cg03361738	-0.051799	0.0126878	-4.08259	7.58647e-05	-0.0933247	0.0196516	-4.74897	1.34739e-05	-0.0640161	0.0106592	-6.00573	1.90478e-09	chr9	107685725	ABCA1	5'UTR	5'UTR	S.Ho
cg07957619	-0.0485158	0.0131785	-3.68143	0.000334315	-0.0737135	0.0150657	-4.89282	8.0361e-06	-0.0594386	0.00991913	-5.99232	2.06872e-09	chr6	43595208	GTPBP2	Body;TSS200;5'UTR;TSS1500	TSS	S.Ho
cg04332373	-0.0263934	0.00520732	-5.06851	1.29442e-06	-0.030382	0.00977359	-3.10858	0.00289202	-0.0272753	0.00459572	-5.93493	2.93974e-09	chr4	15779642	CD38	TSS1500	TSS	S.Ho
cg06625767	-0.0327839	0.00750601	-4.36768	2.48183e-05	-0.0478236	0.0118862	-4.02346	0.000165536	-0.0370716	0.00634651	-5.84125	5.18091e-09	chr5	176836695	F12;GRK6	TSS200;5'UTR	TSS	S.Ho
cg06146977	0.0216264	0.00501152	4.31534	3.05857e-05	0.0352294	0.00848684	4.15106	0.000107911	0.0251434	0.00431531	5.82654	5.65877e-09	chr13	43469464	EPSTI1	Body;3'UTR	3'UTR	S.He
cg15999041	0.0384723	0.0140677	2.7348	0.00708013	0.0863518	0.0153225	5.63561	5.15869e-07	0.0603715	0.0103626	5.82589	5.6809e-09	chr17	28699933			Inter	S.He
cg00522451	-0.0196147	0.00507423	-3.86556	0.000171507	-0.0324705	0.00712996	-4.55409	2.6883e-05	-0.0239369	0.00413416	-5.79002	7.03797e-09	chr2	113464048			Inter	S.Ho
cg06703222	-0.0137925	0.00297009	-4.64379	8.01908e-06	-0.0224946	0.00636522	-3.53399	0.000802961	-0.0153484	0.0026915	-5.70254	1.18032e-08	chr16	69598327	NFAT5	TSS1500	TSS	S.Ho
cg14094841	-0.0432475	0.00894892	-4.8327	3.60787e-06	-0.0349761	0.0121155	-2.8869	0.00542915	-0.0403277	0.00719821	-5.60247	2.11324e-08	chr20	3692262			Inter	S.Ho
cg21549285	-0.147038	0.0308218	-4.77057	4.7023e-06	-0.120241	0.0406725	-2.95631	0.00447062	-0.137263	0.0245651	-5.5877	2.30098e-08	chr21	42799141	MX1;TMPRSS3	5'UTR;ExonBnd;1stExon;3'UTR	5'UTR	S.Ho
cg06070445	0.0278647	0.00680479	4.09486	7.238e-05	0.0548696	0.0131562	4.17062	0.000101005	0.0335644	0.00604417	5.55319	2.80507e-08	chr3	187453772	BCL6	5'UTR;TSS1500;3'UTR	TSS	S.He
cg16315329	-0.0191344	0.004146	-4.61514	9.03564e-06	-0.0212311	0.00686304	-3.09354	0.00302083	-0.019695	0.00354872	-5.54987	2.85875e-08	chr3	50648706	CISH;MAPKAPK3	Body;TSS1500;5'UTR;3'UTR;1stExon	TSS	S.Ho
cg19285358	0.0379311	0.00914904	4.14591	5.94537e-05	0.0391271	0.0107749	3.63132	0.000591514	0.0384322	0.00697408	5.51071	3.57383e-08	chr15	74928240	EDC3;CLK3	Body;TSS200;5'UTR;3'UTR	TSS	M.He
cg22432956	-0.04644	0.0110891	-4.1879	5.05097e-05	-0.0776879	0.0204225	-3.80404	0.000340297	-0.0535551	0.00974516	-5.49556	3.89466e-08	chr2	43364319			Inter	S.Ho
cg16867702	0.0582612	0.0122907	4.74028	5.34642e-06	0.0566161	0.0208566	2.71454	0.00868919	0.0578372	0.0105888	5.46209	4.70572e-08	chr5	14326531	TRIO	Body;5'UTR	5'UTR	S.He

## Sheet: Mild - Negative DMCs
ID	Discovery_Estimate	Discovery_StdError	Discovery_t	Discovery_p	Replication_Estimate	Replication_StdError	Replication_t	Replication_p	Meta_Estimate	Meta_StdError	Meta_Z	Meta_p	chromosome	position	gene	locations	location	CpG_module
cg22930808	-0.151268	0.0236149	-6.40562	5.63951e-10	-0.194988	0.0238668	-8.16986	1.96371e-13	-0.172896	0.0167866	-10.2997	7.07113e-25	chr3	122281881	PARP9;DTX3L	5'UTR;TSS1500	TSS	S.Ho
cg03753191	-0.0412743	0.00528079	-7.81593	8.84546e-14	-0.0481075	0.00728994	-6.59916	8.64863e-10	-0.043626	0.00427661	-10.2011	1.96134e-24	chr13	43566902	EPSTI1	TSS1500	TSS	S.Ho
cg07124045	0.0748856	0.00793925	9.43233	1.04453e-18	0.0300201	0.00554308	5.41578	2.71114e-07	0.0447232	0.00454493	9.84023	7.55402e-23	chr10	103595509	KCNIP2	Body;3'UTR;5'UTR	5'UTR	NA
cg12461141	-0.0714372	0.0121731	-5.86847	1.14253e-08	-0.0927512	0.0121896	-7.60906	4.24743e-12	-0.0820798	0.00861348	-9.52922	1.58473e-21	chr11	5710654	TRIM22;TRIM5	TSS1500;5'UTR	TSS	S.Ho
cg17114584	-0.0946732	0.017605	-5.37764	1.50095e-07	-0.138803	0.017357	-7.99698	5.10534e-13	-0.117051	0.01236	-9.47018	2.79349e-21	chr11	613792	IRF7	Body;5'UTR;ExonBnd;3'UTR;1stExon;TSS1500	TSS	S.Ho
cg02770216	0.043129	0.00684931	6.29683	1.05345e-09	0.0475165	0.00675109	7.03834	8.91222e-11	0.0453544	0.00480809	9.43293	3.98784e-21	chr7	91687079	AKAP9	Body;TSS1500;1stExon;5'UTR	TSS	NA
cg23299102	-0.115659	0.0174261	-6.6371	1.45473e-10	-0.118415	0.0177816	-6.65943	6.35661e-10	-0.117009	0.0124459	-9.40143	5.38289e-21	chr7	36495922			Inter	S.Ho
cg26955963	0.0531278	0.00862391	6.16053	2.27948e-09	0.0566663	0.00851363	6.65595	6.47078e-10	0.0549198	0.00605866	9.06468	1.24966e-19	chr2	8466005	LINC00299	Body;TSS1500;3'UTR	TSS	S.He
cg07878065	-0.0243484	0.00372244	-6.54097	2.56429e-10	-0.0262479	0.00477525	-5.49665	1.86741e-07	-0.0250663	0.00293582	-8.53809	1.36456e-17	chr18	2641871			Inter	S.Ho
cg11681597	0.0341988	0.00634051	5.39369	1.38345e-07	0.0425026	0.006636	6.40485	2.31264e-09	0.0381617	0.00458432	8.32439	8.47629e-17	chr1	249116587	SH3BP5L	Body;3'UTR	3'UTR	NA
cg12877361	0.0357882	0.00699623	5.11536	5.53632e-07	0.0478797	0.00737836	6.4892	1.51161e-09	0.0415127	0.0050768	8.17695	2.9113e-16	chr12	113356935	OAS1;RP1-71H24,1	Body;TSS1500;3'UTR	TSS	S.He
cg04708790	0.018887	0.00373427	5.05774	7.3248e-07	0.0245159	0.00377239	6.49877	1.44014e-09	0.0216728	0.0026539	8.16641	3.17712e-16	chr12	113355675	OAS1;RP1-71H24,1	3'UTR;Body	3'UTR	S.He
cg24819835	-0.0206517	0.00319822	-6.45725	4.18117e-10	-0.020092	0.00405015	-4.96079	2.07533e-06	-0.0204367	0.00251001	-8.14209	3.88499e-16	chr4	15780011	CD38	1stExon;5'UTR	5'UTR	S.Ho
cg18257193	0.0273433	0.00623874	4.38282	1.61217e-05	0.0434412	0.00622405	6.97957	1.21251e-10	0.0354112	0.00440625	8.03658	9.23771e-16	chr12	106699438	TCP11L2;CKAP4	5'UTR;TSS1500	TSS	M.He
cg11251971	-0.0737944	0.0120718	-6.11293	2.97593e-09	-0.065783	0.0125869	-5.22629	6.4115e-07	-0.069956	0.00871249	-8.02939	9.79612e-16	chr5	139587026	CYSTM1	Body;5'UTR	5'UTR	S.Ho
cg08926253	-0.0546539	0.0112141	-4.87366	1.76185e-06	-0.072678	0.0112452	-6.46301	1.72543e-09	-0.063641	0.00794056	-8.01467	1.1043e-15	chr11	614761	IRF7	Body;5'UTR;3'UTR;TSS1500	TSS	NA
cg24273484	0.0273202	0.00533945	5.11666	5.50115e-07	0.0308451	0.00502924	6.13316	8.92716e-09	0.029188	0.00366097	7.97277	1.55163e-15	chr18	18637322	ROCK1	Body	Body	S.He
cg21587506	-0.055636	0.00962702	-5.77914	1.84882e-08	-0.0563617	0.010393	-5.42304	2.62216e-07	-0.0559711	0.00706262	-7.92498	2.28186e-15	chr10	91092162	IFIT3;LIPA	TSS200;5'UTR;Body;3'UTR	TSS	S.Ho
cg16785077	-0.0539126	0.0109184	-4.93777	1.30157e-06	-0.0663675	0.0107282	-6.18625	6.87252e-09	-0.0602495	0.00765236	-7.87332	3.4535e-15	chr21	42791867	MX1;TMPRSS3	TSS1500;3'UTR	TSS	NA
cg08319289	0.0353942	0.00736841	4.8035	2.44524e-06	0.0458058	0.00725619	6.31266	3.66936e-09	0.0406799	0.00517012	7.86827	3.59579e-15	chr3	190261614	IL1RAP	5'UTR	5'UTR	NA
cg00089960	0.0393007	0.00874491	4.49413	9.91973e-06	0.0585736	0.00902698	6.48873	1.51518e-09	0.0486314	0.00628094	7.74269	9.73344e-15	chr12	122245655	SETD1B	Body	Body	NA
cg19285358	0.0289301	0.00536337	5.39401	1.38126e-07	0.0286212	0.00547952	5.22331	6.49795e-07	0.0287789	0.00383288	7.50844	5.98365e-14	chr15	74928240	EDC3;CLK3	Body;TSS200;5'UTR;3'UTR	TSS	M.He
cg06146977	0.0171001	0.00421119	4.06064	6.22228e-05	0.0276333	0.00421573	6.5548	1.08391e-09	0.022361	0.00297936	7.5053	6.12883e-14	chr13	43469464	EPSTI1	Body;3'UTR	3'UTR	S.He
cg03037271	0.0420396	0.00903414	4.65341	4.86825e-06	0.0562282	0.00955624	5.88393	3.00032e-08	0.0487357	0.00656492	7.42366	1.13925e-13	chr17	40548565			Inter	NA
cg12633399	0.0391509	0.00746644	5.24358	2.94334e-07	0.043038	0.0082301	5.22934	6.32424e-07	0.0409058	0.00552989	7.39721	1.39072e-13	chr8	128052382			Inter	S.He
cg21549285	-0.0814532	0.0190293	-4.28041	2.49885e-05	-0.122735	0.0198958	-6.1689	7.48675e-09	-0.101176	0.0137519	-7.35723	1.87767e-13	chr21	42799141	MX1;TMPRSS3	5'UTR;ExonBnd;1stExon;3'UTR	5'UTR	S.Ho
cg10728454	0.083898	0.0167921	4.99628	9.8467e-07	0.0944991	0.0176419	5.3565	3.55574e-07	0.0889371	0.0121632	7.31201	2.63177e-13	chr15	40201507	GPR176	Body;3'UTR	3'UTR	NA
cg15999041	0.0350292	0.00852343	4.10976	5.09158e-05	0.0566882	0.00906402	6.2542	4.90862e-09	0.0451936	0.00620929	7.27838	3.37854e-13	chr17	28699933			Inter	S.He
cg23540819	0.0271134	0.00674958	4.01704	7.42252e-05	0.0368741	0.00604324	6.10171	1.04182e-08	0.032531	0.0045023	7.22542	4.99559e-13	chr8	17940228	ASAH1	Body;3'UTR;5'UTR	5'UTR	M.He
cg12284518	0.0274387	0.00607821	4.51427	9.07582e-06	0.0399562	0.00691019	5.78221	4.8824e-08	0.0328989	0.0045639	7.20851	5.6569e-13	chr11	64005787	VEGFB	Body;3'UTR;5'UTR	5'UTR	M.He
cg03084350	0.0261273	0.00583323	4.47903	1.0601e-05	0.0330064	0.00584423	5.64768	9.22942e-08	0.0295603	0.0041286	7.15989	8.0743e-13	chr3	38065265	PLCD1	Body;3'UTR	3'UTR	NA
cg09117950	0.017961	0.00445164	4.03469	6.91233e-05	0.0330522	0.00526551	6.27711	4.38046e-09	0.0242514	0.00339953	7.13375	9.76678e-13	chr17	16053684	NCOR1	Body;3'UTR	3'UTR	NA
cg20006294	0.02196	0.00701682	3.12963	0.00191908	0.0508117	0.00727843	6.98114	1.20262e-10	0.0358581	0.0050516	7.09836	1.26245e-12	chr3	69342285	FRMD4B	Body;TSS200;3'UTR	TSS	NA
cg21637909	0.0187475	0.0029223	6.41533	5.33168e-10	0.0121227	0.0036458	3.32512	0.0011383	0.0161561	0.0022802	7.08538	1.38668e-12	chr10	29923942	SVIL	TSS200;5'UTR;3'UTR	TSS	NA
cg14956920	0.0303419	0.00669336	4.53313	8.34835e-06	0.0353798	0.00648153	5.45855	2.22678e-07	0.0329418	0.00465622	7.07479	1.49671e-12	chr7	55605953	VOPP1	TSS1500;Body;5'UTR;3'UTR	TSS	NA
cg24388175	0.0382436	0.0110898	3.44853	0.000642675	0.0760947	0.0115709	6.5764	9.71192e-10	0.056366	0.00800635	7.04016	1.92025e-12	chr13	100949858	PCCA	Body;5'UTR	5'UTR	S.He
cg04168577	-0.0122071	0.0019498	-6.26073	1.29397e-09	-0.00828658	0.00246404	-3.363	0.00100354	-0.0106975	0.001529	-6.9964	2.62619e-12	chr11	7597483	PPFIBP2	Body;TSS1500;TSS200;5'UTR	TSS	S.Ho
cg08437869	0.0173413	0.00407853	4.25184	2.81957e-05	0.0208221	0.00378628	5.49934	1.84426e-07	0.0192108	0.00277488	6.92313	4.41779e-12	chr14	35435744	RP11-85K15,2	3'UTR	3'UTR	NA
cg06716655	-0.0345333	0.00776024	-4.45004	1.20379e-05	-0.0491012	0.00903118	-5.43685	2.4609e-07	-0.0407209	0.00588582	-6.91848	4.56517e-12	chr1	154579727	ADAR	TSS1500;Body;5'UTR;3'UTR	TSS	NA
cg22214659	0.0205066	0.00504931	4.06127	6.20629e-05	0.0294646	0.00514319	5.72885	6.29151e-08	0.0249031	0.00360313	6.91151	4.79529e-12	chr15	91455349	MAN2A2	Body;TSS200;TSS1500;5'UTR;1stExon	TSS	NA
cg03386675	-0.0186754	0.00515403	-3.62346	0.000340259	-0.0396055	0.00615896	-6.43055	2.03217e-09	-0.0272958	0.00395262	-6.90574	4.9941e-12	chr1	154579713	ADAR	TSS1500;Body;5'UTR;3'UTR	TSS	S.Ho
cg10161996	-0.0274179	0.00566487	-4.83998	2.063e-06	-0.0366538	0.00735422	-4.98404	1.87526e-06	-0.0308572	0.00448782	-6.87577	6.16538e-12	chr15	101667972			Inter	S.Ho
cg07362849	-0.0319832	0.0063063	-5.07163	6.84831e-07	-0.0336405	0.00725286	-4.63824	8.20707e-06	-0.0326967	0.00475894	-6.87059	6.39388e-12	chr19	17516901	BISPR;BST2;MVB12A;FAM125A	Body;TSS1500;ExonBnd;5'UTR;TSS200	TSS	NA
cg09426038	0.0143399	0.00427228	3.35649	0.000888995	0.0257667	0.00410307	6.27987	4.32057e-09	0.0202841	0.00295932	6.8543	7.16622e-12	chr6	147476199	STXBP5-AS1;RP11-497D6,4	Body;3'UTR	3'UTR	S.He
cg12476579	0.021244	0.0031146	6.82077	4.84602e-11	0.00741116	0.00199689	3.71134	0.000300429	0.0114408	0.00168106	6.80574	1.00531e-11	chr5	169172387	DOCK2	Body;5'UTR	5'UTR	NA
cg01632240	0.0203638	0.0048934	4.16148	4.11367e-05	0.0282131	0.00514475	5.48386	1.9812e-07	0.024092	0.00354568	6.79474	1.08507e-11	chr8	42009223	AP3M2	TSS1500	TSS	M.He
cg02314339	-0.0363871	0.00961835	-3.78309	0.000186303	-0.0544359	0.0093905	-5.79691	4.55201e-08	-0.0456278	0.00671919	-6.79066	1.1162e-11	chr10	91020653	LIPA	5'UTR	5'UTR	S.Ho
cg20182202	0.022766	0.00465955	4.88588	1.66345e-06	0.0231481	0.00492568	4.69948	6.35045e-06	0.0229465	0.00338497	6.77892	1.2108e-11	chr22	24550935	CABIN1	Body;TSS1500	TSS	NA
cg23649619	0.0571044	0.0137094	4.16533	4.04843e-05	0.0785994	0.0144281	5.44764	2.34164e-07	0.0673032	0.00993841	6.77203	1.26986e-11	chr2	98461039	TMEM131	Body	Body	NA
cg10093121	0.0494652	0.012105	4.08633	5.60401e-05	0.0678165	0.0123409	5.49528	1.87924e-07	0.0584638	0.00864173	6.7653	1.33036e-11	chr17	1335117	CRK	Body;3'UTR	3'UTR	S.He
cg12359279	-0.00663627	0.00112282	-5.91035	9.0999e-09	-0.00559483	0.00169367	-3.30338	0.00122308	-0.0063183	0.000935846	-6.75143	1.46393e-11	chr21	42797953	MX1;TMPRSS3	TSS200;5'UTR;TSS1500;3'UTR	TSS	NA
cg01520105	0.0249172	0.00458681	5.43236	1.13595e-07	0.0209984	0.00526404	3.98903	0.000108241	0.023226	0.00345818	6.71624	1.8647e-11	chr6	111887243	TRAF3IP2;TRAF3IP2-AS1	Body;3'UTR;5'UTR	5'UTR	M.He
cg03247739	0.0339593	0.00765826	4.43433	1.28922e-05	0.0491443	0.00946082	5.19451	7.39394e-07	0.0399704	0.0059525	6.7149	1.88196e-11	chr16	3910867	CREBBP	Body;5'UTR	5'UTR	S.He
cg10549986	-0.0243739	0.00497841	-4.89592	1.58656e-06	-0.0180934	0.00385198	-4.69717	6.41235e-06	-0.0204453	0.00304652	-6.71103	1.93255e-11	chr2	7018153	RSAD2	1stExon;TSS1500;5'UTR	TSS	S.Ho
cg06217905	0.00598042	0.00154155	3.8795	0.000128192	0.0100132	0.00174582	5.73553	6.09534e-08	0.00774718	0.00115554	6.70437	2.02278e-11	chr12	113435438	OAS2;RP1-71H24,1	Body;TSS1500;3'UTR	TSS	S.He
cg02693061	-0.00949191	0.00153695	-6.17583	2.09154e-09	-0.00585637	0.0019809	-2.95641	0.00367474	-0.00812576	0.00121431	-6.69169	2.20612e-11	chr17	8026413	HES7	Body	Body	NA
cg13155430	-0.063806	0.0148978	-4.2829	2.47255e-05	-0.0756148	0.0146854	-5.14899	9.06074e-07	-0.0697952	0.0104584	-6.67358	2.49638e-11	chr21	42795929	MX1;TMPRSS3	5'UTR;3'UTR	5'UTR	NA
cg21389750	0.0235787	0.00568499	4.14753	4.35813e-05	0.0297535	0.00563247	5.28249	4.97642e-07	0.0266947	0.0040012	6.67168	2.52886e-11	chr9	123869283	CNTRL	Body;5'UTR	5'UTR	M.He
cg27004182	0.0160887	0.00452561	3.55503	0.00043767	0.0274353	0.00464797	5.90265	2.74181e-08	0.0216107	0.00324248	6.66485	2.64931e-11	chr8	56827013	LYN	5'UTR	5'UTR	S.He
cg17984982	0.00870352	0.00284798	3.05603	0.00244055	0.0178861	0.00283882	6.30056	3.89764e-09	0.0133096	0.00201058	6.61979	3.597e-11	chr13	43543192	EPSTI1	Body;3'UTR;5'UTR	5'UTR	S.He
cg04674029	0.0278552	0.0047866	5.81941	1.48925e-08	0.0173637	0.00497085	3.4931	0.000645979	0.0228075	0.00344793	6.61482	3.72005e-11	chr20	47391465	PREX1	Body	Body	M.He
cg17339440	0.0323714	0.00851513	3.80164	0.000173475	0.0420649	0.00771582	5.45177	2.2975e-07	0.0376944	0.00571766	6.59262	4.32126e-11	chr8	37743949	RAB11FIP1	Body;5'UTR	5'UTR	S.He
cg05380077	0.0301634	0.00587425	5.13484	5.03344e-07	0.0258759	0.00624939	4.14055	6.07014e-05	0.0281522	0.0042802	6.5773	4.79078e-11	chr11	63272225	LGALS12	TSS1500	TSS	M.He
cg18643837	0.0223124	0.00418544	5.33095	1.90058e-07	0.019101	0.00494605	3.86186	0.000173863	0.0209723	0.00319501	6.56409	5.23516e-11	chr2	218936260	RUFY4	Body;TSS1500;5'UTR	TSS	S.He
cg04401764	0.0202645	0.00622508	3.2553	0.0012597	0.0377971	0.00626337	6.03462	1.44625e-08	0.028977	0.00441527	6.56291	5.27679e-11	chr12	54777396	ZNF385A;LOC102724050;RP11-753H16,5;RP11-753H16,3	Body;5'UTR	5'UTR	M.He
cg10787639	0.027589	0.00620267	4.44793	1.21493e-05	0.040057	0.00806782	4.96503	2.03739e-06	0.0322208	0.00491737	6.55245	5.66022e-11	chr6	107673937	PDSS2	Body;5'UTR	5'UTR	M.He
cg03398461	0.0134697	0.00500084	2.69348	0.00746092	0.0298878	0.00465064	6.42659	2.07308e-09	0.0222737	0.00340558	6.54035	6.13769e-11	chr5	156691755	CYFIP2;CTC-248O19,1	TSS1500;3'UTR	TSS	NA
cg01028142	-0.0393386	0.0108302	-3.63231	0.000329259	-0.0607249	0.0108333	-5.60541	1.12541e-07	-0.0500287	0.00765919	-6.53186	6.4959e-11	chr2	7004578	CMPK2;RSAD2	Body;TSS1500;3'UTR	TSS	NA
cg24103563	-0.0363188	0.00805619	-4.50819	9.32291e-06	-0.037559	0.00795331	-4.72243	5.76503e-06	-0.0369469	0.00565986	-6.52788	6.67087e-11	chr11	5645324	TRIM34;TRIM6-TRIM34;HBG2;AC015691,13	TSS1500;5'UTR;Body;3'UTR	TSS	NA
cg20928986	0.0152286	0.00358592	4.24678	2.88034e-05	0.0174604	0.00351788	4.96333	2.05251e-06	0.0163659	0.00251123	6.51708	7.16869e-11	chr2	231044540	SP110	Body	Body	S.He
cg26839028	0.0219025	0.00540353	4.05338	6.40846e-05	0.0306183	0.00588514	5.20265	7.12931e-07	0.0258893	0.00398026	6.50441	7.79996e-11	chr6	88457622			Inter	M.He
cg26250129	0.0343991	0.00912988	3.76775	0.000197581	0.0423675	0.00795731	5.32435	4.11617e-07	0.0389276	0.00599868	6.48936	8.62015e-11	chr17	79239903	SLC38A10	Body;3'UTR	3'UTR	M.He
cg14063347	-0.0570052	0.0124277	-4.58694	6.56772e-06	-0.0654606	0.0142375	-4.59776	9.71177e-06	-0.0606616	0.00936261	-6.47914	9.2249e-11	chr9	88207974	AGTPBP1	Body;3'UTR	3'UTR	S.Ho
cg06291428	0.00716182	0.00166641	4.29776	2.32137e-05	0.00667055	0.00138409	4.81946	3.81813e-06	0.0068711	0.00106472	6.45341	1.0936e-10	chr11	57559063	CTNND1;RP11-691N7,6	5'UTR;Body;3'UTR;1stExon	5'UTR	S.He
cg01434938	0.0294243	0.00608977	4.83175	2.14384e-06	0.0265794	0.0061954	4.29018	3.3797e-05	0.0280263	0.00434298	6.45324	1.09487e-10	chr14	50833146	CDKL1	Body;3'UTR	3'UTR	S.He
cg25737891	0.0244783	0.0072175	3.39152	0.000786372	0.0459576	0.007925	5.79906	4.50548e-08	0.0342166	0.00533617	6.41219	1.43445e-10	chr2	12061277	AC096559,1	5'UTR	5'UTR	NA
cg00092123	0.0195048	0.00565485	3.44922	0.000641095	0.028904	0.0052467	5.50898	1.76367e-07	0.0245558	0.00384618	6.38447	1.71996e-10	chr2	99415612	KIAA1211L	Body	Body	NA
cg04510714	0.0228799	0.00495508	4.61747	5.72628e-06	0.0276417	0.00624067	4.42928	1.93654e-05	0.0247211	0.0038806	6.37044	1.88486e-10	chr1	153372691			Inter	M.He
cg11812928	0.0209873	0.00436239	4.81096	2.36198e-06	0.0215959	0.00518011	4.169	5.43642e-05	0.0212398	0.00333678	6.36536	1.94837e-10	chr1	227164459	CABC1;ADCK3	Body;5'UTR;TSS1500	TSS	M.He
cg08016417	0.0345195	0.00892287	3.86865	0.000133748	0.0503676	0.00969821	5.19349	7.42772e-07	0.0417848	0.00656644	6.36338	1.97357e-10	chr4	153588259	TMEM154;RP11-768B22,2	Body;5'UTR	5'UTR	M.He
cg07957619	-0.0336754	0.0080633	-4.17638	3.86692e-05	-0.0486852	0.00985413	-4.94058	2.26586e-06	-0.0396949	0.00624039	-6.36097	2.00488e-10	chr6	43595208	GTPBP2	Body;TSS200;5'UTR;TSS1500	TSS	S.Ho
cg00897527	0.0117479	0.00188983	6.21639	1.6638e-09	0.00523142	0.00188338	2.77768	0.00625445	0.00847853	0.00133402	6.3556	2.07613e-10	chr7	44844806			Inter	M.He
cg00170307	0.0283856	0.00771072	3.68132	0.000274179	0.0430974	0.00807256	5.33876	3.85517e-07	0.0354044	0.00557583	6.34962	2.15845e-10	chr7	95752710	SLC25A13	Body;TSS1500	TSS	NA
cg03741185	0.0293472	0.00611635	4.79816	2.50662e-06	0.0304949	0.00735441	4.14648	5.93242e-05	0.0298165	0.00470259	6.34045	2.29102e-10	chr19	18201510	IL12RB1	Body	Body	NA
cg18974164	0.0175989	0.0039402	4.46651	1.12002e-05	0.0185289	0.00411574	4.50195	1.44095e-05	0.0180436	0.00284618	6.33961	2.30352e-10	chr11	119564147	PVRL1	Body	Body	S.He
cg07808881	0.028387	0.00775856	3.6588	0.000298316	0.0436769	0.00817318	5.34394	3.76534e-07	0.0356343	0.005627	6.33274	2.40846e-10	chr14	89974621	FOXN3;RP11-33N16,3	5'UTR;3'UTR	5'UTR	S.He
cg09199486	0.018212	0.00434349	4.19294	3.60936e-05	0.0158521	0.00332726	4.7643	4.82912e-06	0.0167248	0.00264134	6.33193	2.42118e-10	chr17	48259448	HILS1	TSS1500	TSS	NA
cg11886620	0.0441534	0.0094297	4.68238	4.26822e-06	0.0392822	0.00922532	4.25809	3.83651e-05	0.0416645	0.00659436	6.3182	2.64633e-10	chr1	33740732	ZNF362	Body;5'UTR	5'UTR	M.He
cg12989718	0.0220861	0.00463963	4.76032	2.98621e-06	0.0186299	0.00448475	4.15406	5.76068e-05	0.0202994	0.00322456	6.29524	3.06922e-10	chr16	4739352	MGRN1	3'UTR;Body	3'UTR	NA
cg17698922	0.0409998	0.010622	3.85991	0.000138394	0.0679291	0.0130262	5.21479	6.75131e-07	0.0517546	0.00823205	6.28697	3.23723e-10	chr3	112329157	CCDC80	Body;TSS200	TSS	NA
cg05411199	0.0194415	0.00505552	3.84561	0.000146323	0.0227961	0.00457367	4.98419	1.87404e-06	0.0212862	0.00339167	6.27604	3.47294e-10	chr6	3749715	C6orf145;PXDC1	Body;3'UTR	3'UTR	S.He
cg16795184	0.026196	0.00603757	4.33883	1.94811e-05	0.0308225	0.00680355	4.53036	1.28256e-05	0.0282343	0.00451584	6.25227	4.04524e-10	chr16	56777257	NUP93	5'UTR	5'UTR	M.He
cg23056155	0.0139854	0.00270539	5.16944	4.2475e-07	0.0100199	0.0027442	3.6513	0.000372087	0.0120309	0.00192658	6.24469	4.24646e-10	chr21	34855566	AP000302,58	3'UTR	3'UTR	S.He
cg13181291	0.00551173	0.00168117	3.27851	0.00116381	0.0079673	0.00146908	5.42332	2.61887e-07	0.00690409	0.00110623	6.24109	4.3452e-10	chr1	151089582	GABPB2	Body;5'UTR	5'UTR	S.He
cg18518074	0.0339916	0.0099547	3.41462	0.000724865	0.0576348	0.0105404	5.468	2.13186e-07	0.0451381	0.00723723	6.23692	4.46258e-10	chr11	64642316	EHD1	Body;5'UTR;3'UTR	5'UTR	NA
cg17615052	0.0385853	0.00992234	3.88873	0.000123635	0.0524084	0.0105606	4.96263	2.0588e-06	0.0450665	0.00723128	6.23216	4.60034e-10	chr4	12117897			Inter	NA
cg01923915	0.0213256	0.00484866	4.39824	1.50818e-05	0.0175953	0.00395546	4.44836	1.79252e-05	0.0190858	0.00306495	6.22712	4.75095e-10	chr2	96965099	SNRNP200	Body;TSS1500;5'UTR	TSS	S.He
cg27420834	0.0414984	0.0103889	3.99451	8.12609e-05	0.050746	0.0105408	4.81425	3.90419e-06	0.0460551	0.00739917	6.22436	4.83531e-10	chr15	56940578	ZNF280D	Body;3'UTR	3'UTR	M.He
cg15156391	0.0397369	0.00874405	4.54445	7.93908e-06	0.0414638	0.00977499	4.24182	4.0901e-05	0.0405045	0.00651709	6.21512	5.12856e-10	chr1	10019112	NMNAT1	5'UTR	5'UTR	M.He
cg23761815	0.0181072	0.00556288	3.255	0.001261	0.0355372	0.00624658	5.68906	7.59452e-08	0.0258164	0.00415432	6.21435	5.15362e-10	chr10	73083123	SLC29A3	Body	Body	NA
cg08180187	0.0231154	0.00444011	5.20605	3.54572e-07	0.0175166	0.00502251	3.48763	0.000658215	0.0206593	0.00332657	6.21039	5.28531e-10	chr4	24796689	SOD3	TSS1500	TSS	M.He
cg04385523	0.0109033	0.00199456	5.46652	9.53554e-08	0.0059882	0.00172071	3.48006	0.000675494	0.00808543	0.00130288	6.20582	5.44122e-10	chr3	44381576	C3orf23	5'UTR	5'UTR	NA
cg21511948	0.0209611	0.00404351	5.18388	3.95585e-07	0.017584	0.00510973	3.44128	0.000770984	0.0196607	0.00317081	6.20052	5.62772e-10	chr22	37820236	ELFN2;RP1-63G5,5	5'UTR;3'UTR	5'UTR	S.He
cg13973074	0.0360692	0.00861355	4.1875	3.69218e-05	0.0546096	0.0115207	4.74012	5.35016e-06	0.042717	0.00689859	6.19214	5.93535e-10	chr1	249080767			Inter	NA
cg16478871	-0.0303089	0.00703249	-4.30983	2.20507e-05	-0.0370115	0.0082987	-4.45992	1.71028e-05	-0.0331104	0.00536515	-6.17138	6.76984e-10	chr16	28199217	XPO6	5'UTR;Body	5'UTR	NA
cg10294210	0.0138363	0.00328117	4.21689	3.26566e-05	0.00936277	0.00201262	4.65204	7.74772e-06	0.0105858	0.00171559	6.17033	6.81496e-10	chr20	34411214	PHF20	Body;5'UTR	5'UTR	S.He
cg24684349	-0.0142107	0.00396322	-3.58566	0.00039122	-0.0160662	0.00319423	-5.02977	1.53503e-06	-0.0153356	0.00248702	-6.16625	6.99274e-10	chr6	41990191	CCND3	5'UTR;3'UTR	5'UTR	NA
cg08572825	0.027622	0.00514436	5.36937	1.56523e-07	0.0177866	0.00539402	3.29747	0.00124713	0.0229372	0.00372274	6.16136	7.21237e-10	chr22	21321359	AIFM3	5'UTR;TSS200;TSS1500	TSS	NA
cg22488164	0.0263114	0.0100186	2.62624	0.00906764	0.0631863	0.0103008	6.13413	8.8846e-09	0.0442369	0.00718192	6.15949	7.29808e-10	chr12	14716910	PLBD1	Body	Body	NA
cg04381163	0.0227162	0.00639998	3.54942	0.000446723	0.0351563	0.00675038	5.20805	6.95876e-07	0.028605	0.00464441	6.15903	7.31923e-10	chr22	31852077	EIF4ENIF1;RP11-247I13,11	Body;TSS200;5'UTR;TSS1500	TSS	NA
cg08610076	0.022739	0.00461512	4.92708	1.36928e-06	0.0188049	0.00504173	3.72986	0.000281113	0.0209454	0.00340423	6.15278	7.61367e-10	chr13	114890016	RASA3	Body	Body	M.He
cg07324116	0.0194568	0.00680522	2.85909	0.00454033	0.0388369	0.006714	5.78447	4.83007e-08	0.0292776	0.00477944	6.12574	9.02612e-10	chr5	80060102	MSH3	Body	Body	NA
cg11941066	0.0172087	0.0047486	3.62396	0.000339624	0.0228261	0.00455936	5.00644	1.70035e-06	0.0201316	0.00328882	6.12123	9.28582e-10	chr2	86011193	MIR6071;ATOH8	TSS1500;Body;5'UTR	TSS	NA
cg10681522	0.0404002	0.00684731	5.90016	9.61861e-09	0.0185899	0.00664161	2.799	0.00587743	0.0291625	0.00476739	6.11709	9.53001e-10	chr18	33757111	ELP2	3'UTR	3'UTR	M.He
cg25236965	0.039519	0.00818626	4.82748	2.18705e-06	0.0330815	0.008747	3.78204	0.000232811	0.0365132	0.00597697	6.10898	1.00271e-09	chr9	101751659	COL15A1	Body	Body	S.He
cg26171784	0.0202902	0.00453579	4.47335	1.0869e-05	0.0244953	0.00585762	4.18177	5.17294e-05	0.0218664	0.0035863	6.09721	1.07939e-09	chr6	130018227	ARHGAP18;RP11-73O6,4	Body;5'UTR	5'UTR	NA
cg14094841	-0.0242355	0.00605583	-4.002	7.88537e-05	-0.0308367	0.00662597	-4.65392	7.68689e-06	-0.0272399	0.00447012	-6.09378	1.10273e-09	chr20	3692262			Inter	S.Ho
cg00193210	0.0278156	0.00855034	3.25315	0.00126893	0.0500642	0.00919467	5.44492	2.37115e-07	0.0381331	0.00626141	6.09018	1.12783e-09	chr22	31985572	SFI1	ExonBnd;Body;5'UTR	5'UTR	M.He
cg07220203	0.0216658	0.00545396	3.97249	8.87437e-05	0.0249927	0.00541241	4.61766	8.94133e-06	0.023342	0.00384176	6.07586	1.23327e-09	chr5	176747268			Inter	M.He
cg26282731	0.0313467	0.00728763	4.30136	2.28609e-05	0.0326208	0.00759988	4.29227	3.35176e-05	0.031957	0.00526006	6.07542	1.23667e-09	chr4	148939288	ARHGAP10	Body;5'UTR	5'UTR	M.He
cg11806726	0.0204825	0.00691485	2.96211	0.00329484	0.0399296	0.00705909	5.65648	8.8554e-08	0.0300053	0.00493974	6.07427	1.24554e-09	chr21	44817925			Inter	NA
cg24597457	0.0297441	0.0086909	3.42244	0.000705086	0.0486689	0.00930287	5.2316	6.26033e-07	0.0385636	0.00635073	6.07231	1.26081e-09	chr7	129028641	AHCYL2	Body;5'UTR;TSS200	TSS	M.He
cg06797665	0.0221407	0.00538253	4.11344	5.01524e-05	0.0239662	0.00536122	4.47029	1.63962e-05	0.0230571	0.00379847	6.0701	1.27828e-09	chr10	45948906	LOC102724323;RP11-67C2,2	TSS1500	TSS	NA
cg01597747	0.0221624	0.00439079	5.04748	7.6971e-07	0.0184716	0.00543786	3.39686	0.000895854	0.0207058	0.00341618	6.0611	1.35197e-09	chr1	184123622			Inter	NA
cg27346756	0.0231706	0.00480935	4.81783	2.28764e-06	0.0228302	0.00621576	3.67296	0.000344555	0.0230432	0.00380371	6.05807	1.37766e-09	chr5	90431802	ADGRV1;GPR98	Body;3'UTR	3'UTR	S.He
cg01061416	-0.0190349	0.0065896	-2.88863	0.00414534	-0.0297595	0.0054522	-5.45826	2.22981e-07	-0.0254013	0.00420074	-6.04685	1.47703e-09	chr21	42832451	TMPRSS3	3'UTR	3'UTR	NA
cg12378285	0.0328133	0.0100896	3.25218	0.00127316	0.0508593	0.00967602	5.25622	5.60335e-07	0.0422137	0.00698362	6.04467	1.49712e-09	chr2	136808729			Inter	NA
cg03879629	-0.0694433	0.0150793	-4.6052	6.05108e-06	-0.0668285	0.0170851	-3.91151	0.00014468	-0.0682984	0.0113057	-6.04108	1.53087e-09	chr3	46152446			Inter	S.Ho
cg23047952	-0.00545307	0.00115109	-4.7373	3.32004e-06	-0.00381112	0.000977326	-3.89954	0.000151255	-0.00449894	0.000745015	-6.03872	1.55344e-09	chr19	46180667	GIPR	Body	Body	NA
cg16354762	0.034284	0.00965294	3.55166	0.00044309	0.0488211	0.00978057	4.99165	1.81402e-06	0.0414571	0.00687034	6.03421	1.59739e-09	chr12	78393740	NAV3	Body;5'UTR	5'UTR	M.He
cg03194400	0.0174835	0.00475633	3.67583	0.000279886	0.0217322	0.00450402	4.82508	3.72757e-06	0.0197235	0.00327038	6.03095	1.62995e-09	chr11	73627613	PAAF1	Body	Body	NA
cg12953319	0.0252523	0.00553097	4.56562	7.2246e-06	0.0254071	0.00648151	3.91994	0.000140211	0.0253175	0.00420731	6.01752	1.77115e-09	chr21	34141096	PAXBP1;GCFC1	Body;3'UTR	3'UTR	S.He
cg11700456	0.0224676	0.00548885	4.09331	5.44647e-05	0.0287381	0.00643493	4.46595	1.66884e-05	0.0251084	0.00417603	6.01251	1.82675e-09	chr12	1849881	ADIPOR2	5'UTR	5'UTR	NA
cg26601496	0.0217451	0.00448386	4.84964	1.97191e-06	0.0189058	0.00529087	3.57329	0.000489467	0.0205583	0.0034207	6.00997	1.85552e-09	chr1	204955125	NFASC	Body;TSS1500;5'UTR;3'UTR	TSS	M.He
cg24698774	0.0257024	0.00724727	3.54649	0.000451519	0.0420729	0.0082996	5.06926	1.29014e-06	0.0327846	0.00545897	6.00564	1.90584e-09	chr2	61562609	USP34	Body	Body	NA
cg22676821	0.02399	0.0062703	3.82598	0.000157906	0.0345748	0.00726666	4.75801	4.95981e-06	0.0285076	0.00474727	6.00504	1.91282e-09	chr7	55605845	VOPP1	TSS1500;Body;5'UTR;3'UTR	TSS	M.He
cg12495725	-0.00239779	0.000466443	-5.14059	4.89367e-07	-0.00117682	0.000311046	-3.78343	0.000231639	-0.00155265	0.000258784	-5.99976	1.97604e-09	chr19	57791825	ZNF460	TSS200;5'UTR	TSS	NA
cg15689385	0.01312	0.0037399	3.50812	0.000518967	0.0195383	0.00391083	4.99596	1.78014e-06	0.0161859	0.00270291	5.9883	2.12052e-09	chr17	48266120	COL1A1	ExonBnd;Body;3'UTR;TSS200;1stExon;TSS1500	TSS	NA
cg20809377	0.00808443	0.00225088	3.59168	0.000382645	0.0101962	0.00210731	4.83852	3.51902e-06	0.00920983	0.00153834	5.98685	2.13944e-09	chr1	150574467	SNORA40	TSS1500	TSS	S.He
cg24939194	0.0220503	0.0048016	4.59228	6.41237e-06	0.0218718	0.00569456	3.84082	0.00018785	0.0219761	0.00367083	5.98668	2.14164e-09	chr7	2563611	LFNG	Body;5'UTR	5'UTR	M.He
cg22998020	0.00916985	0.00178862	5.12679	5.23573e-07	0.00584033	0.00174037	3.3558	0.00102795	0.00745958	0.00124734	5.98041	2.22572e-09	chr19	10983896	CARM1	Body	Body	NA
cg00633273	0.018551	0.00493198	3.76137	0.00020246	0.0240692	0.00511081	4.70948	6.08862e-06	0.0212119	0.00354897	5.97691	2.27406e-09	chr17	43309276	FMNL1	Body	Body	S.He
cg26727488	-0.00994325	0.00189731	-5.2407	2.98586e-07	-0.00737524	0.00247801	-2.97627	0.00345875	-0.00899418	0.00150645	-5.97043	2.36628e-09	chr15	33011166	GREM1;RP11-758N13,1	5'UTR;1stExon;TSS200	TSS	NA
cg01493106	0.0203578	0.00447184	4.55244	7.66162e-06	0.019779	0.00511925	3.86366	0.000172712	0.0201073	0.00336785	5.97037	2.36711e-09	chr22	20793477	SCARF2	TSS1500	TSS	S.He
cg08642859	0.0265589	0.00618217	4.29604	2.33839e-05	0.0244845	0.00589845	4.15101	5.82924e-05	0.025473	0.00426761	5.96891	2.38839e-09	chr3	126175220	ZXDC	Body;3'UTR	3'UTR	NA
cg13232576	0.0264131	0.00643357	4.10551	5.18096e-05	0.0254825	0.00588438	4.33054	2.87903e-05	0.0259064	0.00434208	5.96635	2.42614e-09	chr3	186619047			Inter	S.He
cg26884787	0.0178503	0.00365097	4.88921	1.63759e-06	0.0113634	0.00309251	3.67451	0.000342656	0.0140733	0.00235975	5.96391	2.46268e-09	chr16	88543447	ZFPM1	Body;5'UTR	5'UTR	S.He
cg18307978	0.0249025	0.0046365	5.37097	1.55255e-07	0.0142104	0.004657	3.0514	0.00274317	0.01958	0.00328572	5.95912	2.53599e-09	chr7	30953124	AQP1	Body;5'UTR	5'UTR	S.He
cg12449916	0.0308904	0.00689527	4.47994	1.05586e-05	0.0324876	0.00826252	3.93192	0.000134088	0.0315461	0.00529399	5.95885	2.5402e-09	chr2	207847811			Inter	M.He
cg12955084	0.0197238	0.00677044	2.91323	0.00384059	0.0468822	0.00809379	5.79237	4.65173e-08	0.0309041	0.0051931	5.95099	2.66519e-09	chr19	41886265	TMEM91	Body	Body	NA
cg13296238	0.0211849	0.00430291	4.92338	1.3935e-06	0.018073	0.00536971	3.36574	0.000994386	0.019968	0.00335783	5.94671	2.73586e-09	chr3	127323965	MCM2	Body;5'UTR;1stExon;3'UTR	5'UTR	M.He
cg11590578	0.0184846	0.00390382	4.73499	3.35554e-06	0.0158254	0.00436862	3.62252	0.000411894	0.0173039	0.00291093	5.94447	2.77347e-09	chr2	61692396	USP34	Body	Body	S.He
cg26794160	0.0292235	0.00588059	4.96949	1.11919e-06	0.0203609	0.0059773	3.40637	0.000867614	0.0248645	0.00419198	5.93145	3.0027e-09	chr13	111838017	ARHGEF7	TSS1500;5'UTR;Body	TSS	NA
cg13967527	0.010347	0.00233577	4.42978	1.31507e-05	0.00779329	0.00193736	4.02262	9.53369e-05	0.00883408	0.00149118	5.92421	3.13797e-09	chr12	123154242	HCAR1	3'UTR	3'UTR	S.He
cg05319638	0.0195578	0.00476101	4.10792	5.13013e-05	0.0230942	0.00538762	4.28653	3.4289e-05	0.0211085	0.00356761	5.9167	3.28458e-09	chr17	4052668	CYB5D2	5'UTR;Body;TSS1500;TSS200	TSS	NA
cg07133321	0.0278409	0.00707246	3.93652	0.000102396	0.0302344	0.0068458	4.41649	2.03929e-05	0.0290766	0.00491889	5.91122	3.39593e-09	chr3	45607976	LIMD1	5'UTR	5'UTR	NA
cg08539067	-0.0151771	0.00351131	-4.32233	2.09053e-05	-0.0163396	0.00404768	-4.03678	9.03501e-05	-0.0156762	0.00265238	-5.91025	3.41582e-09	chr3	49395985	GPX1	TSS200;1stExon;5'UTR;TSS1500	TSS	S.Ho
cg13774539	0.0204772	0.00430516	4.75643	3.04038e-06	0.0156865	0.0043658	3.59304	0.000456821	0.0181153	0.00306542	5.90957	3.42997e-09	chr2	74612706	LOC100189589;DCTN1;AC005041,9	TSS200;5'UTR;1stExon	TSS	NA
cg00419381	0.0106513	0.00366334	2.90754	0.0039092	0.0190612	0.00352724	5.404	2.86168e-07	0.0150154	0.00254089	5.90949	3.43162e-09	chr3	99802179	FILIP1L;CMSS1;C3orf26	5'UTR;Body;3'UTR	5'UTR	NA
cg04523589	0.020987	0.00623288	3.36714	0.000856547	0.0372642	0.00724843	5.14101	9.38842e-07	0.0279063	0.00472592	5.90495	3.52757e-09	chr3	48265146	CAMP	1stExon	Inter	NA
cg08149223	0.0228829	0.00425598	5.37665	1.5085e-07	0.0136674	0.00483712	2.82552	0.00543749	0.0188617	0.00319525	5.90306	3.56826e-09	chr10	50507130	C10orf71-AS1;C10orf71;RP11-255M1,1	TSS200;TSS1500	TSS	S.He
cg02529547	0.0309042	0.005767	5.35879	1.65132e-07	0.0162268	0.0052853	3.07017	0.00258713	0.022927	0.00389646	5.88406	4.00326e-09	chr17	48259089	HILS1	TSS1500	TSS	NA
cg07718085	0.00879281	0.00206672	4.25447	2.78845e-05	0.00893123	0.00219777	4.06376	8.15266e-05	0.00885777	0.00150559	5.88325	4.0229e-09	chr5	138875768			Inter	S.He
cg25432173	0.0218493	0.00445714	4.90209	1.54105e-06	0.0134461	0.00378696	3.55062	0.000529642	0.0169691	0.00288595	5.87989	4.10539e-09	chr6	41501307	FOXP4-AS1;RP11-328M4,2	Body;3'UTR	3'UTR	S.He
cg02216780	0.0238606	0.00477	5.00221	9.57065e-07	0.0164426	0.00502993	3.26896	0.00136946	0.0203482	0.00346114	5.87904	4.12648e-09	chr13	46497736			Inter	S.He
cg00898807	0.00829515	0.0019881	4.17241	3.93129e-05	0.00887395	0.0021422	4.14245	6.02564e-05	0.00856299	0.00145723	5.87619	4.19808e-09	chr14	23415615	HAUS4;RP11-298I3,1	3'UTR;5'UTR	5'UTR	S.He
cg04690793	0.0133633	0.0050724	2.63452	0.00885427	0.0206876	0.00384815	5.376	3.25287e-07	0.0180121	0.00306575	5.87527	4.22161e-09	chr6	34723390	SNRPC	TSS1500	TSS	NA
cg03550223	0.0151624	0.00408873	3.70835	0.000247642	0.0183948	0.00400718	4.59046	1.00097e-05	0.0168112	0.0028619	5.87413	4.25061e-09	chr6	29498703	LINC01015;DAQB-12N14,5	Body;5'UTR	5'UTR	S.He
cg17868815	0.0328681	0.00853927	3.84905	0.000144375	0.0370295	0.00832317	4.44896	1.78813e-05	0.0350021	0.0059603	5.87253	4.29184e-09	chr16	81476731			Inter	NA
cg10196050	0.01343	0.00330213	4.06706	6.062e-05	0.0126547	0.00298488	4.23961	4.12582e-05	0.0130033	0.00221432	5.87239	4.29569e-09	chr1	224321810	FBXO28	Body;5'UTR	5'UTR	S.He
cg13753515	0.0192838	0.00464121	4.15491	4.22713e-05	0.0170624	0.00410536	4.15613	5.71466e-05	0.0180375	0.00307501	5.86585	4.4684e-09	chr20	3687817	SIGLEC1	TSS200	TSS	NA
cg08969102	0.0180082	0.0050479	3.56746	0.000418229	0.0242513	0.00512369	4.73317	5.50951e-06	0.0210832	0.0035959	5.86313	4.54226e-09	chr5	133563532	CDKL3	3'UTR	3'UTR	S.He
cg04318494	0.0240315	0.00560562	4.28704	2.42952e-05	0.0268915	0.00670862	4.0085	0.000100572	0.0252074	0.00430159	5.86001	4.62827e-09	chr11	64640770	EHD1	Body;3'UTR	3'UTR	S.He
cg02560388	-0.0235933	0.00483551	-4.87918	1.71676e-06	-0.0193846	0.00588841	-3.292	0.00126979	-0.0218982	0.00373696	-5.85991	4.63129e-09	chr2	11969958			Inter	S.Ho
cg20544966	0.0186615	0.0043203	4.3195	2.116e-05	0.0208913	0.0052637	3.96894	0.000116738	0.019559	0.00333948	5.85691	4.71567e-09	chr9	126086920			Inter	S.He
cg19371652	-0.0301543	0.00755316	-3.99227	8.19939e-05	-0.0316006	0.00737823	-4.28295	3.47782e-05	-0.0308944	0.00527796	-5.85347	4.81423e-09	chr12	113415883	OAS2;RP1-71H24,1	TSS1500;3'UTR	TSS	NA
cg27605489	0.022509	0.00575808	3.90911	0.000114111	0.0232871	0.00535725	4.34684	2.69763e-05	0.0229261	0.0039222	5.8452	5.05946e-09	chr7	30723603	CRHR2	TSS1500;Body;3'UTR	TSS	S.He
cg12444592	0.0221182	0.00459396	4.81463	2.32197e-06	0.0190238	0.00570851	3.33253	0.00111065	0.0209019	0.00357896	5.84021	5.21351e-09	chr8	140621909	KCNK9	Body;3'UTR	3'UTR	S.He
cg09318880	0.0130283	0.00351729	3.70406	0.000251683	0.0191962	0.00412705	4.65131	7.77122e-06	0.0156234	0.00267698	5.83618	5.34122e-09	chr1	65232182	RAVER2	Body	Body	S.He
cg09876137	0.0140761	0.00331558	4.24545	2.8966e-05	0.00947938	0.00227741	4.16236	5.57838e-05	0.0109529	0.00187722	5.83464	5.39054e-09	chr21	45529230	PWP2	Body	Body	S.He
cg13876756	0.0335873	0.00734698	4.57157	7.03507e-06	0.0299278	0.00823299	3.63511	0.000394003	0.031965	0.00548168	5.83124	5.50176e-09	chr5	173360041	CPEB4	Body;5'UTR	5'UTR	NA
cg18224611	0.0228137	0.00605366	3.76859	0.000196953	0.0260758	0.0058401	4.46495	1.67566e-05	0.0245033	0.00420305	5.82989	5.54632e-09	chr21	36986569	RUNX1	3'UTR	3'UTR	S.He
cg27007807	0.0289501	0.00623371	4.64412	5.07742e-06	0.0240029	0.00677703	3.5418	0.000546095	0.0266827	0.00458797	5.8158	6.03439e-09	chr20	46355955	SULF2	Body;3'UTR	3'UTR	M.He
cg18138085	0.02169	0.00660554	3.2836	0.00114368	0.0191318	0.00398205	4.80451	4.06979e-06	0.0198137	0.00341031	5.80994	6.24955e-09	chr19	39569531			Inter	S.He
cg21222180	0.0277114	0.00494052	5.60901	4.55352e-08	0.011677	0.00397166	2.94008	0.00386159	0.0179714	0.00309546	5.80575	6.40789e-09	chr1	228903657			Inter	NA
cg16399664	-0.00654323	0.00197464	-3.31364	0.00103146	-0.00961065	0.0019662	-4.88792	2.84573e-06	-0.00808351	0.00139329	-5.80175	6.56267e-09	chr12	113417284	OAS2;RP1-71H24,1	Body;3'UTR	3'UTR	NA
cg13929898	0.020213	0.00586266	3.44775	0.00064446	0.0304339	0.00632254	4.81356	3.91563e-06	0.0249383	0.00429892	5.80105	6.58998e-09	chr20	62586279	UCKL1;UCKL1-AS1	Body;3'UTR	3'UTR	S.He
cg20855448	0.0226569	0.00487938	4.6434	5.0939e-06	0.0180538	0.00511083	3.53245	0.000564068	0.0204619	0.00352923	5.79785	6.71721e-09	chr1	15662826	FHAD1;RP3-467K16,2;RP3-467K16,7	Body;3'UTR;5'UTR;TSS1500	TSS	M.He
cg11064521	0.0193808	0.00387943	4.99578	9.87033e-07	0.0145544	0.00479451	3.03563	0.00288092	0.0174711	0.00301583	5.79314	6.90835e-09	chr15	69606134	PAQR5	5'UTR;TSS1500	TSS	NA
cg25945562	0.0182157	0.00436618	4.17201	3.93777e-05	0.0207605	0.00514359	4.03618	9.05552e-05	0.0192815	0.00332864	5.7926	6.93058e-09	chr8	123840744	ZHX2	5'UTR	5'UTR	NA
cg25739715	-0.00920489	0.00284177	-3.23914	0.00133075	-0.017486	0.00339342	-5.1529	8.90415e-07	-0.0126185	0.00217871	-5.79172	6.96693e-09	chr22	30663881	OSM;MTMR3	TSS1500;5'UTR	TSS	S.Ho
cg22083904	0.0216565	0.0064434	3.36104	0.00087498	0.0319242	0.00658822	4.84565	3.41319e-06	0.0266763	0.00460652	5.79098	6.9976e-09	chr17	80480960	FOXK2	Body;5'UTR	5'UTR	M.He
cg15665653	-0.0108333	0.00210266	-5.1522	4.62297e-07	-0.00455362	0.0012354	-3.68594	0.000328989	-0.00616512	0.00106516	-5.78798	7.1238e-09	chr1	27561270	WDTC1;RP11-40H20,4	5'UTR;1stExon;TSS1500	TSS	NA
cg26494762	0.0164079	0.00441776	3.71408	0.000242333	0.0195693	0.00438652	4.46125	1.70109e-05	0.0179998	0.00311272	5.78267	7.35239e-09	chr19	10861863	DNM2	Body	Body	NA
cg24908179	0.00644188	0.00154593	4.16698	4.02082e-05	0.00672042	0.0016774	4.00646	0.000101351	0.00656981	0.00113678	5.77932	7.50024e-09	chr4	169190224	DDX60	Body;5'UTR;TSS200	TSS	S.He
cg15107286	0.00941246	0.0026861	3.50413	0.000526494	0.0125205	0.00268316	4.66632	7.29846e-06	0.0109682	0.00189832	5.77783	7.56695e-09	chr17	28194734	SSH2	Body	Body	S.He
cg01881828	0.0137679	0.00380972	3.61389	0.000352534	0.0200833	0.00433471	4.63314	8.38337e-06	0.0165202	0.00286159	5.77309	7.7831e-09	chr4	678615	MFSD7	Body;3'UTR;1stExon	3'UTR	S.He
cg12685166	0.0309684	0.00885964	3.49545	0.000543243	0.0389183	0.00839218	4.63744	8.23443e-06	0.0351586	0.00609273	5.77058	7.89977e-09	chr2	175455876	WIPF1;AC018890,6	5'UTR;3'UTR	5'UTR	S.He
cg25000308	0.00833451	0.00200111	4.16495	4.05491e-05	0.00884289	0.00221358	3.99484	0.000105896	0.00856314	0.00148444	5.76858	7.99418e-09	chr13	43462501	EPSTI1	Body;3'UTR	3'UTR	S.He
cg06869210	0.0190708	0.00417174	4.57144	7.03937e-06	0.0175276	0.00498148	3.51855	0.000591808	0.0184347	0.00319834	5.76384	8.2222e-09	chr11	6643719	DCHS1	Body;TSS200	TSS	S.He
cg22107082	0.012578	0.00469484	2.67911	0.00778101	0.0268199	0.00486168	5.51659	1.70252e-07	0.0194504	0.00337719	5.75933	8.44467e-09	chr11	59886242			Inter	S.He
cg10183885	0.0160413	0.00461038	3.47939	0.000575538	0.0205885	0.00443399	4.64334	8.03432e-06	0.0184035	0.00319584	5.75859	8.48192e-09	chr17	80187886	SLC16A3	5'UTR	5'UTR	M.He
cg10345494	0.0213231	0.00447208	4.76805	2.88167e-06	0.0158171	0.00474245	3.33523	0.00110076	0.0187315	0.00325362	5.75713	8.55569e-09	chr1	112015103	C1orf162	TSS1500	TSS	M.He
cg20066001	0.019684	0.00532172	3.69881	0.000256722	0.0235262	0.00529876	4.43994	1.85477e-05	0.0216134	0.00375488	5.75608	8.60886e-09	chr1	2406733	PLCH2	TSS1500;5'UTR	TSS	S.He
cg11228898	0.0307556	0.00646093	4.76024	2.98743e-06	0.023297	0.00699888	3.32868	0.00112494	0.0273239	0.00474737	5.75559	8.63407e-09	chr10	72301873	PALD1	Body	Body	M.He
cg10997193	0.0210437	0.00705215	2.98401	0.00307416	0.0426283	0.00803046	5.30833	4.42675e-07	0.0304418	0.00529894	5.74489	9.19797e-09	chr7	37486189	ELMO1	5'UTR;3'UTR	5'UTR	M.He
cg04975272	0.0217762	0.00420943	5.17321	4.16952e-07	0.0127559	0.00440185	2.89785	0.0043858	0.0174675	0.00304227	5.74162	9.37754e-09	chr15	78555907	DNAJA4;RP11-762H8,3	TSS1500;3'UTR	TSS	NA
cg02757153	0.0182767	0.00351057	5.2062	3.54299e-07	0.0119548	0.00449674	2.65855	0.00879629	0.0158827	0.00276716	5.73972	9.48338e-09	chr2	70173040			Inter	M.He
cg08549898	0.0251331	0.00783028	3.20973	0.0014697	0.0380323	0.00776771	4.8962	2.74587e-06	0.0316344	0.00551459	5.7365	9.66551e-09	chr9	296755	DOCK8	Body;5'UTR;3'UTR	5'UTR	M.He
cg14333162	-0.0518829	0.0128126	-4.04935	6.51398e-05	-0.0529165	0.0130288	-4.06149	8.22371e-05	-0.052391	0.00913538	-5.73496	9.75367e-09	chr2	7016969	RSAD2	TSS1500;5'UTR	TSS	S.Ho
cg00599914	0.013868	0.00370968	3.73834	0.00022104	0.0165409	0.00377955	4.37641	2.39646e-05	0.0151795	0.0026475	5.73353	9.83617e-09	chr20	62197219	PRIC285	Body	Body	S.He
cg05164144	0.0489745	0.0123039	3.98039	8.59893e-05	0.0545738	0.0131907	4.1373	6.14685e-05	0.0515796	0.00899737	5.73274	9.882e-09	chr5	59474020	PDE4D	Body;3'UTR	3'UTR	NA
cg15932615	0.0102403	0.00325697	3.14411	0.00182944	0.0119137	0.00247714	4.80947	3.98466e-06	0.0113005	0.00197167	5.73142	9.95955e-09	chr1	10096904	UBE4B	Body;5'UTR	5'UTR	S.He
cg09354341	-0.0104145	0.00273086	-3.81364	0.000165623	-0.00950965	0.00221896	-4.28563	3.4411e-05	-0.0098695	0.00172213	-5.731	9.9839e-09	chr11	61849670	RP11-810P12,5	TSS200	TSS	NA
cg09554140	0.00905454	0.00301029	3.00786	0.00284928	0.0162768	0.00316014	5.15068	8.99273e-07	0.0124904	0.00217965	5.73047	1.0015e-08	chr16	12280351	SNX29	Body	Body	NA
cg04432278	0.0213128	0.00497966	4.27997	2.50352e-05	0.0272112	0.00705156	3.8589	0.000175772	0.0232755	0.00406765	5.72209	1.05222e-08	chr10	72326192	PALD1	Body	Body	M.He
cg07900344	0.0126862	0.00359777	3.52613	0.000486209	0.0168024	0.00367347	4.574	1.07154e-05	0.0147015	0.00257035	5.71964	1.06752e-08	chr2	6305776			Inter	S.He
cg14084609	0.0140153	0.0028347	4.94418	1.26258e-06	0.00778576	0.00233739	3.33096	0.00111646	0.010307	0.00180339	5.71536	1.0947e-08	chr14	100610407	EVL	3'UTR;5'UTR	5'UTR	S.He
cg14237301	0.0248768	0.007709	3.22699	0.00138661	0.0463415	0.00918641	5.04457	1.43838e-06	0.0337465	0.00590522	5.71468	1.09908e-08	chr16	28506477	APOB48R;CLN3	Body;5'UTR;3'UTR;1stExon;TSS1500	TSS	NA
cg00496455	-0.0210583	0.00444606	-4.7364	3.33388e-06	-0.0124766	0.00353947	-3.52498	0.000578821	-0.0158056	0.00276914	-5.70776	1.14469e-08	chr2	220118770	TUBA4A;TUBA4B	TSS200;Body;5'UTR;TSS1500	TSS	NA
cg07134632	0.0284734	0.00861143	3.30647	0.00105727	0.0432297	0.00900602	4.80008	4.14743e-06	0.0355212	0.00622402	5.70711	1.14909e-08	chr4	2925654	ADD1	Body;5'UTR	5'UTR	NA
cg02246605	0.0310711	0.00783866	3.96382	9.18662e-05	0.0376175	0.00909813	4.13465	6.21012e-05	0.0338602	0.00593855	5.70176	1.18578e-08	chr20	39591425			Inter	NA
cg25659578	0.0263637	0.00669236	3.93937	0.000101245	0.0314081	0.00756946	4.14932	5.86756e-05	0.0285768	0.00501377	5.69967	1.2004e-08	chr3	53743877	CACNA1D	Body	Body	NA
cg05148610	0.0262266	0.00607478	4.31729	2.136e-05	0.0264337	0.00710719	3.71929	0.000291989	0.026314	0.0046178	5.69839	1.20942e-08	chr11	45954908	PHF21A	3'UTR	3'UTR	S.He
cg16382882	0.00561516	0.00144283	3.89178	0.000122164	0.00821459	0.00191134	4.29782	3.27894e-05	0.00655873	0.00115156	5.69552	1.22997e-08	chr12	113435923	OAS2;RP1-71H24,1	Body;TSS200;3'UTR	TSS	S.He
cg06709038	0.00619043	0.00147944	4.18432	3.74138e-05	0.00608953	0.00157615	3.86356	0.000172776	0.00614317	0.00107869	5.69504	1.23345e-08	chr19	19188843	SLC25A42	5'UTR	5'UTR	S.He
cg11346901	0.0169268	0.00351767	4.81192	2.35141e-06	0.0116834	0.00363131	3.21741	0.00161957	0.0143884	0.00252659	5.69479	1.23521e-08	chr14	101335283	MIR493	TSS200	TSS	S.He
cg06978288	0.0292195	0.00601587	4.85706	1.90456e-06	0.0201074	0.00639173	3.14584	0.00203767	0.0249392	0.00438071	5.69295	1.24864e-08	chr4	77228884	STBD1;FAM47E	Body;5'UTR;3'UTR	5'UTR	M.He
cg15425763	0.0057525	0.0016309	3.52719	0.000484356	0.0084472	0.00183707	4.5982	9.69379e-06	0.00694022	0.00121963	5.69045	1.26704e-08	chr12	113358846	OAS1;RP1-71H24,1	5'UTR;3'UTR	5'UTR	S.He
cg26180383	0.0271997	0.00505436	5.38144	1.47231e-07	0.0136472	0.00518895	2.63004	0.00952886	0.0206015	0.00362062	5.69005	1.27005e-08	chr8	129061048	MIR1207;PVT1	TSS1500;Body;5'UTR	TSS	S.He
cg14094882	-0.00762859	0.0017658	-4.32018	2.10981e-05	-0.00510357	0.00131673	-3.87593	0.000165069	-0.00600587	0.00105557	-5.6897	1.2726e-08	chr15	64680186	TRIP4;KIAA0101	Body;TSS1500;5'UTR;1stExon	TSS	NA
cg05006211	0.0235109	0.00494318	4.75623	3.04313e-06	0.0155489	0.00466273	3.33472	0.00110261	0.0192976	0.00339186	5.68939	1.2749e-08	chr22	48896486	FAM19A5	Body	Body	NA
cg25811375	0.0206173	0.00414036	4.97958	1.06657e-06	0.0142857	0.00489626	2.91769	0.00413196	0.0179774	0.00316153	5.68631	1.29815e-08	chr1	32041315	TINAGL1;RP11-73M7,1	TSS1500;TSS200	TSS	M.He
cg11928146	0.0159532	0.00397749	4.01088	7.60906e-05	0.0163428	0.00405953	4.02577	9.42047e-05	0.016144	0.00284107	5.68237	1.32845e-08	chr2	19546630	AC092594,1	TSS200	TSS	M.He
cg08739755	0.0324807	0.00970032	3.34842	0.000914337	0.0459287	0.00979224	4.69031	6.59977e-06	0.0391413	0.00689143	5.6797	1.34927e-08	chr2	172815385	HAT1;SLC25A12	Body;3'UTR;5'UTR	5'UTR	M.He
cg25813781	0.00641613	0.00218482	2.93668	0.00356918	0.0100969	0.00201313	5.0155	1.63422e-06	0.00840678	0.00148048	5.67841	1.35951e-08	chr17	1327749	CRK;RP11-818O24,3	Body;TSS200;TSS1500;3'UTR	TSS	S.He
cg19242112	0.0083661	0.00314655	2.65882	0.00825404	0.0142749	0.00274067	5.20853	6.94366e-07	0.0117259	0.00206665	5.67389	1.39594e-08	chr3	140664727	SLC25A36	Body;5'UTR	5'UTR	NA
cg21506763	0.0271941	0.00696461	3.90462	0.000116148	0.0316244	0.00765546	4.13096	6.29913e-05	0.0292004	0.00515168	5.66813	1.44368e-08	chr3	38060329	PLCD1	Body;3'UTR	3'UTR	NA
cg18883220	0.0173911	0.00415727	4.18331	3.7571e-05	0.0158971	0.00415021	3.83042	0.00019515	0.0166428	0.00293713	5.66635	1.45871e-08	chr5	10629354	ANKRD33B;ANKRD33B-AS1	Body;TSS1500;3'UTR	TSS	NA
cg15480653	0.0227541	0.00707784	3.21483	0.00144466	0.0483306	0.00938889	5.14764	9.11516e-07	0.0320221	0.0056518	5.66582	1.4632e-08	chr9	132751589	FNBP1	Body;3'UTR	3'UTR	S.He
cg25718604	0.0193401	0.00725901	2.6643	0.00812389	0.0383098	0.00718207	5.33409	3.9379e-07	0.028926	0.00510547	5.66569	1.46433e-08	chr20	57601474	TUBB1;ATP5E	3'UTR	3'UTR	NA
cg13842237	-0.0119568	0.0023426	-5.10409	5.84908e-07	-0.00825666	0.00314078	-2.62886	0.00956051	-0.0106342	0.0018778	-5.66311	1.48656e-08	chr21	47064079	PCBP3	5'UTR	5'UTR	NA
cg04065352	0.0195367	0.00460234	4.24495	2.90263e-05	0.0208811	0.00556909	3.74947	0.000261945	0.0200823	0.00354767	5.6607	1.50761e-08	chr1	244220110	ZBTB18;ZNF238	1stExon;3'UTR	3'UTR	M.He
cg01659613	0.0147978	0.00286297	5.16869	4.2632e-07	0.00756243	0.00255412	2.96088	0.00362508	0.0107689	0.00190591	5.65029	1.60177e-08	chr1	40981777	EXO5;RP11-656D10,5;DEM1;RP11-656D10,6	3'UTR;TSS1500	TSS	NA
cg01444621	0.0267587	0.00739403	3.61897	0.000345966	0.0323581	0.0074217	4.35993	2.56003e-05	0.029548	0.00523812	5.64095	1.69118e-08	chr7	8299329	ICA1	5'UTR;3'UTR	5'UTR	NA
cg18630091	0.0201955	0.00565424	3.57175	0.000411713	0.026367	0.0059535	4.42882	1.94017e-05	0.0231223	0.00409987	5.63976	1.7029e-08	chr8	142182739	DENND3	Body;TSS1500;5'UTR	TSS	M.He
cg03333153	0.0175151	0.00459722	3.80992	0.00016802	0.0204244	0.00488603	4.18016	5.20561e-05	0.0188812	0.00334818	5.63925	1.7079e-08	chr3	127974426	EEFSEC	Body;5'UTR	5'UTR	NA
cg13810114	0.0299257	0.0058857	5.08447	6.43481e-07	0.0186664	0.00681623	2.73852	0.00700487	0.0251165	0.00445477	5.6381	1.71937e-08	chr12	26267890			Inter	M.He
cg03699074	-0.0252448	0.00553466	-4.56122	7.36789e-06	-0.0232441	0.00699956	-3.3208	0.00115469	-0.0244751	0.00434144	-5.63756	1.72473e-08	chr16	88849875	FAM38A	Body	Body	S.Ho
cg20642018	0.0115379	0.0031635	3.6472	0.00031151	0.0103764	0.00241103	4.30374	3.20281e-05	0.0108032	0.00191759	5.63374	1.76347e-08	chr7	73753953	CLIP2	Body	Body	NA
cg11317472	0.0202089	0.0046273	4.36731	1.72373e-05	0.0199223	0.00559766	3.55905	0.000514356	0.0200926	0.00356649	5.63371	1.76376e-08	chr20	47378705	PREX1	Body	Body	NA
cg27159088	-0.0253954	0.00571615	-4.44275	1.24272e-05	-0.0171463	0.0047122	-3.6387	0.000389038	-0.020484	0.003636	-5.63367	1.76414e-08	chr17	56736918	TEX14;U1	5'UTR;TSS1500	TSS	NA
cg18512979	0.014882	0.00438949	3.39037	0.000789569	0.0230157	0.00494169	4.65746	7.57409e-06	0.0184692	0.00328178	5.6278	1.82517e-08	chr16	12260391	SNX29	Body	Body	NA
cg05721285	0.0309051	0.00644319	4.79655	2.52539e-06	0.019756	0.00617929	3.19713	0.0017291	0.0250976	0.0044598	5.62751	1.82825e-08	chr22	36844807	RP5-1119A7,14	3'UTR	3'UTR	NA
cg26175045	0.0176703	0.00439696	4.01877	7.37113e-05	0.0192839	0.00488776	3.94536	0.000127526	0.0183921	0.00326891	5.62637	1.84038e-08	chr3	47044316	NBEAL2	Body;TSS1500	TSS	S.He
cg23959872	0.0130558	0.00439908	2.96785	0.00323564	0.0163577	0.00339764	4.81442	3.90129e-06	0.015124	0.00268899	5.6244	1.86154e-08	chr10	105106746	PCGF6	Body;3'UTR	3'UTR	S.He
cg00200658	0.00895965	0.00251757	3.55884	0.000431619	0.00858892	0.0019714	4.35675	2.59283e-05	0.00872983	0.00155215	5.62434	1.86215e-08	chr6	74013300	C6orf147;KHDC1	Body;3'UTR	3'UTR	S.He
cg05826823	0.0149394	0.00380004	3.93138	0.000104502	0.017508	0.00432977	4.04364	8.80256e-05	0.016057	0.00285606	5.62209	1.88656e-08	chr9	130968072	CIZ1;DNM1	TSS1500;Body	TSS	M.He
cg20368835	0.0112291	0.00242236	4.63559	5.27702e-06	0.00600942	0.00164921	3.64381	0.000382075	0.00766258	0.00136325	5.62081	1.9006e-08	chr21	34804600	IFNGR2	Body;TSS200;3'UTR	TSS	S.He
cg27057671	0.0221465	0.00773489	2.8632	0.00448344	0.0358143	0.00715166	5.00784	1.69e-06	0.0295151	0.00525108	5.62076	1.90114e-08	chr4	82553750	RP11-689K5,3	3'UTR	3'UTR	NA
cg22626747	0.0135563	0.00494901	2.73919	0.00652035	0.0236246	0.0046075	5.12742	9.97309e-07	0.0189498	0.00337227	5.61929	1.91741e-08	chr19	11487392	C19orf39;SWSAP1	3'UTR	3'UTR	S.He
cg07048306	-0.00600478	0.00143565	-4.18264	3.76767e-05	-0.00452221	0.00117919	-3.83502	0.000191886	-0.00511947	0.000911218	-5.61828	1.92872e-08	chr12	120730043	RNU4-2	TSS1500	TSS	NA
cg12466037	0.00798614	0.00201076	3.9717	8.9024e-05	0.00927204	0.00232191	3.99328	0.000106521	0.00853722	0.00152001	5.61654	1.94824e-08	chr10	126331909	FAM53B;RP11-12J10,3	Body;3'UTR	3'UTR	S.He
cg07055302	0.00978394	0.00211336	4.62958	5.42219e-06	0.00624367	0.00182404	3.423	0.000820252	0.00775507	0.00138084	5.6162	1.95205e-08	chr2	55507730			Inter	NA
cg14075133	0.00776174	0.0021461	3.61668	0.000348912	0.00858095	0.00199363	4.30418	3.19715e-05	0.00820147	0.00146064	5.61499	1.96571e-08	chr20	35701279	RBL1	Body;3'UTR	3'UTR	S.He
cg21470541	0.0383733	0.0125295	3.06264	0.00238882	0.0617954	0.012646	4.88654	2.86283e-06	0.0499758	0.0089006	5.61489	1.96692e-08	chr2	120976896			Inter	NA
cg14321810	0.021676	0.00735089	2.94876	0.00343638	0.0348714	0.00704359	4.9508	2.16747e-06	0.0285553	0.00508574	5.61477	1.96818e-08	chr4	36292218	DTHD1	Body	Body	M.He
cg03782775	-0.0314769	0.00759498	-4.14443	4.4143e-05	-0.0312513	0.00825004	-3.78802	0.000227809	-0.0313734	0.00558771	-5.61471	1.96893e-08	chr20	2967463	PTPRA	Body;5'UTR	5'UTR	S.Ho
cg14973204	0.0181896	0.00403315	4.51001	9.2482e-06	0.0151865	0.00450191	3.37335	0.000969392	0.0168525	0.00300397	5.61007	2.02249e-08	chr12	133052753			Inter	S.He
cg05462339	0.0185477	0.00589613	3.14575	0.00181953	0.0317036	0.00649811	4.8789	2.95866e-06	0.0244882	0.00436654	5.60815	2.04506e-08	chr5	138311077	SIL1	Body;3'UTR	3'UTR	NA
cg23958982	0.00720266	0.00165249	4.35867	1.789e-05	0.00671368	0.00190391	3.52626	0.00057627	0.00699257	0.00124798	5.60312	2.10529e-08	chr2	144502680	ARHGAP15	Body;5'UTR	5'UTR	NA
cg10628107	0.0211443	0.00515742	4.09978	5.30411e-05	0.0217921	0.00570507	3.81977	0.000202908	0.0214356	0.00382585	5.60283	2.10878e-08	chr16	626446	PIGQ	Body;3'UTR;TSS1500	TSS	NA
cg24007247	0.0243628	0.00624811	3.89923	0.00011864	0.0257664	0.00640886	4.02043	9.61328e-05	0.0250468	0.00447383	5.5985	2.16213e-08	chr7	6410669			Inter	S.He
cg08001899	0.0149787	0.00413855	3.61932	0.000345514	0.016567	0.00387332	4.27719	3.5579e-05	0.0158254	0.00282797	5.59601	2.1934e-08	chr17	47751234	SPOP	5'UTR;3'UTR	5'UTR	S.He
cg20382184	0.0195347	0.00679357	2.87547	0.00431729	0.0296527	0.00601998	4.92571	2.41685e-06	0.0252023	0.00450556	5.59361	2.22399e-08	chr1	66795970	PDE4B	Body;TSS1500	TSS	M.He
cg05007923	-0.0489703	0.0105111	-4.65893	4.74806e-06	-0.0360149	0.0112372	-3.20498	0.00168591	-0.0429247	0.00767631	-5.59183	2.24687e-08	chr13	49721418	FNDC3A	Body	Body	NA
cg15584015	0.0177272	0.00392702	4.51417	9.07974e-06	0.0155614	0.004689	3.3187	0.00116272	0.0168344	0.00301065	5.59161	2.24971e-08	chr11	72935578	P2RY2	5'UTR	5'UTR	M.He
cg24002003	-0.0262202	0.0069365	-3.78004	0.000188497	-0.0358476	0.00851305	-4.2109	4.6172e-05	-0.0300616	0.00537743	-5.59033	2.26639e-08	chr15	101668143			Inter	S.Ho
cg26161997	0.0363162	0.00829273	4.37928	1.63705e-05	0.0323991	0.00928882	3.48796	0.000657458	0.0345788	0.00618615	5.58972	2.27434e-08	chr4	124281050			Inter	NA
cg23282025	0.00731928	0.00188539	3.8821	0.000126891	0.00756098	0.00187995	4.0219	9.5599e-05	0.00744048	0.00133125	5.58911	2.2824e-08	chr2	170438425			Inter	NA
cg26918935	0.0188453	0.00581039	3.24338	0.00131175	0.0242684	0.00527174	4.60348	9.48378e-06	0.0218198	0.00390426	5.58872	2.2875e-08	chr13	108920801	TNFSF13B	TSS1500;5'UTR	TSS	M.He
cg20754708	0.0209162	0.00603651	3.46496	0.000606081	0.0338117	0.00736774	4.58915	1.00642e-05	0.0260958	0.0046694	5.58867	2.28811e-08	chr3	193419842			Inter	S.He
cg18343506	0.0349052	0.0110503	3.15874	0.00174281	0.0629365	0.0128501	4.89773	2.72788e-06	0.0468218	0.00837846	5.58836	2.29222e-08	chr22	43366212	PACSIN2	5'UTR	5'UTR	NA
cg13641690	0.0166492	0.00418539	3.97794	8.68327e-05	0.0154256	0.00392564	3.92945	0.000135331	0.0159983	0.00286327	5.58741	2.30482e-08	chr15	78114888			Inter	S.He
cg02650017	-0.0114138	0.0026088	-4.37511	1.66673e-05	-0.0112269	0.00323423	-3.47128	0.000696102	-0.0113401	0.00203056	-5.58474	2.34048e-08	chr17	47301614	PHOSPHO1	Body	Body	S.Ho
cg06018079	-0.00350159	0.000876954	-3.9929	8.1787e-05	-0.00358637	0.000920026	-3.89812	0.000152055	-0.00354195	0.000634781	-5.5798	2.40801e-08	chr19	47291944	SLC1A5	TSS1500;TSS200	TSS	NA
cg22970207	0.04077	0.0141205	2.8873	0.00416246	0.0741025	0.0146845	5.0463	1.4275e-06	0.0567838	0.0101782	5.57894	2.41994e-08	chr1	185497629			Inter	NA
cg23898555	0.0216487	0.00494126	4.38121	1.62346e-05	0.0163162	0.0046069	3.54169	0.00054631	0.0187959	0.00336958	5.57813	2.43123e-08	chr4	103535522	NFKB1	Body	Body	S.He
cg16612971	0.0186799	0.00546554	3.41775	0.000716888	0.0259985	0.00577751	4.49995	1.45278e-05	0.0221363	0.00397043	5.57528	2.47128e-08	chr10	75686132			Inter	M.He
cg08811097	0.00795027	0.00196729	4.04124	6.73166e-05	0.00655208	0.00168952	3.87807	0.000163769	0.00714558	0.00128172	5.57497	2.47571e-08	chr16	47038819	RP11-169E6,4	5'UTR	5'UTR	S.He
cg21973914	0.0222048	0.00438371	5.0653	7.06156e-07	0.0130287	0.00478538	2.72261	0.00733228	0.018018	0.00323244	5.57411	2.48801e-08	chr13	113801681	F10	Body;ExonBnd;5'UTR;3'UTR	5'UTR	S.He
cg03315649	0.0183322	0.00434779	4.21645	3.27169e-05	0.0163101	0.0044661	3.65198	0.000371183	0.0173483	0.00311534	5.56868	2.5668e-08	chr19	5093541	KDM4B	Body	Body	M.He
cg26523841	-0.00508421	0.00170406	-2.9836	0.00307819	-0.0074566	0.00154969	-4.81169	3.94707e-06	-0.00638271	0.00114649	-5.56716	2.58918e-08	chr19	46498721	CCDC61	1stExon;5'UTR;TSS200	TSS	S.Ho
cg27142757	-0.0557962	0.0119606	-4.66502	4.61872e-06	-0.0406558	0.0128851	-3.15525	0.00197747	-0.0487887	0.00876605	-5.56564	2.61194e-08	chr1	150573467	ENSA;SNORA40	3'UTR;TSS1500	TSS	S.Ho
cg07170983	0.0193438	0.00587106	3.29478	0.00110067	0.0311812	0.0066667	4.67716	6.97422e-06	0.0245144	0.00440605	5.56379	2.63977e-08	chr3	187103774			Inter	S.He
cg23606722	0.0185894	0.00655687	2.83511	0.00488601	0.034889	0.00686176	5.08455	1.20592e-06	0.026369	0.00474053	5.56247	2.65983e-08	chr12	133319848	ANKLE2	ExonBnd;Body;5'UTR;TSS1500;TSS200	TSS	M.He
cg17588954	0.0242688	0.00766778	3.16504	0.0017067	0.0398297	0.00834459	4.77312	4.65167e-06	0.0313927	0.00564607	5.5601	2.69619e-08	chr8	19565764	CSGALNACT1	5'UTR;3'UTR	5'UTR	M.He
cg00646179	0.0252362	0.00800102	3.15412	0.00176974	0.0327323	0.00707048	4.62943	8.51399e-06	0.0294453	0.00529818	5.55763	2.73467e-08	chr14	75620233	TMED10	Body;3'UTR	3'UTR	M.He
cg14115749	0.0183955	0.00587368	3.13186	0.00190499	0.0324649	0.00669025	4.85258	3.31315e-06	0.0245197	0.00441394	5.55505	2.77531e-08	chr19	19596444	GATAD2A	Body;5'UTR	5'UTR	M.He
cg21742790	0.0160894	0.00443652	3.62659	0.000336332	0.0193758	0.00457119	4.23869	4.14077e-05	0.0176835	0.00318364	5.5545	2.78411e-08	chr3	138581702			Inter	M.He
cg13210187	0.0121474	0.00450169	2.69841	0.00735406	0.0258755	0.00490937	5.27063	5.25047e-07	0.0184179	0.00331796	5.55096	2.84101e-08	chr5	171594753	STK10	Body	Body	NA
cg03848588	-0.0180094	0.00481436	-3.74076	0.000219011	-0.0192343	0.00469139	-4.09991	7.0989e-05	-0.0186377	0.00335995	-5.54702	2.90585e-08	chr9	32525008	DDX58	Body;5'UTR	5'UTR	NA
cg06019050	0.0253621	0.00722444	3.5106	0.000514336	0.0283131	0.00657977	4.30305	3.21156e-05	0.0269751	0.00486458	5.54521	2.93596e-08	chr4	83928766	LIN54	5'UTR;3'UTR	5'UTR	NA
cg05392527	0.0168586	0.00398951	4.22573	3.14691e-05	0.0154919	0.00433134	3.5767	0.000483672	0.0162313	0.00293442	5.53134	3.17799e-08	chr16	68394825	SMPD3	3'UTR	3'UTR	M.He
cg09021520	-0.00665126	0.00158838	-4.18744	3.69305e-05	-0.00512647	0.00139209	-3.68256	0.00033297	-0.00578888	0.00104692	-5.52944	3.2125e-08	chr1	150294056	PRPF3	5'UTR	5'UTR	NA
cg07472016	0.00848375	0.0026717	3.17541	0.00164876	0.0113857	0.00248395	4.58372	1.02931e-05	0.0100403	0.00181918	5.51914	3.40662e-08	chr1	45099972	RNF220	Body;5'UTR	5'UTR	NA
cg13947225	0.020108	0.00545497	3.68618	0.000269222	0.0227423	0.00551788	4.12157	6.53148e-05	0.02141	0.0038793	5.51905	3.40828e-08	chr17	55190679	AKAP1	Body;TSS1500;3'UTR	TSS	S.He
cg16428321	0.0174953	0.00411729	4.24923	2.85079e-05	0.0169525	0.00481355	3.52183	0.000585154	0.017266	0.00312884	5.51832	3.42248e-08	chr17	18166172	MIEF2;SMCR7	Body;ExonBnd	Body	NA
cg08680773	0.00579714	0.00159751	3.62887	0.000333495	0.00726702	0.0017288	4.20351	4.75266e-05	0.00647415	0.00117328	5.51799	3.42901e-08	chr7	74115293	LOC101926943;GTF2I;AC083884,8	Body;3'UTR	3'UTR	S.He
cg16662477	0.0264667	0.0096326	2.74762	0.00635899	0.0508866	0.00998461	5.09651	1.14383e-06	0.0382386	0.00693238	5.51594	3.46911e-08	chr17	33401430	RFFL	5'UTR	5'UTR	S.He
cg01932663	0.0121832	0.00313801	3.88245	0.000126718	0.0111791	0.00284819	3.92496	0.000137615	0.0116326	0.00210901	5.51567	3.4746e-08	chr3	99808606	C3orf26;FILIP1L	Body;5'UTR;3'UTR	5'UTR	M.He
cg08680129	0.00608957	0.00190998	3.18829	0.00157933	0.0096387	0.00206293	4.67233	7.11712e-06	0.0077277	0.00140152	5.51381	3.51153e-08	chr19	40920614	PRX	TSS1500	TSS	S.He
cg00607627	-0.0170469	0.0053786	-3.16939	0.00168216	-0.0300994	0.00630001	-4.77767	4.56257e-06	-0.0225497	0.0040906	-5.51257	3.53637e-08	chr16	28995994	LAT;RP11-264B17,3	TSS200;TSS1500;5'UTR	TSS	S.Ho
cg26870061	-0.00290355	0.000730299	-3.97584	8.7567e-05	-0.00324064	0.000847145	-3.82537	0.000198792	-0.00304726	0.000553135	-5.50908	3.60723e-08	chr19	47634100	SAE1	5'UTR;1stExon;TSS200	TSS	NA
cg04302433	0.0230277	0.0050511	4.55895	7.44254e-06	0.0178468	0.00563893	3.16493	0.00191731	0.0207213	0.00376238	5.50749	3.63982e-08	chr10	134330970	RP11-432J24,5	3'UTR	3'UTR	M.He
cg18313106	-0.0395248	0.00782138	-5.05343	7.47902e-07	-0.0225013	0.00853505	-2.63634	0.00936256	-0.0317544	0.00576638	-5.50682	3.65371e-08	chr1	229694614	ABCB10	TSS200	TSS	NA
cg08288664	0.0183686	0.00432929	4.24286	2.92829e-05	0.0140988	0.00393428	3.58357	0.000472205	0.01603	0.00291161	5.50555	3.68013e-08	chr10	45465680	RASSF4	Body;TSS1500;1stExon;5'UTR	TSS	NA
cg18806923	0.0140712	0.00511689	2.74995	0.00631515	0.023727	0.00477969	4.96413	2.04538e-06	0.0192277	0.00349288	5.50483	3.69531e-08	chr11	75486296	DGAT2;CTD-2530H12,2	Body;TSS1500;5'UTR	TSS	M.He
cg20484181	0.010748	0.00371217	2.89535	0.00405991	0.0177322	0.00364058	4.87071	3.06482e-06	0.0143081	0.00259922	5.50477	3.69645e-08	chr12	32733371	FGD4	5'UTR;Body;TSS1500	TSS	NA
cg14041935	0.0164109	0.00348935	4.70313	3.88283e-06	0.00966543	0.00300804	3.2132	0.00164174	0.0125412	0.00227832	5.50456	3.70084e-08	chr9	127273395			Inter	NA
cg04136484	0.0177051	0.00402788	4.39563	1.52531e-05	0.0145349	0.00433471	3.35314	0.0010371	0.0162361	0.00295066	5.50255	3.7434e-08	chr22	40589892	TNRC6B	Body;5'UTR	5'UTR	NA
cg19350812	-0.00675961	0.00137269	-4.92437	1.387e-06	-0.00366494	0.0012327	-2.97311	0.00349234	-0.00504647	0.000917159	-5.50229	3.74897e-08	chr19	10676864	KRI1	TSS200;TSS1500	TSS	NA
cg07318627	0.0201035	0.00509434	3.94624	9.85216e-05	0.0216107	0.00563636	3.83417	0.00019249	0.0207812	0.00377938	5.49857	3.82875e-08	chr16	88820993	FAM38A	Body	Body	M.He
cg13487667	0.0246303	0.00523613	4.70392	3.8688e-06	0.018753	0.00639059	2.93447	0.00392768	0.0222696	0.00405022	5.49836	3.83346e-08	chr12	124434373	CCDC92	5'UTR	5'UTR	M.He
cg06842507	-0.0205863	0.00680426	-3.0255	0.00269282	-0.0287496	0.00615144	-4.67363	7.07826e-06	-0.0250782	0.00456311	-5.49586	3.88811e-08	chr7	5469880	AC092171,1	TSS1500	TSS	S.Ho
cg02159619	0.0186368	0.00600051	3.10587	0.00207494	0.0295419	0.00628616	4.69951	6.34942e-06	0.0238359	0.00434047	5.49156	3.98404e-08	chr3	71132959	FOXP1	Body;5'UTR	5'UTR	NA
cg06353075	0.0125127	0.00444082	2.81765	0.00515252	0.0203788	0.00417109	4.88572	2.87294e-06	0.0166918	0.00304029	5.49021	4.01456e-08	chr12	99029458	IKBIP	Body;5'UTR	5'UTR	S.He
cg10923476	0.00778593	0.00249605	3.1193	0.00198543	0.00972737	0.00213539	4.55531	1.15748e-05	0.00890692	0.00162262	5.48922	4.03711e-08	chr16	30465475	Y_RNA	TSS200	TSS	S.He
cg15455761	0.0108675	0.00269444	4.03329	6.95155e-05	0.00792573	0.00207351	3.82237	0.000200984	0.00901988	0.00164326	5.48902	4.04172e-08	chr7	76036160	ZP3;SSC4D;SRCRB4D	5'UTR	5'UTR	S.He
cg12439472	-0.0930343	0.0252346	-3.68677	0.000268626	-0.109935	0.0268759	-4.09048	7.36066e-05	-0.100953	0.0183965	-5.48763	4.0736e-08	chr13	43565399	EPSTI1	Body;3'UTR;TSS200	TSS	NA
cg14771090	0.0167878	0.00379227	4.42684	1.33199e-05	0.0144251	0.00441878	3.2645	0.00138961	0.0157857	0.00287778	5.48537	4.12615e-08	chr10	3974514	RP11-464C19,3	TSS1500	TSS	M.He
cg00081324	0.0196175	0.00419231	4.6794	4.32637e-06	0.0149517	0.00507068	2.94865	0.00376243	0.0177231	0.00323102	5.48529	4.1278e-08	chr17	48201233	SAMD14	Body;TSS1500;3'UTR	TSS	S.He
cg23689615	0.0180556	0.00457963	3.94259	9.99622e-05	0.0234927	0.00605578	3.87939	0.000162973	0.0200338	0.00365273	5.4846	4.14411e-08	chr15	74228839	LOXL1	Body	Body	M.He
cg00491149	0.00709654	0.00204358	3.4726	0.000589728	0.00905538	0.00210963	4.29241	3.35003e-05	0.00804482	0.00146783	5.48077	4.23471e-08	chr12	44228244	TMEM117	TSS1500	TSS	S.He
cg05694908	0.012453	0.0043141	2.88659	0.00417157	0.0239382	0.00480245	4.98458	1.87086e-06	0.0175822	0.00320934	5.47844	4.29096e-08	chr13	27687713	USP12	Body	Body	S.He
cg21638120	0.0136907	0.00335528	4.08034	5.74278e-05	0.0165233	0.0044856	3.68362	0.000331713	0.0147069	0.00268679	5.4738	4.40479e-08	chr3	160190571	U7	TSS1500	TSS	S.He
cg05401712	0.00715426	0.00241161	2.96659	0.00324849	0.00993203	0.00212456	4.67486	7.04196e-06	0.00871822	0.00159417	5.46882	4.53039e-08	chr11	94200622	MIR548L;MRE11A	TSS1500;Body;3'UTR	TSS	S.He
cg14006376	0.0108105	0.00247274	4.37188	1.6901e-05	0.00738298	0.00214105	3.4483	0.000752809	0.00885162	0.00161861	5.46864	4.53503e-08	chr17	40387836	STAT5B	5'UTR;3'UTR	5'UTR	NA
cg02053425	0.0179849	0.00426563	4.21623	3.27467e-05	0.0166945	0.00478682	3.4876	0.000658277	0.0174137	0.00318464	5.46804	4.55039e-08	chr12	123872423	SETD8	Body;TSS1500;5'UTR	TSS	M.He
cg18357393	0.00552656	0.00157102	3.51783	0.000501069	0.00608815	0.00145189	4.19327	4.94638e-05	0.00582945	0.00106627	5.46715	4.57336e-08	chr6	74189775	MTO1	Body;TSS1500;TSS200;1stExon;3'UTR;5'UTR	TSS	S.He
cg07886195	0.009119	0.00195772	4.65798	4.76859e-06	0.00588228	0.00190188	3.09288	0.00240932	0.00745382	0.00136415	5.4641	4.65262e-08	chr19	11263615	SPC24	Body	Body	NA
cg07641746	0.0182629	0.00400204	4.5634	7.29653e-06	0.0154808	0.00510091	3.0349	0.00288743	0.0172028	0.00314862	5.46362	4.66532e-08	chr1	25235737	RUNX3;AL023096,1	Body;TSS1500;3'UTR	TSS	S.He
cg24670383	-0.00834752	0.00192715	-4.33153	2.00996e-05	-0.00588945	0.00170164	-3.46105	0.000720825	-0.00696631	0.00127556	-5.46139	4.72409e-08	chr12	54719352	COPZ1;RP11-968A15,8	Body;TSS200;5'UTR	TSS	NA
cg05660634	0.0325032	0.0106954	3.03899	0.00257855	0.0565276	0.0118328	4.77719	4.57191e-06	0.0433056	0.00793452	5.45787	4.81885e-08	chr15	38965109	RP11-275I4,2	5'UTR	5'UTR	S.He
cg18189915	0.0126148	0.00444624	2.83719	0.00485507	0.0214848	0.00441324	4.86825	3.09743e-06	0.0170828	0.00313223	5.45388	4.92831e-08	chr11	3050521	CARS;CARS-AS1	ExonBnd;Body;TSS200;3'UTR;TSS1500	TSS	M.He
cg12565906	0.0166669	0.00470908	3.53931	0.000463489	0.0233588	0.00549766	4.24887	3.97836e-05	0.0194989	0.00357643	5.45206	4.979e-08	chr12	132051131			Inter	S.He
cg01819912	0.00670801	0.00159288	4.21125	3.34367e-05	0.00543413	0.00154828	3.50979	0.000609962	0.00605299	0.00111023	5.45201	4.98049e-08	chr1	235572023	TBCE	Body;5'UTR	5'UTR	S.He

## Sheet: Severe - Mild DMCs
ID	Discovery_Estimate	Discovery_StdError	Discovery_t	Discovery_p	Replication_Estimate	Replication_StdError	Replication_t	Replication_p	Meta_Estimate	Meta_StdError	Meta_Z	Meta_p	chromosome	position	gene	locations	location	CpG_module
cg23366861	0.0219822	0.00346099	6.35142	6.49544e-10	0.0173038	0.0050521	3.42506	0.000905785	0.0204879	0.00285525	7.17551	7.20391e-13	chr22	42739856	TCF20	TSS1500	TSS	M.Ho
cg17136799	0.00859189	0.00132366	6.49101	2.85475e-10	0.0150657	0.00566626	2.65884	0.00918756	0.00892689	0.00128896	6.92567	4.33924e-12	chr8	107669783	OXR1;RP11-649G15,2	TSS1500;Body;TSS200;5'UTR	TSS	M.Ho
cg15402627	0.0164783	0.00323972	5.08634	5.90922e-07	0.0248968	0.00670279	3.71439	0.000342043	0.0180726	0.00291687	6.19587	5.7964e-10	chr12	133021489			Inter	M.Ho
cg27150186	0.0128701	0.00232172	5.54336	5.77726e-08	0.00997676	0.00378703	2.63445	0.00982511	0.0120797	0.00197935	6.10286	1.04184e-09	chr21	26979856	MRPL39	TSS200	TSS	M.Ho
cg08038957	0.00645362	0.00124732	5.17399	3.83007e-07	0.0051198	0.00159305	3.21384	0.00178398	0.0059467	0.000982095	6.05511	1.40319e-09	chr19	39936043	SUPT5H	TSS1500;TSS200	TSS	M.Ho
cg13764914	0.00761938	0.00138839	5.48792	7.72468e-08	0.00510579	0.00187883	2.71754	0.00780353	0.00673158	0.0011166	6.02865	1.65336e-09	chr16	57126387	CPNE2;RP11-407G23,1	TSS200	TSS	M.Ho
cg16508199	0.00668534	0.00125855	5.31195	1.91268e-07	0.00419066	0.00146169	2.86699	0.00509349	0.00562327	0.000953731	5.89608	3.72249e-09	chr11	124632390	ESAM;RP11-677M14,3	TSS200;5'UTR;TSS1500	TSS	M.Ho
cg09219005	0.00990823	0.00193647	5.11663	5.09021e-07	0.00817678	0.00280634	2.91368	0.00444375	0.00934973	0.00159385	5.86614	4.46061e-09	chr12	82752303	C12orf26;CCDC59	1stExon;Body;TSS200;5'UTR;3'UTR;TSS1500	TSS	M.Ho
cg21871394	0.0221885	0.00447391	4.95952	1.09499e-06	0.0189412	0.00630832	3.00257	0.00341285	0.0211018	0.00364931	5.78239	7.36467e-09	chr19	50380797	AKT1S1;TBC1D17	TSS1500;5'UTR;1stExon;TSS200;3'UTR	TSS	M.Ho
cg00686598	0.0171236	0.00337841	5.06853	6.44861e-07	0.0138765	0.00500242	2.77395	0.00665509	0.0161065	0.00279973	5.75287	8.77419e-09	chr14	53173677	PSMC6	TSS1500	TSS	M.Ho
cg22065367	0.00606687	0.00129048	4.70126	3.69907e-06	0.00968925	0.00275932	3.51147	0.000680872	0.00671698	0.00116896	5.74614	9.13039e-09	chr18	60382639	PHLPP1	TSS200;TSS1500	TSS	M.Ho
cg02384530	0.0091798	0.00190578	4.81683	2.15942e-06	0.0101563	0.0032577	3.11764	0.00240589	0.00942879	0.00164497	5.73189	9.93178e-09	chr12	6961868	USP5;CDCA3;U47924,25	Body;TSS1500	TSS	M.Ho
cg23257041	0.00639231	0.00124396	5.13869	4.56411e-07	0.00435038	0.00161866	2.68765	0.00848265	0.00563412	0.000986333	5.71219	1.1153e-08	chr20	18488562	SEC23B	1stExon;5'UTR;TSS200	TSS	M.Ho
cg16080171	0.0101228	0.00196324	5.15618	4.18482e-07	0.00638899	0.00240079	2.6612	0.00912776	0.00862655	0.00151979	5.67615	1.37757e-08	chr12	123755770	CDK2AP1	TSS1500;TSS200;Body;5'UTR	TSS	M.Ho
cg08537418	0.00499872	0.0010136	4.93163	1.25201e-06	0.00889237	0.00319388	2.78419	0.00646406	0.005355	0.00096612	5.54279	2.97696e-08	chr17	5342414	C1QBP	1stExon;5'UTR;TSS1500;3'UTR	TSS	M.Ho
cg07589846	0.0148085	0.00301821	4.90639	1.41266e-06	0.0247546	0.00901533	2.74583	0.00720674	0.015811	0.00286208	5.52429	3.30818e-08	chr1	212872696	BATF3	Body;TSS1500	TSS	M.Ho
cg10626744	0.0225726	0.00499854	4.51585	8.58006e-06	0.0214667	0.00688383	3.11842	0.00240015	0.0221908	0.0040447	5.48639	4.10228e-08	chr1	63783466	LINC00466	TSS1500	TSS	M.Ho
cg04859552	0.0249147	0.00518689	4.8034	2.30006e-06	0.0356075	0.0131434	2.70915	0.0079889	0.0263556	0.00482477	5.46255	4.69346e-08	chr15	31508123	RP11-16E12,1	TSS200	TSS	M.Ho
cg05270290	0.019575	0.00407909	4.79886	2.34954e-06	0.0160562	0.00605673	2.65098	0.00938885	0.018477	0.00338333	5.46118	4.72975e-08	chr15	29562120	NDNL2;FAM189A1	TSS200;Body;5'UTR	TSS	M.Ho
cg03234393	0.00409967	0.000804298	5.0972	5.60175e-07	0.0161923	0.00562016	2.88111	0.00488833	0.00434236	0.000796186	5.45395	4.92626e-08	chr1	212208899	INTS7;DTL	1stExon;5'UTR;Body;TSS1500;TSS200	TSS	M.Ho

## Sheet: Severity DMCs
ID	Discovery_Estimate	Discovery_StdError	Discovery_t	Discovery_p	Replication_Estimate	Replication_StdError	Replication_t	Replication_p	Meta_Estimate	Meta_StdError	Meta_Z	Meta_p	chromosome	position	gene	locations	location	CpG_module
cg24819835	-0.0119656	0.00179495	-6.66625	8.63343e-11	-0.0179244	0.00301645	-5.94223	1.88884e-08	-0.0135238	0.00154251	-8.76739	1.82863e-18	chr4	15780011	CD38	1stExon;5'UTR	5'UTR	S.Ho
cg26955963	0.0290526	0.005031	5.77471	1.53934e-08	0.0437743	0.00666465	6.56813	7.86318e-10	0.0343965	0.00401538	8.56619	1.06969e-17	chr2	8466005	LINC00299	Body;TSS1500;3'UTR	TSS	S.He
cg02770216	0.0244229	0.003992	6.11795	2.24146e-09	0.0313884	0.00527987	5.94493	1.86381e-08	0.0269564	0.00318429	8.46546	2.55147e-17	chr7	91687079	AKAP9	Body;TSS1500;1stExon;5'UTR	TSS	NA
cg07878065	-0.0113975	0.00204342	-5.57765	4.47086e-08	-0.0232654	0.00352433	-6.60136	6.61108e-10	-0.0143833	0.00176777	-8.13643	4.07094e-16	chr18	2641871			Inter	S.Ho
cg00089960	0.0349428	0.00542739	6.43824	3.43324e-10	0.0332518	0.00729083	4.56078	1.05168e-05	0.0343399	0.00435356	7.88778	3.07618e-15	chr12	122245655	SETD1B	Body	Body	NA
cg11681597	0.0233899	0.00408355	5.72785	1.98892e-08	0.0299058	0.00545489	5.48239	1.73704e-07	0.0257301	0.00326903	7.87086	3.52201e-15	chr1	249116587	SH3BP5L	Body;3'UTR	3'UTR	NA
cg10161996	-0.0168605	0.00305683	-5.51569	6.21315e-08	-0.0339438	0.00544732	-6.23127	4.44573e-09	-0.0209517	0.00266578	-7.85952	3.85621e-15	chr15	101667972			Inter	S.Ho
cg03753191	-0.016861	0.00321104	-5.25097	2.4516e-07	-0.0362708	0.00553072	-6.55806	8.28719e-10	-0.0217542	0.00277694	-7.83386	4.73097e-15	chr13	43566902	EPSTI1	TSS1500	TSS	S.Ho
cg20824844	0.0409439	0.00598963	6.83579	3.02083e-11	0.0368962	0.00983513	3.75147	0.000250622	0.0398488	0.00511563	7.78961	6.72145e-15	chr5	14326397	TRIO	Body;5'UTR	5'UTR	S.He
cg02560388	-0.0181247	0.00266099	-6.81126	3.521e-11	-0.0164708	0.0043969	-3.74599	0.000255673	-0.0176813	0.00227654	-7.76673	8.05364e-15	chr2	11969958			Inter	S.Ho
cg02481950	0.0168967	0.00282889	5.9729	5.11458e-09	0.0202705	0.00411828	4.92208	2.23154e-06	0.0179783	0.00233177	7.71015	1.25674e-14	chr16	21665002	METTL9;IGSF6	Body;TSS1500;5'UTR	TSS	S.He
cg21587506	-0.0258044	0.00535737	-4.81662	2.06846e-06	-0.0501915	0.00772825	-6.49455	1.15269e-09	-0.0337199	0.00440291	-7.65855	1.88045e-14	chr10	91092162	IFIT3;LIPA	TSS200;5'UTR;Body;3'UTR	TSS	S.Ho
cg27216853	0.0309938	0.004613	6.71879	6.24891e-11	0.0273886	0.00744104	3.68076	0.000323736	0.0299929	0.00392071	7.64987	2.01185e-14	chr2	10205672	CYS1	Body;3'UTR	3'UTR	S.He
cg07091793	0.0411934	0.0063225	6.51536	2.16136e-10	0.0386771	0.00965871	4.00437	9.75138e-05	0.0404386	0.00528994	7.64444	2.09864e-14	chr10	6362483			Inter	S.He
cg24273484	0.0169765	0.00301272	5.63494	3.2892e-08	0.0202224	0.00392269	5.15524	7.87776e-07	0.0181808	0.00238935	7.6091	2.76012e-14	chr18	18637322	ROCK1	Body	Body	S.He
cg04523589	0.0257923	0.00380863	6.77208	4.4931e-11	0.0197815	0.00580429	3.40809	0.000840178	0.0239832	0.00318431	7.53169	5.00862e-14	chr3	48265146	CAMP	1stExon	Inter	NA
cg24002003	-0.0214243	0.00384159	-5.57693	4.48801e-08	-0.0333418	0.00634613	-5.25389	5.02423e-07	-0.0246202	0.00328636	-7.49164	6.8019e-14	chr15	101668143			Inter	S.Ho
cg12633399	0.0283879	0.00443506	6.40079	4.29173e-10	0.0258317	0.00663195	3.89504	0.000147449	0.027598	0.00368666	7.48591	7.1053e-14	chr8	128052382			Inter	S.He
cg15480653	0.0272143	0.00424952	6.40409	4.20851e-10	0.0282848	0.00733039	3.85857	0.000168949	0.0274836	0.00367643	7.47562	7.68405e-14	chr9	132751589	FNBP1	Body;3'UTR	3'UTR	S.He
cg04689131	0.0108807	0.00158026	6.88543	2.21297e-11	0.00742904	0.00240615	3.08752	0.00240495	0.00984057	0.00132086	7.45011	9.32596e-14	chr1	147121905	ACP6	Body;3'UTR	3'UTR	S.He
cg03699074	-0.0175615	0.00298877	-5.87582	8.80647e-09	-0.0242496	0.00517633	-4.68471	6.23446e-06	-0.0192337	0.0025883	-7.431	1.0778e-13	chr16	88849875	FAM38A	Body	Body	S.Ho
cg15551881	0.0469079	0.00737166	6.36328	5.36159e-10	0.0394439	0.0102168	3.8607	0.000167615	0.0443525	0.00597803	7.41925	1.17782e-13	chr9	123688715	TRAF1	5'UTR	5'UTR	S.He
cg11806726	0.0214939	0.00400128	5.37176	1.31938e-07	0.0282623	0.00551517	5.12447	9.05423e-07	0.0238279	0.0032387	7.35726	1.87729e-13	chr21	44817925			Inter	NA
cg12461141	-0.0324078	0.00761397	-4.25636	2.5858e-05	-0.0640022	0.00992159	-6.45081	1.44545e-09	-0.0441181	0.00604031	-7.30394	2.79458e-13	chr11	5710654	TRIM22;TRIM5	TSS1500;5'UTR	TSS	S.Ho
cg15458222	0.0133638	0.00281227	4.75196	2.805e-06	0.0177076	0.00313871	5.64167	8.15157e-08	0.0152981	0.00209451	7.30391	2.79523e-13	chr3	121380533	HCLS1	TSS1500	TSS	S.He
cg18518074	0.0389408	0.00608078	6.40392	4.21269e-10	0.0297773	0.00845266	3.52283	0.00056613	0.0358158	0.00493619	7.25576	3.99422e-13	chr11	64642316	EHD1	Body;5'UTR;3'UTR	5'UTR	NA
cg16867702	0.0323261	0.00520981	6.20484	1.35726e-09	0.0294849	0.00781672	3.77203	0.000232496	0.0314522	0.00433516	7.25512	4.01298e-13	chr5	14326531	TRIO	Body;5'UTR	5'UTR	S.He
cg09842038	0.0395798	0.00587996	6.7313	5.78406e-11	0.025246	0.00839935	3.0057	0.0031069	0.0348655	0.00481694	7.23811	4.5498e-13	chr2	10205716	CYS1	Body;3'UTR	3'UTR	NA
cg06842507	-0.0187084	0.0037082	-5.04514	6.8624e-07	-0.0243323	0.00466382	-5.21724	5.94159e-07	-0.0208867	0.00290255	-7.19598	6.20119e-13	chr7	5469880	AC092171,1	TSS1500	TSS	S.Ho
cg00607627	-0.0139532	0.00303537	-4.59688	5.74349e-06	-0.028684	0.00469815	-6.10537	8.38738e-09	-0.0182913	0.00254955	-7.17433	7.266e-13	chr16	28995994	LAT;RP11-264B17,3	TSS200;TSS1500;5'UTR	TSS	S.Ho
cg12378285	0.0423465	0.00636074	6.65748	9.11065e-11	0.0248222	0.00785848	3.15865	0.00191707	0.0354099	0.00494412	7.16203	7.94935e-13	chr2	136808729			Inter	NA
cg19285358	0.0161496	0.00341197	4.73322	3.06179e-06	0.0234959	0.00428209	5.48701	1.69965e-07	0.0190024	0.00266846	7.12113	1.07047e-12	chr15	74928240	EDC3;CLK3	Body;TSS200;5'UTR;3'UTR	TSS	M.He
cg00170307	0.0274451	0.00468775	5.85464	9.9056e-09	0.0253304	0.00637658	3.97242	0.000110133	0.0267032	0.00377695	7.07005	1.54882e-12	chr7	95752710	SLC25A13	Body;TSS1500	TSS	NA
cg24388175	0.0310268	0.0062534	4.96159	1.03222e-06	0.0488407	0.00928309	5.26125	4.85733e-07	0.0365872	0.00518641	7.05444	1.73294e-12	chr13	100949858	PCCA	Body;5'UTR	5'UTR	S.He
cg12955084	0.0206657	0.00409087	5.05165	6.64587e-07	0.03267	0.00631934	5.16984	7.37289e-07	0.0242107	0.0034341	7.05007	1.78821e-12	chr19	41886265	TMEM91	Body	Body	NA
cg27215601	0.0401842	0.00681608	5.8955	7.89254e-09	0.0411478	0.0107918	3.81286	0.000200112	0.040459	0.00576288	7.02062	2.20886e-12	chr8	126275042	NSMCE2	Body	Body	S.He
cg06070445	0.0140535	0.003224	4.35904	1.65937e-05	0.028467	0.00470572	6.04945	1.10937e-08	0.0186579	0.00265966	7.01515	2.29705e-12	chr3	187453772	BCL6	5'UTR;TSS1500;3'UTR	TSS	S.He
cg22185977	0.0314534	0.00556707	5.6499	3.03462e-08	0.0364767	0.00884621	4.12342	6.15932e-05	0.0328784	0.0047117	6.97804	2.99324e-12	chr5	1518133	LPCAT1	Body;3'UTR	3'UTR	NA
cg22930808	-0.0654578	0.0146509	-4.46783	1.02726e-05	-0.114591	0.0200998	-5.70113	6.1254e-08	-0.0825054	0.0118395	-6.96866	3.19976e-12	chr3	122281881	PARP9;DTX3L	5'UTR;TSS1500	TSS	S.Ho
cg10728454	0.0597963	0.0100233	5.96571	5.32588e-09	0.0518295	0.0143573	3.60998	0.000416792	0.0571857	0.00821863	6.95806	3.44983e-12	chr15	40201507	GPR176	Body;3'UTR	3'UTR	NA
cg08514932	-0.0179588	0.00277493	-6.47178	2.80888e-10	-0.0118062	0.00416324	-2.83582	0.00520232	-0.0160662	0.00230903	-6.95799	3.45173e-12	chr21	36217108	RUNX1	Body;5'UTR;3'UTR	5'UTR	S.Ho
cg04381163	0.0208544	0.00365023	5.71317	2.15445e-08	0.0208148	0.00530491	3.92369	0.000132415	0.0208417	0.00300712	6.93077	4.18564e-12	chr22	31852077	EIF4ENIF1;RP11-247I13,11	Body;TSS200;5'UTR;TSS1500	TSS	NA
cg04168577	-0.00600007	0.00106299	-5.6445	3.12424e-08	-0.00702006	0.00183195	-3.83201	0.000186448	-0.00625699	0.000919422	-6.80535	1.00806e-11	chr11	7597483	PPFIBP2	Body;TSS1500;TSS200;5'UTR	TSS	S.Ho
cg18101225	-0.0154415	0.00280158	-5.51172	6.34504e-08	-0.0189005	0.00472742	-3.99807	9.98902e-05	-0.0163406	0.00241014	-6.77992	1.2024e-11	chr4	15964913	FGFBP2;PROM1	TSS200;3'UTR	TSS	S.Ho
cg22542803	0.0175503	0.00295179	5.94566	5.96117e-09	0.0137529	0.00417794	3.29179	0.00124136	0.0162859	0.00241079	6.75542	1.42423e-11	chr13	113619617			Inter	S.He
cg03247739	0.0259813	0.00468639	5.54399	5.34791e-08	0.0282118	0.00740486	3.8099	0.000202309	0.0266192	0.00395996	6.72208	1.79143e-11	chr16	3910867	CREBBP	Body;5'UTR	5'UTR	S.He
cg17698922	0.0377794	0.00694398	5.44059	9.22197e-08	0.0402293	0.0102197	3.93644	0.000126201	0.0385532	0.00574358	6.7124	1.91449e-11	chr3	112329157	CCDC80	Body;TSS200	TSS	NA
cg07808881	0.0218917	0.00436309	5.01748	7.86038e-07	0.0286128	0.00632482	4.52389	1.22654e-05	0.0240588	0.00359145	6.69892	2.09969e-11	chr14	89974621	FOXN3;RP11-33N16,3	5'UTR;3'UTR	5'UTR	S.He
cg18519762	0.0429796	0.00709525	6.05751	3.16691e-09	0.0332053	0.0113357	2.92926	0.00392874	0.0402282	0.00601428	6.68878	2.25042e-11	chr16	25226976	AQP8	TSS1500;TSS200	TSS	NA
cg04332373	-0.0131874	0.00221205	-5.96164	5.44927e-09	-0.011271	0.00370072	-3.04562	0.00274376	-0.012683	0.00189871	-6.67977	2.39318e-11	chr4	15779642	CD38	TSS1500	TSS	S.Ho
cg15283622	0.0196426	0.00340692	5.7655	1.61914e-08	0.0191836	0.00581943	3.29648	0.0012222	0.0195254	0.00294013	6.64101	3.1153e-11	chr2	191208022	INPP1	TSS200;TSS1500	TSS	M.He
cg12685166	0.0325826	0.00523616	6.22261	1.22409e-09	0.0185358	0.00665872	2.78369	0.0060667	0.0272154	0.00411599	6.61212	3.78859e-11	chr2	175455876	WIPF1;AC018890,6	5'UTR;3'UTR	5'UTR	S.He
cg23608915	0.0322885	0.00531892	6.07051	2.94066e-09	0.0210691	0.00749408	2.81144	0.00559155	0.0285301	0.00433747	6.5776	4.78118e-11	chr2	102333795	MAP4K4	Body	Body	S.He
cg25428009	0.033921	0.00560705	6.04971	3.31072e-09	0.0219168	0.00780158	2.80928	0.00562717	0.0298324	0.00455311	6.55209	5.67374e-11	chr8	126304221	NSMCE2	Body	Body	NA
cg13973074	0.0298206	0.00533474	5.58989	4.18806e-08	0.0305282	0.00901711	3.38558	0.000906793	0.0300041	0.00459138	6.53486	6.36675e-11	chr1	249080767			Inter	NA
cg01156920	0.0193319	0.00439893	4.39468	1.41965e-05	0.0342374	0.00660086	5.18681	6.82576e-07	0.0239158	0.00366055	6.53339	6.42957e-11	chr8	68293431			Inter	S.He
cg23299102	-0.0301908	0.0108451	-2.78381	0.00562484	-0.0963353	0.0137476	-7.00741	7.66848e-11	-0.0555637	0.00851464	-6.52566	6.77022e-11	chr7	36495922			Inter	S.Ho
cg12174507	0.0185155	0.00321579	5.75769	1.68984e-08	0.0145357	0.00461527	3.14947	0.00197438	0.0172148	0.00263848	6.52454	6.82113e-11	chr1	167603130	RCSD1	Body;5'UTR	5'UTR	NA
cg21549285	-0.0535354	0.0118537	-4.51635	8.26888e-06	-0.0784989	0.0161294	-4.86683	2.8429e-06	-0.0622899	0.00955168	-6.52135	6.9676e-11	chr21	42799141	MX1;TMPRSS3	5'UTR;ExonBnd;1stExon;3'UTR	5'UTR	S.Ho
cg06967696	0.0175989	0.00324989	5.41523	1.05277e-07	0.0165733	0.00457333	3.6239	0.000396702	0.0172547	0.00264913	6.51336	7.34863e-11	chr19	2625719	GNG7	5'UTR	5'UTR	NA
cg16662477	0.0304665	0.00609076	5.00209	8.47488e-07	0.0327541	0.00784746	4.17385	5.05575e-05	0.0313265	0.00481156	6.51067	7.48156e-11	chr17	33401430	RFFL	5'UTR	5'UTR	S.He
cg20006294	0.0176892	0.00426122	4.15121	4.03616e-05	0.0322836	0.00599994	5.38065	2.79693e-07	0.0225824	0.00347418	6.50008	8.02783e-11	chr3	69342285	FRMD4B	Body;TSS200;3'UTR	TSS	NA
cg03741185	0.0183987	0.00357015	5.15347	4.00867e-07	0.022466	0.00561419	4.00165	9.85339e-05	0.0195698	0.00301261	6.49598	8.24953e-11	chr19	18201510	IL12RB1	Body	Body	NA
cg12206840	0.0245375	0.00407769	6.01751	3.97496e-09	0.0151306	0.00551777	2.74217	0.00684668	0.0212148	0.00327937	6.46916	9.85473e-11	chr2	136826451			Inter	S.He
cg06625767	-0.017707	0.00343691	-5.15199	4.03851e-07	-0.0217769	0.00554327	-3.92853	0.00013002	-0.0188371	0.00292102	-6.4488	1.12741e-10	chr5	176836695	F12;GRK6	TSS200;5'UTR	TSS	S.Ho
cg09117950	0.0143933	0.00260482	5.52566	5.89403e-08	0.0145137	0.00448518	3.23593	0.00149204	0.0144237	0.00225251	6.4034	1.5195e-10	chr17	16053684	NCOR1	Body;3'UTR	3'UTR	NA
cg24760467	-0.0213084	0.00416358	-5.11782	4.78932e-07	-0.023109	0.00602786	-3.83369	0.000185288	-0.02189	0.0034258	-6.38975	1.66157e-10	chr10	102760784	LZTS2	5'UTR;1stExon	5'UTR	S.Ho
cg04232816	0.0252621	0.00426019	5.92981	6.51538e-09	0.0151795	0.00543703	2.79187	0.00592293	0.0214267	0.00335339	6.38955	1.6637e-10	chr2	96905390	LOC285033;AC012307,3	TSS1500;5'UTR;TSS200	TSS	NA
cg15999041	0.0159271	0.00538632	2.95695	0.0032893	0.0453733	0.00688928	6.58607	7.16066e-10	0.0270982	0.00424334	6.38607	1.70208e-10	chr17	28699933			Inter	S.He
cg26839028	0.015124	0.00338279	4.47087	1.01348e-05	0.0214343	0.00456794	4.69233	6.03537e-06	0.017359	0.00271851	6.38546	1.70879e-10	chr6	88457622			Inter	M.He
cg03782775	-0.0212348	0.00461317	-4.60309	5.58303e-06	-0.0280575	0.00621994	-4.51089	1.29459e-05	-0.023656	0.00370529	-6.38438	1.72089e-10	chr20	2967463	PTPRA	Body;5'UTR	5'UTR	S.Ho
cg14237301	0.0271771	0.00463983	5.85735	9.75791e-09	0.0197648	0.0074107	2.66706	0.00849207	0.0250897	0.00393262	6.37989	1.7721e-10	chr16	28506477	APOB48R;CLN3	Body;5'UTR;3'UTR;1stExon;TSS1500	TSS	NA
cg08738516	0.0181638	0.00322811	5.62678	3.43674e-08	0.0201315	0.00680836	2.95689	0.00361108	0.018525	0.00291685	6.35103	2.13871e-10	chr10	126408016	FAM53B;RP11-12J10,3	5'UTR;3'UTR	5'UTR	S.He
cg11176595	0.0251386	0.00430922	5.83368	1.1125e-08	0.0167718	0.00622308	2.6951	0.00783993	0.022427	0.00354276	6.33037	2.44572e-10	chr4	40232649	RHOH	5'UTR	5'UTR	S.He
cg17354333	0.021011	0.00387256	5.42561	9.97292e-08	0.0174652	0.0053196	3.28319	0.00127721	0.0197828	0.00313082	6.31871	2.63747e-10	chr17	66437754	WIPI1;PRKAR1A	Body;5'UTR	5'UTR	M.He
cg22052026	0.0235341	0.00425562	5.53011	5.75647e-08	0.0180821	0.00598354	3.02198	0.00295377	0.0217027	0.00346796	6.25805	3.89816e-10	chr14	77417199			Inter	NA
cg27007807	0.0214818	0.00389329	5.51763	6.14971e-08	0.0158821	0.0052073	3.04997	0.00270662	0.0194739	0.00311813	6.24539	4.22754e-10	chr20	46355955	SULF2	Body;3'UTR	3'UTR	M.He
cg06079564	0.0334102	0.00590775	5.65532	2.94728e-08	0.0251932	0.00916063	2.75016	0.00668973	0.0309966	0.00496484	6.24322	4.28658e-10	chr7	139468310	HIPK2	Body	Body	NA
cg03084350	0.0161499	0.00341329	4.73147	3.087e-06	0.0198201	0.0048123	4.11863	6.27546e-05	0.0173783	0.00278408	6.24203	4.31928e-10	chr3	38065265	PLCD1	Body;3'UTR	3'UTR	NA
cg13210187	0.0132351	0.00260397	5.08265	5.70295e-07	0.0140337	0.00387848	3.61835	0.000404609	0.0134832	0.00216191	6.23671	4.46883e-10	chr5	171594753	STK10	Body	Body	NA
cg26250129	0.0247335	0.00540633	4.57492	6.34694e-06	0.0277532	0.00655099	4.23649	3.94663e-05	0.0259569	0.00416975	6.22506	4.81373e-10	chr17	79239903	SLC38A10	Body;3'UTR	3'UTR	M.He
cg19091967	0.013604	0.00248744	5.4691	7.94223e-08	0.0103503	0.00338792	3.05505	0.00266386	0.0124644	0.00200504	6.21652	5.08312e-10	chr8	96049113	NDUFAF6;C8orf38	Body;5'UTR;3'UTR	5'UTR	S.He
cg02420943	0.0170457	0.00343941	4.956	1.06056e-06	0.0191168	0.00507573	3.76632	0.000237399	0.0176975	0.00284729	6.21555	5.11454e-10	chr2	99122909	INPP4A	5'UTR	5'UTR	S.He
cg25718604	0.0212938	0.00447854	4.75463	2.77013e-06	0.0233218	0.00583141	3.99933	9.94084e-05	0.0220462	0.00355191	6.20686	5.40552e-10	chr20	57601474	TUBB1;ATP5E	3'UTR	3'UTR	NA
cg16946073	-0.013661	0.002474	-5.5218	6.0155e-08	-0.0118954	0.00416933	-2.85307	0.00494191	-0.0132012	0.00212763	-6.20465	5.48178e-10	chr18	74846035	MBP	TSS1500	TSS	S.Ho
cg09426038	0.00860315	0.00255606	3.36578	0.000836355	0.0185397	0.00322858	5.74236	5.01926e-08	0.0124316	0.00200404	6.20327	5.53005e-10	chr6	147476199	STXBP5-AS1;RP11-497D6,4	Body;3'UTR	3'UTR	S.He
cg17606266	0.0182298	0.00435637	4.18463	3.50704e-05	0.0298689	0.00618802	4.8269	3.38274e-06	0.0220867	0.00356217	6.20037	5.63307e-10	chr16	75030947	WDR59	1stExon;5'UTR	5'UTR	S.He
cg08774868	0.0101863	0.00189643	5.37129	1.32258e-07	0.00709734	0.00216945	3.27149	0.0013275	0.0088483	0.00142781	6.19712	5.75068e-10	chr7	80399952	SEMA3C	Body	Body	S.He
cg18224611	0.0189913	0.00342457	5.54559	5.30278e-08	0.0134414	0.0045966	2.92421	0.0039894	0.0170103	0.0027462	6.19412	5.86104e-10	chr21	36986569	RUNX1	3'UTR	3'UTR	S.He
cg27004182	0.0104766	0.00258279	4.05629	5.98492e-05	0.0184067	0.00368779	4.99126	1.64378e-06	0.0130863	0.00211555	6.18577	6.17993e-10	chr8	56827013	LYN	5'UTR	5'UTR	S.He
cg12340267	0.0201238	0.00392379	5.12867	4.53753e-07	0.0182591	0.00526276	3.46949	0.000680972	0.0194576	0.0031457	6.18546	6.19221e-10	chr5	142170186	ARHGAP26	Body	Body	M.He
cg15184529	0.0301167	0.00530856	5.67325	2.67525e-08	0.0198882	0.00745516	2.66771	0.00847635	0.0266754	0.00432429	6.16874	6.88375e-10	chr21	40132309	LINC00114;TMPRSS3	Body;3'UTR	3'UTR	M.He
cg14094841	-0.0184591	0.0036544	-5.05121	6.66043e-07	-0.0187307	0.00529823	-3.53527	0.000542088	-0.0185467	0.00300823	-6.16531	7.03443e-10	chr20	3692262			Inter	S.Ho
cg03256302	0.0212414	0.00441735	4.80862	2.14825e-06	0.0249822	0.00642787	3.88654	0.000152212	0.0224413	0.00364056	6.16426	7.08157e-10	chr5	169730722			Inter	S.He
cg05207933	0.022008	0.00417572	5.27046	2.22006e-07	0.0210345	0.00658766	3.19302	0.00171577	0.021729	0.00352687	6.16097	7.23016e-10	chr3	43519242	ANO10	Body	Body	S.He
cg03361738	-0.0239796	0.00576282	-4.16109	3.8722e-05	-0.0408038	0.00844715	-4.83048	3.33053e-06	-0.0293231	0.00476051	-6.15965	7.29073e-10	chr9	107685725	ABCA1	5'UTR	5'UTR	S.Ho
cg15112223	0.0253419	0.005125	4.94476	1.11991e-06	0.0276072	0.0075117	3.67523	0.000330231	0.0260615	0.00423353	6.15597	7.46201e-10	chr2	153323898	FMNL2	Body	Body	NA
cg18205786	0.0327669	0.00606954	5.39857	1.14809e-07	0.0237209	0.00765464	3.0989	0.00231992	0.0292749	0.00475589	6.15551	7.48382e-10	chr3	188286699	LPP-AS1;LPP	TSS1500;Body;TSS200;5'UTR	TSS	NA
cg22214659	0.012272	0.00302205	4.06081	5.87474e-05	0.019906	0.0041005	4.85453	2.99953e-06	0.014959	0.00243274	6.14903	7.79569e-10	chr15	91455349	MAN2A2	Body;TSS200;TSS1500;5'UTR;1stExon	TSS	NA
cg10240665	0.0147118	0.00316571	4.64723	4.56083e-06	0.018541	0.00453934	4.08452	7.16465e-05	0.0159648	0.00259663	6.14828	7.83288e-10	chr12	12681059	DUSP16	5'UTR;3'UTR	5'UTR	S.He
cg14275931	0.0175992	0.00393259	4.47523	9.93974e-06	0.0244892	0.00566848	4.32025	2.82291e-05	0.0198379	0.00323114	6.13961	8.27249e-10	chr16	15730730	KIAA0430	Body;5'UTR;3'UTR	5'UTR	S.He
cg09853611	0.0107578	0.00224132	4.79976	2.24015e-06	0.0123103	0.00320333	3.84297	0.000179023	0.0112681	0.00183644	6.13584	8.47127e-10	chr1	157112241			Inter	S.He
cg22107082	0.0122775	0.00252743	4.85773	1.70136e-06	0.0144349	0.00386575	3.73404	0.000267033	0.0129236	0.00211542	6.1092	1.00129e-09	chr11	59886242			Inter	S.He
cg17128308	0.0135447	0.00294113	4.60527	5.52773e-06	0.0145967	0.00363135	4.01963	9.19875e-05	0.0139614	0.00228553	6.10862	1.00494e-09	chr4	4420864	STX18	3'UTR	3'UTR	S.He
cg09074025	0.0212032	0.00418036	5.0721	6.00818e-07	0.0181354	0.00528747	3.42988	0.000780063	0.0200232	0.00327927	6.10599	1.02165e-09	chr3	188286773	LPP-AS1;LPP	TSS1500;Body;TSS200;5'UTR	TSS	NA
cg04576915	0.00592665	0.00159523	3.71524	0.000231585	0.0117284	0.0022207	5.2814	4.42782e-07	0.00790143	0.0012956	6.09868	1.06948e-09	chr13	76277579	LMO7;RP11-29G8,3	Body;5'UTR	5'UTR	S.He
cg04708790	0.00602506	0.00230157	2.6178	0.00918235	0.0186903	0.00288656	6.47493	1.27597e-09	0.0109475	0.00179956	6.08345	1.17621e-09	chr12	113355675	OAS1;RP1-71H24,1	3'UTR;Body	3'UTR	S.He
cg05688739	0.0148287	0.00331742	4.46993	1.0177e-05	0.0216109	0.00506634	4.26559	3.51476e-05	0.016864	0.00277537	6.07629	1.22999e-09	chr15	99444836	IGF1R	Body;5'UTR	5'UTR	M.He
cg03037271	0.024919	0.00548269	4.54504	7.26637e-06	0.0310817	0.00761491	4.08169	7.2435e-05	0.027023	0.0044494	6.07341	1.25225e-09	chr17	40548565			Inter	NA
cg04575476	0.0200349	0.00364528	5.49613	6.88933e-08	0.0138182	0.00499108	2.76857	0.00634084	0.0178723	0.00294375	6.0713	1.26882e-09	chr6	126853160	RP11-73O6,4	5'UTR	5'UTR	S.He
cg08926253	-0.0327107	0.00710511	-4.60383	5.56422e-06	-0.036519	0.00921809	-3.96167	0.000114716	-0.03413	0.00562747	-6.0649	1.32034e-09	chr11	614761	IRF7	Body;5'UTR;3'UTR;TSS1500	TSS	NA
cg23964444	0.0202014	0.00496783	4.06645	5.73997e-05	0.032655	0.00692826	4.7133	5.51867e-06	0.0244302	0.00403723	6.05122	1.43749e-09	chr3	71102972	FOXP1	5'UTR;Body;TSS200	TSS	NA
cg04445427	0.0350995	0.00692942	5.06529	6.21379e-07	0.0268732	0.00792032	3.39294	0.000884481	0.0315329	0.0052152	6.04634	1.48177e-09	chr8	133699791	TMEM71	3'UTR	3'UTR	NA
cg01028142	-0.034789	0.00708474	-4.91041	1.32184e-06	-0.0307274	0.00873975	-3.51582	0.000580093	-0.0331784	0.00550359	-6.0285	1.65487e-09	chr2	7004578	CMPK2;RSAD2	Body;TSS1500;3'UTR	TSS	NA
cg12877361	0.0128521	0.0040108	3.20437	0.00146101	0.0334308	0.00566594	5.90031	2.32222e-08	0.0197216	0.00327361	6.02443	1.6971e-09	chr12	113356935	OAS1;RP1-71H24,1	Body;TSS1500;3'UTR	TSS	S.He
cg03699462	0.0223691	0.00409561	5.46173	8.25561e-08	0.0142512	0.00515332	2.76544	0.00639889	0.0192266	0.00320633	5.99644	2.0169e-09	chr1	185284707	IVNS1ABP	5'UTR;3'UTR	5'UTR	S.He
cg25739715	-0.00685319	0.00160674	-4.26526	2.48914e-05	-0.0120388	0.00265825	-4.52886	1.20142e-05	-0.00824078	0.00137507	-5.99298	2.06029e-09	chr22	30663881	OSM;MTMR3	TSS1500;5'UTR	TSS	S.Ho
cg21581865	0.00746292	0.00181076	4.12142	4.57095e-05	0.00703085	0.00161724	4.34743	2.52948e-05	0.00722258	0.0012062	5.98787	2.12602e-09	chr1	32782332	HDAC1	Body;5'UTR	5'UTR	S.He
cg22748815	0.0082225	0.00201452	4.08161	5.39192e-05	0.0152155	0.00320163	4.75243	4.6666e-06	0.0102059	0.00170507	5.9856	2.1559e-09	chr7	99965437	PILRB;PILRA	3'UTR;5'UTR	5'UTR	S.He
cg05164144	0.0358239	0.00729918	4.90794	1.33765e-06	0.0345642	0.0101129	3.41782	0.000812811	0.0353924	0.00591857	5.9799	2.23279e-09	chr5	59474020	PDE4D	Body;3'UTR	3'UTR	NA
cg21406720	-0.0312376	0.00618385	-5.05148	6.65163e-07	-0.0258156	0.00795632	-3.24466	0.00144996	-0.0291957	0.00488254	-5.97961	2.23671e-09	chr7	43796586			Inter	S.Ho
cg03449427	0.00837341	0.00161226	5.19358	3.27745e-07	0.00682692	0.00227442	3.00161	0.00314659	0.0078562	0.00131531	5.97287	2.33109e-09	chr15	35601271	ATPBD4	3'UTR	3'UTR	NA
cg20428133	0.00782773	0.00177515	4.40961	1.32944e-05	0.0117209	0.00279521	4.19322	4.68427e-05	0.00894663	0.00149851	5.97037	2.36714e-09	chr17	79388814	BAHCC1	Body	Body	S.He
cg19730422	0.022602	0.00423313	5.33931	1.56008e-07	0.0178032	0.00652498	2.72847	0.00712326	0.0211805	0.00355126	5.96423	2.45786e-09	chr5	156718560	CYFIP2	Body;5'UTR;3'UTR	5'UTR	NA
cg06797665	0.0144701	0.00316664	4.56955	6.50342e-06	0.0161866	0.00420925	3.8455	0.000177355	0.0150905	0.00253051	5.96343	2.47003e-09	chr10	45948906	LOC102724323;RP11-67C2,2	TSS1500	TSS	NA
cg25583591	0.0159607	0.00329149	4.8491	1.77278e-06	0.0161306	0.0046572	3.46359	0.000694951	0.0160173	0.00268794	5.95897	2.53835e-09	chr15	90590483	ZNF710	5'UTR	5'UTR	NA
cg17423458	0.0150981	0.0028815	5.23966	2.59646e-07	0.0114958	0.00392272	2.93057	0.0039131	0.0138356	0.00232229	5.95773	2.55771e-09	chr2	8248288	LINC00299;AC007464,1	Body;3'UTR	3'UTR	S.He
cg01434938	0.0176399	0.00380404	4.63714	4.77735e-06	0.0182678	0.00488826	3.73707	0.000264113	0.0178767	0.00300212	5.9547	2.60548e-09	chr14	50833146	CDKL1	Body;3'UTR	3'UTR	S.He
cg15627721	0.029229	0.00568555	5.14092	4.26831e-07	0.0269103	0.00893905	3.01042	0.00306179	0.0285611	0.00479739	5.95347	2.62515e-09	chr2	232045255			Inter	NA
cg08674847	0.00759261	0.00192098	3.95246	9.13019e-05	0.0134073	0.00281677	4.7598	4.52097e-06	0.00943848	0.00158705	5.94719	2.72789e-09	chr17	41124249	PTGES3L-AARSD1;PTGES3L;AARSD1	Body;TSS200;3'UTR	TSS	S.He
cg13155430	-0.0502351	0.00980899	-5.12133	4.70645e-07	-0.037059	0.0118005	-3.14046	0.00203225	-0.0448511	0.00754326	-5.94586	2.75015e-09	chr21	42795929	MX1;TMPRSS3	5'UTR;3'UTR	5'UTR	NA
cg23540819	0.01453	0.00394314	3.68489	0.000259976	0.0233584	0.00480813	4.8581	2.95321e-06	0.01808	0.00304896	5.92991	3.03092e-09	chr8	17940228	ASAH1	Body;3'UTR;5'UTR	5'UTR	M.He
cg14321810	0.0225035	0.00450004	5.00074	8.53088e-07	0.0191985	0.00600917	3.19487	0.00170553	0.021316	0.003602	5.91784	3.26207e-09	chr4	36292218	DTHD1	Body	Body	M.He
cg26922188	0.00796856	0.00207266	3.84461	0.000140222	0.00935298	0.00206778	4.52319	1.23008e-05	0.0086624	0.00146386	5.91749	3.2689e-09	chr3	48916844	SLC25A20	Body;3'UTR	3'UTR	S.He
cg21028473	0.0158707	0.0033613	4.72158	3.23265e-06	0.016855	0.00472136	3.56995	0.000480073	0.0162018	0.00273825	5.91684	3.28182e-09	chr2	103420442	TMEM182	Body;5'UTR	5'UTR	S.He
cg17615052	0.03151	0.00593673	5.30763	1.83585e-07	0.0235265	0.00864781	2.72052	0.00728842	0.0289527	0.0048944	5.91548	3.30908e-09	chr4	12117897			Inter	NA
cg09298484	0.0201232	0.00373275	5.39098	1.19423e-07	0.0127672	0.00473037	2.69899	0.00775328	0.0173004	0.0029303	5.90398	3.54832e-09	chr2	99759406	TSGA10;C2orf15	TSS1500;5'UTR;3'UTR	TSS	S.He
cg04074945	0.0295353	0.0058004	5.09194	5.44635e-07	0.024688	0.0081816	3.01751	0.00299515	0.0279139	0.00473187	5.89912	3.65445e-09	chr11	46071833	PHF21A	Body	Body	NA
cg16625613	0.028282	0.00550623	5.13637	4.36654e-07	0.02149	0.00717079	2.99688	0.00319293	0.0257627	0.00436724	5.89908	3.65527e-09	chr3	46503692	LTF	5'UTR;Body;3'UTR	5'UTR	NA
cg23761815	0.0127496	0.00343173	3.71522	0.000231603	0.0241366	0.00486152	4.96482	1.84809e-06	0.0165366	0.00280359	5.89836	3.67129e-09	chr10	73083123	SLC29A3	Body	Body	NA
cg03921763	0.0310026	0.0061286	5.05867	6.41997e-07	0.0268285	0.00878592	3.05358	0.00267614	0.0296364	0.00502653	5.89599	3.72441e-09	chr1	232054260	DISC1;TSNAX-DISC1	Body;5'UTR	5'UTR	S.He
cg22652934	-0.0333021	0.00640951	-5.19573	3.24225e-07	-0.028614	0.0103092	-2.77558	0.00621233	-0.0319951	0.00544325	-5.87795	4.1538e-09	chr21	36180035	RUNX1	Body;3'UTR	3'UTR	S.Ho
cg01444621	0.0232754	0.0046059	5.05339	6.5892e-07	0.0180982	0.00587675	3.07962	0.00246569	0.0213054	0.00362516	5.87708	4.17566e-09	chr7	8299329	ICA1	5'UTR;3'UTR	5'UTR	NA
cg13254958	0.006461	0.00128376	5.03288	7.2885e-07	0.00492885	0.00158001	3.11951	0.00217284	0.00585175	0.000996342	5.87323	4.27389e-09	chr16	84548506	KIAA1609	5'UTR	5'UTR	NA
cg16462073	-0.0108705	0.00330534	-3.28877	0.00109444	-0.0284782	0.0050173	-5.67599	6.91353e-08	-0.0161995	0.0027602	-5.86894	4.386e-09	chr16	28995843	SPNS1;LAT;RP11-264B17,3	3'UTR;TSS1500;5'UTR	TSS	S.Ho
cg17716338	0.024704	0.00485404	5.08936	5.51646e-07	0.0214484	0.00728438	2.94444	0.00375117	0.0237029	0.00403937	5.86796	4.41184e-09	chr14	89718478	FOXN3	Body;3'UTR	3'UTR	M.He
cg15557489	0.0245827	0.00495291	4.96328	1.02377e-06	0.028883	0.00914895	3.15697	0.00192741	0.0255574	0.00435561	5.86769	4.41906e-09	chr17	59228220	BCAS3	Body	Body	M.He
cg11952340	0.0177307	0.00366373	4.83952	1.8555e-06	0.0175385	0.00531807	3.2979	0.00121644	0.0176688	0.00301706	5.85629	4.73308e-09	chr15	63814440	USP3	Body;5'UTR	5'UTR	M.He
cg06793357	0.0328216	0.00651969	5.03423	7.24034e-07	0.029752	0.00995517	2.9886	0.00327569	0.0319003	0.00545414	5.84882	4.9508e-09	chr1	244390052			Inter	NA
cg17364865	0.0172094	0.00359461	4.78756	2.37284e-06	0.0160616	0.00477791	3.36164	0.000983082	0.0167946	0.00287246	5.84676	5.01252e-09	chr3	121380361	HCLS1	TSS1500	TSS	M.He
cg27142757	-0.0360102	0.00757266	-4.75529	2.76157e-06	-0.0330181	0.00971205	-3.3997	0.000864445	-0.0348789	0.00597188	-5.84052	5.20376e-09	chr1	150573467	ENSA;SNORA40	3'UTR;TSS1500	TSS	S.Ho
cg10468474	-0.0143372	0.00331907	-4.31965	1.96925e-05	-0.0207623	0.00513608	-4.04243	8.42803e-05	-0.01623	0.00278765	-5.82209	5.81164e-09	chr17	9953988	GAS7	Body;5'UTR	5'UTR	S.Ho
cg13030582	-0.012207	0.00233199	-5.23457	2.66437e-07	-0.00957181	0.00365732	-2.61716	0.00977437	-0.0114453	0.00196629	-5.82075	5.85831e-09	chr17	19290708	MFAP4	TSS1500;TSS200	TSS	S.Ho
cg27102101	0.0210635	0.00437395	4.81568	2.07772e-06	0.01977	0.00604857	3.26853	0.00134052	0.0206194	0.00354433	5.81756	5.97121e-09	chr21	36392826	RUNX1	Body;5'UTR;3'UTR	5'UTR	S.He
cg02159619	0.0164246	0.00380505	4.31652	1.99607e-05	0.0192813	0.00492028	3.91875	0.000134896	0.0174937	0.00300999	5.81189	6.17725e-09	chr3	71132959	FOXP1	Body;5'UTR	5'UTR	NA
cg03386675	-0.011217	0.0030036	-3.73452	0.000215095	-0.0248967	0.00495047	-5.02916	1.38868e-06	-0.0148978	0.00256791	-5.80153	6.57125e-09	chr1	154579713	ADAR	TSS1500;Body;5'UTR;3'UTR	TSS	S.Ho
cg18961846	0.0186917	0.00344863	5.42005	1.02663e-07	0.00971576	0.00353229	2.75056	0.00668206	0.0143113	0.00246759	5.7997	6.64348e-09	chr13	108872037	ABHD13;LIG4	5'UTR;TSS1500	TSS	NA
cg04318494	0.0175002	0.00345519	5.06489	6.22607e-07	0.0147947	0.00519622	2.84721	0.00502898	0.0166707	0.00287718	5.79411	6.86832e-09	chr11	64640770	EHD1	Body;3'UTR	3'UTR	S.He
cg04286697	0.0186165	0.00382181	4.87112	1.59596e-06	0.0164022	0.00520368	3.15205	0.00195813	0.0178406	0.00308029	5.79186	6.96128e-09	chr2	232259623	B3GNT7;AC017104,6	TSS1500;5'UTR	TSS	NA
cg00723928	0.0107275	0.00249803	4.29436	2.19655e-05	0.00952844	0.00245013	3.88895	0.000150847	0.0101163	0.00174919	5.78343	7.31924e-09	chr19	11691280	ACP5	TSS1500	TSS	S.He
cg00181731	0.0143594	0.00317145	4.5277	7.85722e-06	0.0166143	0.00461944	3.59661	0.000437006	0.0150817	0.00261457	5.76834	8.0057e-09	chr13	41052081	LINC00598;RP11-350A18,1	Body;3'UTR	3'UTR	S.He
cg13647309	0.00535816	0.00181536	2.95157	0.00334591	0.00748429	0.00148658	5.03456	1.35563e-06	0.00663084	0.00115015	5.76519	8.15642e-09	chr5	68473620	CCNB1	3'UTR	3'UTR	S.He
cg02220284	0.0139507	0.00302949	4.60498	5.53518e-06	0.0133048	0.00383407	3.47016	0.000679414	0.0137025	0.00237701	5.76458	8.18633e-09	chr3	71013485	FOXP1	Body;3'UTR	3'UTR	S.He
cg10350620	0.00628143	0.00180618	3.47774	0.000560588	0.00957753	0.00201455	4.75418	4.63162e-06	0.00775026	0.00134482	5.76306	8.26028e-09	chr2	159368957	PKP4	5'UTR	5'UTR	S.He
cg03950924	0.0119955	0.00243802	4.92016	1.26119e-06	0.00985639	0.00324124	3.04093	0.00278427	0.0112225	0.00194837	5.75996	8.41349e-09	chr21	42551539	PLAC4;BACE2;BACE2-IT1;AL773572,7;TMPRSS3	1stExon;Body;TSS1500;3'UTR	TSS	S.He
cg14962159	0.00744784	0.00197768	3.76595	0.000190565	0.0142814	0.0030059	4.75111	4.69298e-06	0.00951227	0.00165216	5.75748	8.53811e-09	chr13	37441585	SMAD9	Body	Body	S.He
cg21106695	0.0238644	0.00481769	4.9535	1.0735e-06	0.0163107	0.00524268	3.11113	0.00223152	0.0204061	0.00354737	5.75246	8.79526e-09	chr14	97370064			Inter	NA
cg16315329	-0.00861427	0.0018774	-4.58839	5.9698e-06	-0.0101342	0.00289796	-3.49702	0.000619221	-0.0090636	0.00157565	-5.75228	8.80481e-09	chr3	50648706	CISH;MAPKAPK3	Body;TSS1500;5'UTR;3'UTR;1stExon	TSS	S.Ho
cg06703222	-0.00537686	0.00124477	-4.31957	1.96993e-05	-0.00988253	0.00238749	-4.13931	5.78902e-05	-0.00633986	0.00110376	-5.74388	9.25298e-09	chr16	69598327	NFAT5	TSS1500	TSS	S.Ho
cg20219069	0.00802399	0.00201961	3.97303	8.40329e-05	0.0107795	0.00254623	4.23353	3.99332e-05	0.00908812	0.0015823	5.7436	9.26862e-09	chr1	1384988	ATAD3C	TSS200;TSS1500	TSS	S.He
cg04595719	0.0292508	0.00656036	4.45873	1.06973e-05	0.0333996	0.00918335	3.63697	0.000378673	0.0306527	0.00533816	5.74218	9.34645e-09	chr8	25325122	CDCA2	Body;TSS1500;5'UTR	TSS	NA
cg23959872	0.00811646	0.00257448	3.15266	0.00173861	0.0128061	0.00258277	4.95829	1.90221e-06	0.0104537	0.00182335	5.73325	9.8524e-09	chr10	105106746	PCGF6	Body;3'UTR	3'UTR	S.He
cg19916543	0.00516889	0.00153573	3.36575	0.000836437	0.00867066	0.00178034	4.87022	2.80104e-06	0.00666287	0.00116287	5.72967	1.00624e-08	chr14	23339853	LRP10	TSS1500	TSS	S.He
cg08309106	0.00699965	0.00164245	4.26171	2.52727e-05	0.0060619	0.00157395	3.8514	0.000173512	0.00651081	0.00113639	5.72936	1.00812e-08	chr14	69675413	EXD2;RP11-363J20,1	TSS1500;3'UTR;5'UTR	TSS	S.He
cg04432278	0.0151865	0.00302743	5.01629	7.90613e-07	0.0150809	0.00546841	2.75781	0.00654265	0.0151617	0.00264862	5.72437	1.03817e-08	chr10	72326192	PALD1	Body	Body	M.He
cg07200711	0.0121293	0.00268083	4.52445	7.97303e-06	0.0145398	0.00411069	3.53707	0.000538686	0.0128486	0.0022455	5.72191	1.05331e-08	chr10	72581410	SGPL1	Body	Body	S.He
cg07235562	0.0323207	0.00644911	5.01165	8.08774e-07	0.0281283	0.0101175	2.78015	0.00612989	0.0311094	0.00543826	5.72047	1.06229e-08	chr10	14613892	FAM107B	1stExon;5'UTR;Body;3'UTR	5'UTR	S.He
cg22164781	0.00675205	0.00177903	3.79536	0.000170019	0.00882022	0.0020307	4.34343	2.57075e-05	0.0076501	0.00133815	5.71693	1.08466e-08	chr19	45448680	APOC2;APOC4	TSS1500;3'UTR;ExonBnd	TSS	S.He
cg17339440	0.0154034	0.0051539	2.98869	0.00297291	0.0317954	0.0060085	5.29174	4.222e-07	0.0223517	0.00391192	5.71374	1.10519e-08	chr8	37743949	RAB11FIP1	Body;5'UTR	5'UTR	S.He
cg10309117	0.0118841	0.00258369	4.59967	5.67084e-06	0.0128904	0.00381435	3.37945	0.0009258	0.0122006	0.00213914	5.7035	1.17371e-08	chr10	30060458			Inter	NA
cg09318880	0.00773147	0.00205484	3.76256	0.000193078	0.0144013	0.00310689	4.63526	7.68946e-06	0.00976117	0.0017139	5.69529	1.23163e-08	chr1	65232182	RAVER2	Body	Body	S.He
cg24405567	-0.0204443	0.00410134	-4.98478	9.22166e-07	-0.0147148	0.00511593	-2.87626	0.00461072	-0.0182026	0.00319999	-5.68835	1.28271e-08	chr15	70787565			Inter	S.Ho
cg16795184	0.0183205	0.0037491	4.88664	1.4817e-06	0.0157987	0.00539754	2.92701	0.00395561	0.0174998	0.00307918	5.68326	1.32154e-08	chr16	56777257	NUP93	5'UTR	5'UTR	M.He
cg07362849	-0.0182071	0.00379087	-4.80289	2.2073e-06	-0.0177765	0.00585395	-3.03667	0.00282162	-0.0180799	0.00318195	-5.68201	1.33119e-08	chr19	17516901	BISPR;BST2;MVB12A;FAM125A	Body;TSS1500;ExonBnd;5'UTR;TSS200	TSS	NA
cg09284795	0.0218026	0.00435517	5.00614	8.30852e-07	0.0196632	0.00732101	2.68585	0.00804985	0.0212434	0.00374294	5.67558	1.38219e-08	chr15	80189896	MTHFS;ST20-MTHFS;RP11-38G5,1	TSS1500;Body;TSS200;3'UTR	TSS	NA
cg01870865	-0.012	0.00278989	-4.30124	2.13238e-05	-0.0141315	0.00379493	-3.72377	0.000277171	-0.0127478	0.00224782	-5.67118	1.41814e-08	chr3	48507087	TREX1;ATRIP	TSS200;TSS1500;5'UTR;3'UTR	TSS	S.Ho
cg02650017	-0.00614052	0.00142303	-4.31512	2.00824e-05	-0.00930916	0.00241912	-3.84815	0.000175617	-0.00695509	0.00122655	-5.67044	1.42429e-08	chr17	47301614	PHOSPHO1	Body	Body	S.Ho
cg16785077	-0.0286862	0.00693153	-4.13851	4.25638e-05	-0.0339346	0.00871694	-3.89295	0.000148608	-0.0307193	0.00542535	-5.66218	1.49465e-08	chr21	42791867	MX1;TMPRSS3	TSS1500;3'UTR	TSS	NA
cg06353075	0.0105323	0.00243647	4.32279	1.94266e-05	0.0119171	0.00325249	3.664	0.000343799	0.0110301	0.00195001	5.65644	1.54546e-08	chr12	99029458	IKBIP	Body;5'UTR	5'UTR	S.He
cg13167816	0.0183258	0.00375807	4.87639	1.55625e-06	0.0163775	0.00568932	2.87863	0.00457803	0.0177339	0.00313573	5.65544	1.55444e-08	chr14	24601808	FITM1	Body;1stExon	Body	S.He
cg15633603	0.00612077	0.00181943	3.36411	0.000841278	0.0101523	0.00213377	4.75793	4.55743e-06	0.00781799	0.00138446	5.64696	1.63308e-08	chr2	190399258			Inter	S.He
cg03194400	0.0116777	0.00267343	4.36805	1.59537e-05	0.012535	0.00350075	3.58065	0.000462326	0.0119935	0.00212472	5.64473	1.6544e-08	chr11	73627613	PAAF1	Body	Body	NA
cg18526310	0.0159776	0.00369633	4.32256	1.9446e-05	0.0179689	0.00494763	3.63183	0.000385668	0.0166909	0.0029612	5.63655	1.73489e-08	chr14	52379531	GNG2	5'UTR;TSS1500	TSS	S.He
cg19242112	0.00801029	0.00182035	4.40042	1.38431e-05	0.00804566	0.00228442	3.52197	0.000567815	0.00802403	0.00142364	5.63629	1.73749e-08	chr3	140664727	SLC25A36	Body;5'UTR	5'UTR	NA
cg25701517	0.00708326	0.00175413	4.03805	6.45011e-05	0.0111031	0.00269678	4.11717	6.31119e-05	0.00827837	0.00147043	5.62989	1.80326e-08	chr3	12671175	RAF1	5'UTR	5'UTR	S.He
cg08539067	-0.0064921	0.00193678	-3.35201	0.000877889	-0.0159781	0.0030581	-5.22484	5.73887e-07	-0.00920773	0.00163623	-5.62739	1.82953e-08	chr3	49395985	GPX1	TSS200;1stExon;5'UTR;TSS1500	TSS	S.Ho
cg11251971	-0.0319761	0.00772628	-4.13862	4.25444e-05	-0.037844	0.00988151	-3.82978	0.000187989	-0.0342024	0.0060866	-5.6193	1.91731e-08	chr5	139587026	CYSTM1	Body;5'UTR	5'UTR	S.Ho
cg04006133	0.0156002	0.00358595	4.35035	1.72339e-05	0.0180129	0.00507819	3.5471	0.000520129	0.0164029	0.00292924	5.59972	2.14695e-08	chr16	84172431	HSDL1	5'UTR;3'UTR	5'UTR	S.He
cg07428892	0.00662946	0.00228431	2.90217	0.00390875	0.0156976	0.00292149	5.37315	2.89632e-07	0.01007	0.00179952	5.59592	2.19459e-08	chr16	80653966	CDYL2	Body	Body	S.He
cg03766264	0.0296753	0.00677529	4.37994	1.51448e-05	0.0320246	0.00918899	3.4851	0.000645275	0.0305027	0.00545322	5.59352	2.22513e-08	chr12	27396229	STK38L	TSS1500	TSS	M.He
cg23139210	0.0318885	0.00653912	4.87658	1.55484e-06	0.0276855	0.0100251	2.76162	0.00647052	0.030634	0.00547698	5.59323	2.22879e-08	chr10	70803788			Inter	NA
cg01770400	0.00427696	0.00119689	3.5734	0.000394934	0.00813491	0.00174657	4.65764	6.99433e-06	0.00550975	0.000987309	5.58057	2.39729e-08	chr1	173886485	SERPINC1	5'UTR;1stExon;TSS200	TSS	S.He
cg13181291	0.00290608	0.000971344	2.99181	0.00294328	0.00583314	0.00114535	5.09289	1.04383e-06	0.0041306	0.000740808	5.57581	2.46378e-08	chr1	151089582	GABPB2	Body;5'UTR	5'UTR	S.He
cg27187215	0.00561912	0.00143292	3.92146	0.000103391	0.00793663	0.0019528	4.06422	7.74948e-05	0.00643021	0.00115527	5.56599	2.60668e-08	chr10	103470119			Inter	S.He
cg09011167	0.0046917	0.00166539	2.81718	0.0050825	0.00925725	0.0017979	5.14893	8.10624e-07	0.00680005	0.00122177	5.56573	2.61054e-08	chr11	62423268			Inter	S.He
cg26171784	0.0109759	0.00275375	3.9858	7.98011e-05	0.0188767	0.00454259	4.1555	5.43329e-05	0.0130991	0.00235485	5.56261	2.65764e-08	chr6	130018227	ARHGAP18;RP11-73O6,4	Body;5'UTR	5'UTR	NA
cg07348563	0.0167013	0.00385669	4.33047	1.87902e-05	0.0192312	0.00548078	3.50885	0.000594319	0.0175391	0.00315407	5.5608	2.68542e-08	chr3	14425856			Inter	NA
cg26932772	-0.00570002	0.00162102	-3.51632	0.000487193	-0.00665898	0.00153827	-4.32889	2.72629e-05	-0.0062046	0.00111583	-5.56054	2.68938e-08	chr12	76479515	NAP1L1	TSS1500	TSS	S.Ho
cg18700007	0.0133035	0.00358065	3.71538	0.000231461	0.0162285	0.00389119	4.17059	5.12087e-05	0.0146447	0.00263486	5.55805	2.72807e-08	chr12	66684940			Inter	S.He
cg02921978	0.0104894	0.00242398	4.32733	1.90477e-05	0.0113656	0.00325265	3.49424	0.000625191	0.0108022	0.00194362	5.55778	2.73233e-08	chr3	48657574			Inter	S.He
cg05507566	0.0227975	0.00558639	4.0809	5.40768e-05	0.0263601	0.00694935	3.79317	0.000215155	0.024196	0.004354	5.55718	2.74167e-08	chr2	36757828	CRIM1	Body	Body	M.He
cg15265092	0.0251373	0.00645761	3.89266	0.000115964	0.0350014	0.00861029	4.06506	7.72441e-05	0.0286883	0.00516612	5.55316	2.80552e-08	chr6	34723499	SNRPC	TSS1500	TSS	NA
cg05411199	0.0103155	0.00286534	3.60008	0.000357667	0.0160648	0.00364736	4.40451	2.0058e-05	0.0125096	0.0022532	5.55192	2.82548e-08	chr6	3749715	C6orf145;PXDC1	Body;3'UTR	3'UTR	S.He
cg08949406	0.00920469	0.00248666	3.70163	0.000243934	0.0137265	0.00320409	4.28406	3.26456e-05	0.0109044	0.00196446	5.55088	2.84241e-08	chr3	59859902	FHIT	Body;3'UTR	3'UTR	S.He
cg08562592	0.0119857	0.00260743	4.59676	5.74655e-06	0.0105029	0.00335861	3.12716	0.00212045	0.0114281	0.00205961	5.54867	2.87846e-08	chr2	68460264	PPP3R1;AC017083,4	Body;TSS1500;5'UTR	TSS	S.He
cg21389750	0.0158881	0.00340385	4.66769	4.15056e-06	0.0138594	0.00459106	3.01879	0.00298328	0.0151685	0.00273432	5.54747	2.89835e-08	chr9	123869283	CNTRL	Body;5'UTR	5'UTR	M.He
cg03954453	0.0185748	0.00390173	4.76066	2.69283e-06	0.0149488	0.00515149	2.90184	0.00426902	0.017253	0.0031103	5.54705	2.90529e-08	chr2	86262687	POLR1A	Body;3'UTR	3'UTR	NA
cg20301125	0.0218939	0.00476782	4.592	5.87249e-06	0.0227035	0.00729448	3.11242	0.00222245	0.0221362	0.00399094	5.54662	2.91244e-08	chr5	130975565			Inter	NA
cg15831486	0.0104938	0.00270162	3.88428	0.000119889	0.0153602	0.00375132	4.09461	6.88975e-05	0.0121558	0.00219227	5.54485	2.9421e-08	chr12	90252767			Inter	S.He
cg07957619	-0.0167716	0.0049857	-3.36395	0.000841781	-0.0372303	0.00751516	-4.95403	1.93839e-06	-0.0230241	0.00415457	-5.54188	2.99246e-08	chr6	43595208	GTPBP2	Body;TSS200;5'UTR;TSS1500	TSS	S.Ho
cg14182166	0.0124241	0.00285984	4.34433	1.76918e-05	0.0180869	0.00506554	3.57057	0.000479021	0.0137928	0.00249036	5.53846	3.05146e-08	chr1	40508568	CAP1	5'UTR	5'UTR	S.He
cg25786273	0.0141646	0.00300146	4.71925	3.268e-06	0.0147497	0.00509452	2.89521	0.0043553	0.0143154	0.00258602	5.53568	3.1002e-08	chr18	74801026	MBP	Body;3'UTR;TSS1500	TSS	NA
cg12953319	0.0153201	0.00336517	4.55254	7.0243e-06	0.0157313	0.00499402	3.15002	0.00197095	0.0154485	0.00279072	5.53566	3.10055e-08	chr21	34141096	PAXBP1;GCFC1	Body;3'UTR	3'UTR	S.He
cg09385060	0.0115326	0.00255415	4.51526	8.30948e-06	0.0112166	0.00350667	3.19865	0.00168474	0.0114231	0.00206455	5.53296	3.14878e-08	chr4	129835126	SCLT1	Body;3'UTR	3'UTR	NA
cg25477542	0.0191522	0.00454368	4.21513	3.0824e-05	0.0234949	0.0064799	3.62582	0.000394008	0.0205836	0.00372024	5.53288	3.15008e-08	chr3	101561941	NFKBIZ	5'UTR	5'UTR	NA
cg19215266	0.0188809	0.00421229	4.48235	9.62884e-06	0.0199463	0.00614346	3.24675	0.00144009	0.0192216	0.00347409	5.53284	3.15081e-08	chr10	35417163	CREM;RP11-297A16,2	5'UTR;TSS1500	TSS	S.He
cg15429134	0.028787	0.00616411	4.67009	4.1048e-06	0.0252354	0.0084527	2.98549	0.00330725	0.027554	0.00498045	5.53242	3.15844e-08	chr12	12619103	LOH12CR1	3'UTR	3'UTR	S.He
cg22488164	0.0218855	0.00588215	3.72066	0.000226834	0.0364356	0.00841328	4.33073	2.7061e-05	0.0266626	0.00482077	5.53079	3.18799e-08	chr12	14716910	PLBD1	Body	Body	NA
cg02107842	0.0293135	0.00651285	4.50087	8.8634e-06	0.0288563	0.00898856	3.21033	0.00162198	0.0291561	0.00527394	5.52833	3.23301e-08	chr5	66255772	MAST4	Body;3'UTR	3'UTR	NA
cg25983056	0.0116799	0.00263403	4.43421	1.1926e-05	0.0100882	0.00303424	3.3248	0.00111227	0.0109959	0.00198909	5.52808	3.23761e-08	chr16	56334237	GNAO1;RP11-441F2,2	Body;TSS1500	TSS	S.He
cg17295372	0.00799733	0.00194131	4.11954	4.60688e-05	0.0104806	0.00279075	3.75548	0.000246989	0.00880711	0.00159366	5.52636	3.26943e-08	chr9	19089480	HAUS6;Y_RNA	Body;TSS200	TSS	NA
cg25325918	0.0128891	0.00281143	4.58453	6.07582e-06	0.0144265	0.00465591	3.09854	0.00232255	0.0132999	0.00240669	5.5262	3.2724e-08	chr2	120413260	CFAP221;AC069154,2	Body;TSS1500	TSS	S.He
cg20712946	0.0303628	0.00651123	4.66315	4.23846e-06	0.0256921	0.00861655	2.98171	0.00334598	0.0286651	0.00519482	5.51802	3.42842e-08	chr1	39888404	MACF1	ExonBnd;Body;3'UTR	3'UTR	NA
cg19712663	0.0171795	0.00356288	4.8218	2.01828e-06	0.0153196	0.00570917	2.68334	0.00810782	0.0166582	0.00302259	5.51123	3.56328e-08	chr6	3371264	SLC22A23	Body;3'UTR	3'UTR	S.He
cg08549898	0.0214124	0.00461971	4.63501	4.82438e-06	0.0188658	0.00631272	2.98854	0.00327625	0.0205242	0.00372807	5.50533	3.68471e-08	chr9	296755	DOCK8	Body;5'UTR;3'UTR	5'UTR	M.He
cg04837616	0.015004	0.00319344	4.69839	3.60078e-06	0.0152455	0.00531728	2.86716	0.00473822	0.015068	0.00273765	5.504	3.71277e-08	chr17	75880542	FLJ45079	TSS1500	TSS	M.He
cg13869120	0.0208579	0.00447952	4.65627	4.37506e-06	0.0198734	0.00681164	2.91756	0.00407074	0.0205606	0.00374273	5.49349	3.9407e-08	chr19	7702767	STXBP2	Body;TSS1500	TSS	NA
cg21537623	0.00413367	0.00127073	3.25299	0.00123793	0.0058737	0.00129841	4.52377	1.22712e-05	0.00498494	0.000908168	5.489	4.04207e-08	chr7	100113388	RP11-44M6,1	5'UTR	5'UTR	S.He
cg05371135	0.0131958	0.00288721	4.57044	6.47719e-06	0.0140219	0.00461121	3.04082	0.00278523	0.0134285	0.00244711	5.48748	4.077e-08	chr1	27962114	FGR	TSS1500	TSS	NA
cg05660634	0.0292079	0.0066528	4.39032	1.44709e-05	0.0311904	0.00949284	3.28568	0.00126672	0.0298609	0.00544808	5.481	4.22932e-08	chr15	38965109	RP11-275I4,2	5'UTR	5'UTR	S.He
cg14115749	0.0149648	0.00352184	4.24914	2.66687e-05	0.0182469	0.00521326	3.5001	0.000612633	0.0159933	0.00291832	5.48031	4.24587e-08	chr19	19596444	GATAD2A	Body;5'UTR	5'UTR	M.He
cg00507757	0.0165908	0.00348494	4.76072	2.6921e-06	0.0150465	0.00552318	2.72425	0.00721059	0.0161511	0.00294729	5.47997	4.25405e-08	chr12	56685332	CS	Body;5'UTR;3'UTR	5'UTR	S.He
cg12857737	0.0170598	0.00368041	4.63529	4.81809e-06	0.0204847	0.00693333	2.95453	0.00363728	0.0178127	0.0032508	5.47949	4.26564e-08	chr1	226063357	TMEM63A	Body;3'UTR	3'UTR	S.He
cg14216476	0.0236471	0.00798228	2.96245	0.00323237	0.0535315	0.0104157	5.13951	8.4591e-07	0.0347046	0.00633569	5.47764	4.31043e-08	chr3	129636326			Inter	S.He
cg11065271	0.0234393	0.00554532	4.22686	2.93265e-05	0.0269817	0.0077167	3.49654	0.000620247	0.0246456	0.00450318	5.47294	4.42621e-08	chr6	159070607	SYTL3	TSS1500	TSS	S.He
cg00647005	0.00439505	0.00113905	3.85852	0.000132748	0.00458138	0.00118057	3.88065	0.000155602	0.00448488	0.000819716	5.47126	4.46846e-08	chr12	123672242	MPHOSPH9	Body;3'UTR	3'UTR	S.He
cg16478871	-0.0166029	0.00409234	-4.05707	5.96592e-05	-0.0247051	0.00646691	-3.82024	0.000194737	-0.0189197	0.0034581	-5.47112	4.47197e-08	chr16	28199217	XPO6	5'UTR;Body	5'UTR	NA
cg09046415	0.00544933	0.00156267	3.48719	0.000541708	0.00711225	0.00166346	4.27557	3.37739e-05	0.00622888	0.00113894	5.46902	4.52543e-08	chr17	38397977	WIPF2;RNY4P8	5'UTR;TSS1500	TSS	S.He
cg23164076	0.0108483	0.00303102	3.5791	0.000386674	0.0153944	0.00362597	4.2456	3.80632e-05	0.0127183	0.00232553	5.46898	4.52634e-08	chr6	8181746			Inter	S.He
cg25950113	0.0158267	0.00348394	4.54276	7.34164e-06	0.0174231	0.00570527	3.05386	0.00267385	0.0162603	0.00297339	5.46861	4.53583e-08	chr16	31450560	ZNF843	5'UTR	5'UTR	S.He
cg10919547	0.0219003	0.00498357	4.3945	1.42078e-05	0.0210344	0.00646653	3.25281	0.0014117	0.0215776	0.00394735	5.46637	4.59356e-08	chr10	30035248			Inter	M.He
cg25659578	0.017836	0.00429381	4.15389	3.99096e-05	0.0209863	0.00586657	3.57727	0.000467856	0.0189349	0.0034649	5.46479	4.63456e-08	chr3	53743877	CACNA1D	Body	Body	NA
cg06128826	0.0170594	0.00354275	4.8153	2.08143e-06	0.012797	0.00477931	2.67758	0.00824179	0.0155479	0.00284608	5.4629	4.68426e-08	chr1	180946766	STX6;RP11-46A10,5	Body;TSS1500;3'UTR	TSS	NA
cg23029198	0.00827015	0.00181627	4.55338	6.99758e-06	0.00805159	0.00266957	3.01607	0.00300859	0.00820099	0.00150167	5.46126	4.72767e-08	chr2	146510791			Inter	S.He
cg02073122	0.00924083	0.00210101	4.39828	1.39738e-05	0.00877328	0.00271021	3.23712	0.00148624	0.00906532	0.00166049	5.45942	4.77706e-08	chr1	10960517			Inter	S.He
cg04593856	0.0240442	0.00551199	4.36216	1.63692e-05	0.0231274	0.00706238	3.27473	0.00131339	0.0236972	0.00434522	5.45361	4.93578e-08	chr2	240415440			Inter	M.He
cg17796511	0.00643672	0.0018904	3.40494	0.000728023	0.00817322	0.00189692	4.30868	2.95742e-05	0.00730198	0.00133901	5.45325	4.94579e-08	chr1	32566833	TMEM39B	Body;3'UTR;5'UTR	5'UTR	S.He

## Sheet: Severe - Negative DMCs Comorbid
ID	Discovery_Estimate	Discovery_StdError	Discovery_t	Discovery_p	Replication_Estimate	Replication_StdError	Replication_t	Replication_p	Meta_Estimate	Meta_StdError	Meta_Z	Meta_p
cg00522451	-0.0233806	0.00495763	-4.71609	6.10946e-06	-0.033446	0.00922233	-3.62664	0.00070486	-0.0256372	0.00436667	-5.8711	4.32904e-09
cg00607627	-0.0329658	0.00743352	-4.43474	1.94268e-05	-0.0716353	0.01244	-5.75846	6.23396e-07	-0.0431404	0.00638108	-6.76067	1.37358e-11
cg02138684	-0.0332154	0.00716551	-4.63546	8.55084e-06	-0.0667359	0.0162881	-4.09721	0.000163848	-0.0386508	0.00655888	-5.89289	3.79499e-09
cg02481950	0.0369558	0.0063322	5.83618	4.02449e-08	0.0524148	0.0129955	4.03332	0.000200595	0.0399219	0.00569239	7.01321	2.32917e-12
cg02560388	-0.0425383	0.0058799	-7.23453	3.60231e-11	-0.0341066	0.01458	-2.33927	0.0236231	-0.0413588	0.00545315	-7.58438	3.34069e-14
cg02770216	0.0596835	0.0100207	5.95604	2.26997e-08	0.0389328	0.0196192	1.98443	0.0530638	0.0553902	0.00892402	6.20687	5.40519e-10
cg03361738	-0.0547596	0.0130278	-4.20327	4.8578e-05	-0.108936	0.0256655	-4.24447	0.000102314	-0.0658589	0.0116169	-5.66922	1.43446e-08
cg03699074	-0.0447818	0.00669902	-6.68482	6.17271e-10	-0.0475709	0.0154162	-3.08577	0.00339815	-0.0452248	0.00614401	-7.36079	1.82819e-13
cg03753191	-0.0505195	0.00818461	-6.1725	7.94921e-09	-0.0618567	0.0178549	-3.46441	0.00114438	-0.0524881	0.00744017	-7.05469	1.72981e-12
cg03782775	-0.062648	0.0122915	-5.09685	1.18968e-06	-0.0667047	0.0170372	-3.91525	0.000290578	-0.0640367	0.00996812	-6.42415	1.32606e-10
cg04332373	-0.0281374	0.00537614	-5.23376	6.48324e-07	-0.0325454	0.012773	-2.54797	0.0141642	-0.0288008	0.00495511	-5.81233	6.16086e-09
cg06070445	0.0274166	0.00709626	3.86353	0.000175514	0.0609866	0.0164044	3.7177	0.000534633	0.0327083	0.00651299	5.02201	5.1134e-07
cg06146977	0.0230789	0.00518146	4.45413	1.79649e-05	0.0309403	0.0105378	2.93613	0.00513086	0.0246095	0.00464977	5.29263	1.20567e-07
cg06625767	-0.0344026	0.00768599	-4.47601	1.64426e-05	-0.0495234	0.0153817	-3.21963	0.00232956	-0.0374237	0.00687543	-5.4431	5.23599e-08
cg06703222	-0.014612	0.00305042	-4.79018	4.47127e-06	-0.0223243	0.00849524	-2.62786	0.0115692	-0.0154928	0.00287095	-5.39643	6.79808e-08
cg06842507	-0.0352224	0.00717176	-4.91127	2.667e-06	-0.054793	0.0156445	-3.50239	0.00102259	-0.038621	0.00651938	-5.92403	3.14149e-09
cg07387383	-0.0138382	0.00248113	-5.57738	1.35615e-07	-0.0236161	0.00719699	-3.28139	0.00195182	-0.0148769	0.00234565	-6.34231	2.26348e-10
cg07878065	-0.0292365	0.00440942	-6.63046	8.13196e-10	-0.0453598	0.0141476	-3.20618	0.00242051	-0.030664	0.0042097	-7.28415	3.23711e-13
cg07957619	-0.0494403	0.0135924	-3.63734	0.00039589	-0.0847735	0.0196953	-4.30425	8.43667e-05	-0.0608397	0.011187	-5.43845	5.37451e-08
cg08539067	-0.0216353	0.00436794	-4.9532	2.22585e-06	-0.0297869	0.00906955	-3.28428	0.00193567	-0.02317	0.00393533	-5.8877	3.91617e-09
cg10161996	-0.0430411	0.0068463	-6.28676	4.53402e-09	-0.0740416	0.016998	-4.35591	7.13606e-05	-0.0473682	0.00635055	-7.45892	8.72354e-14
cg12461141	-0.0982005	0.0203042	-4.83648	3.6732e-06	-0.111072	0.026932	-4.12416	0.000150388	-0.102865	0.0162129	-6.34465	2.2293e-10
cg12877361	0.0489715	0.00914366	5.35579	3.74395e-07	0.0589704	0.0153841	3.83319	0.000374931	0.0515817	0.00786013	6.56245	5.29317e-11
cg14094841	-0.0415258	0.00915952	-4.53362	1.30053e-05	-0.0314731	0.015081	-2.08694	0.0423434	-0.0388168	0.00782871	-4.95827	7.11253e-07
cg15999041	0.038712	0.0143577	2.69626	0.00794085	0.0848008	0.0185681	4.56702	3.57549e-05	0.0559575	0.0113582	4.92663	8.36585e-07
cg16315329	-0.0182796	0.00431361	-4.23766	4.24819e-05	-0.024376	0.00861998	-2.82785	0.00686549	-0.0195006	0.00385756	-5.05515	4.30061e-07
cg16462073	-0.0284387	0.00796938	-3.56849	0.000503638	-0.0755391	0.0138895	-5.43858	1.88304e-06	-0.0401043	0.00691238	-5.80181	6.5604e-09
cg16867702	0.058754	0.0128204	4.58285	1.06271e-05	0.0401146	0.0257962	1.55506	0.126641	0.055062	0.0114807	4.79604	1.61831e-06
cg17114584	-0.115973	0.0282745	-4.1017	7.18738e-05	-0.233751	0.0333888	-7.00087	8.1487e-09	-0.16516	0.0215772	-7.65439	1.94227e-14
cg18101225	-0.0342798	0.0069551	-4.92873	2.47385e-06	-0.0435914	0.0143607	-3.03547	0.00390769	-0.036049	0.00625961	-5.75898	8.46218e-09
cg19285358	0.0371603	0.00939015	3.95737	0.000124007	0.0413802	0.0133337	3.10342	0.00323462	0.0385593	0.00767738	5.02246	5.10149e-07
cg21549285	-0.149426	0.0317676	-4.70372	6.4343e-06	-0.100378	0.052138	-1.92524	0.0602623	-0.136147	0.0271286	-5.01859	5.20534e-07
cg21587506	-0.0771243	0.0132783	-5.80827	4.59429e-08	-0.108116	0.0257921	-4.19181	0.000121166	-0.0836173	0.0118057	-7.0828	1.41274e-12
cg21952614	-0.0278583	0.00767765	-3.62849	0.000408409	-0.0628352	0.0101707	-6.17806	1.44642e-07	-0.0405547	0.00612774	-6.61821	3.63574e-11
cg22432956	-0.0488576	0.0115056	-4.2464	4.10534e-05	-0.0802377	0.0264868	-3.02935	0.00397432	-0.0538389	0.010553	-5.10177	3.36484e-07
cg22930808	-0.212095	0.0388566	-5.45841	2.34612e-07	-0.155333	0.0529791	-2.93197	0.00518916	-0.192241	0.0313327	-6.13549	8.48955e-10
cg23299102	-0.119843	0.0263348	-4.55076	1.21242e-05	-0.211332	0.0339292	-6.22862	1.21233e-07	-0.154238	0.0208036	-7.41402	1.22531e-13
cg24002003	-0.0503175	0.00865799	-5.81168	4.52081e-08	-0.0641935	0.0181802	-3.53095	0.000939244	-0.0528827	0.00781684	-6.76523	1.33097e-11
cg24273484	0.039234	0.00669512	5.86009	3.59177e-08	0.0499968	0.01372	3.64407	0.000668693	0.041304	0.00601694	6.86461	6.66721e-12
cg24819835	-0.0312327	0.00461266	-6.77107	3.97782e-10	-0.031947	0.00877668	-3.63998	0.000677003	-0.0313873	0.0040831	-7.68711	1.50494e-14
cg26416615	-0.075417	0.0264913	-2.84686	0.00513291	-0.206355	0.033384	-6.18125	1.43041e-07	-0.12601	0.0207515	-6.07231	1.2608e-09
cg26932772	-0.0142111	0.00327296	-4.34197	2.81601e-05	-0.0164789	0.00487131	-3.38284	0.00145433	-0.0149164	0.0027167	-5.49063	4.00508e-08
cg26955963	0.06614	0.0123358	5.36162	3.64634e-07	0.0709488	0.021908	3.23849	0.00220744	0.0672976	0.010749	6.26085	3.82889e-10

## Sheet: Mild - Negative DMCs Comorbidit
ID	Discovery_Estimate	Discovery_StdError	Discovery_t	Discovery_p	Replication_Estimate	Replication_StdError	Replication_t	Replication_p	Meta_Estimate	Meta_StdError	Meta_Z	Meta_p
cg00081324	0.0196386	0.004296	4.57136	7.09219e-06	0.015784	0.00577086	2.73512	0.00728064	0.0182641	0.00344599	5.30011	1.15733e-07
cg00089960	0.0386979	0.00896009	4.31892	2.13363e-05	0.0569659	0.0095276	5.97904	2.88996e-08	0.0472717	0.00652715	7.24231	4.41101e-13
cg00092123	0.0195338	0.00578237	3.37817	0.000826075	0.0281168	0.00567001	4.95886	2.62327e-06	0.0239095	0.00404844	5.90585	3.50832e-09
cg00170307	0.0278894	0.00791937	3.52166	0.000495521	0.042472	0.00884933	4.79946	5.08994e-06	0.0343744	0.00590133	5.82487	5.71587e-09
cg00193210	0.0275119	0.00863021	3.18785	0.00158466	0.0482396	0.0100356	4.80686	4.9371e-06	0.0363239	0.00654342	5.55121	2.83699e-08
cg00200658	0.00931004	0.00258586	3.60036	0.000371704	0.00913147	0.0022452	4.06711	9.02385e-05	0.00920823	0.00169534	5.43151	5.58799e-08
cg00419381	0.0103986	0.00377526	2.75442	0.00623866	0.0204472	0.0040663	5.02847	1.95646e-06	0.0150505	0.00276668	5.43991	5.33085e-08
cg00491149	0.00681961	0.00208674	3.26807	0.0012086	0.00860514	0.00242956	3.54185	0.000585993	0.00757761	0.001583	4.78687	1.694e-06
cg00496455	-0.0216759	0.00445236	-4.8684	1.82224e-06	-0.0114872	0.00406901	-2.82309	0.00565544	-0.0161241	0.00300362	-5.36821	7.95202e-08
cg00599914	0.0139835	0.00381909	3.66148	0.000296284	0.0148524	0.00414228	3.58555	0.000504836	0.0143827	0.00280782	5.12239	3.01694e-07
cg00607627	-0.015562	0.00551391	-2.82232	0.00508618	-0.030468	0.00703555	-4.33059	3.31772e-05	-0.0212339	0.00433989	-4.89272	9.9451e-07
cg00633273	0.0183134	0.00506541	3.61539	0.00035164	0.0236537	0.00584281	4.04835	9.67534e-05	0.0206049	0.00382734	5.38361	7.30056e-08
cg00646179	0.0258398	0.00821944	3.14374	0.001835	0.0372729	0.00747292	4.98773	2.32349e-06	0.032099	0.00552928	5.80528	6.42577e-09
cg00897527	0.0120024	0.001943	6.17727	2.11952e-09	0.00544853	0.0021038	2.58985	0.0109132	0.00898549	0.00142737	6.29512	3.07162e-10
cg00898807	0.00871326	0.00203545	4.28075	2.5093e-05	0.00987388	0.00247914	3.98279	0.000123243	0.00918059	0.00157315	5.8358	5.35342e-09
cg01028142	-0.0384938	0.0111436	-3.45436	0.000631086	-0.0539008	0.0114469	-4.70876	7.38036e-06	-0.0459905	0.00798478	-5.75977	8.42302e-09
cg01061416	-0.0182398	0.00677572	-2.69194	0.00750268	-0.0308643	0.00571295	-5.40252	3.89543e-07	-0.0256187	0.00436765	-5.86555	4.47648e-09
cg01434938	0.0292112	0.00626374	4.66353	4.68585e-06	0.0238354	0.00688863	3.4601	0.000771833	0.0267781	0.00463434	5.77819	7.55085e-09
cg01444621	0.0245663	0.00758493	3.23883	0.00133488	0.0306221	0.00811662	3.77277	0.000262933	0.0273894	0.00554179	4.94233	7.71938e-07
cg01493106	0.0213176	0.00459581	4.63849	5.24787e-06	0.0186634	0.00559064	3.33833	0.00115398	0.0202473	0.00355021	5.70311	1.17641e-08
cg01520105	0.0257584	0.00468382	5.49945	8.1625e-08	0.0227961	0.00546867	4.1685	6.16899e-05	0.0245049	0.00355738	6.88847	5.63944e-12
cg01597747	0.0213216	0.00444045	4.80169	2.4871e-06	0.0144905	0.00584271	2.4801	0.0146645	0.0188206	0.00353532	5.32359	1.01739e-07
cg01632240	0.0199377	0.00499994	3.98759	8.3908e-05	0.0270178	0.00533105	5.068	1.6546e-06	0.0232511	0.00364693	6.37551	1.82353e-10
cg01659613	0.0155324	0.00288913	5.37616	1.53197e-07	0.00851948	0.00299603	2.84359	0.00532782	0.0121533	0.00207969	5.8438	5.10222e-09
cg01819912	0.00693126	0.00163496	4.23939	2.9875e-05	0.00660235	0.00181609	3.63547	0.00042516	0.00678402	0.0012151	5.5831	2.36268e-08
cg01881828	0.0143742	0.00388724	3.69779	0.000258561	0.0207317	0.00466727	4.44193	2.14838e-05	0.016978	0.00298694	5.68409	1.31513e-08
cg01923915	0.0216059	0.00496977	4.34746	1.88851e-05	0.0162896	0.00456018	3.57214	0.000528535	0.0187197	0.00336002	5.5713	2.52848e-08
cg01932663	0.0123494	0.0032271	3.82677	0.000158009	0.0126301	0.00313525	4.02842	0.000104168	0.0124938	0.00224872	5.55594	2.76123e-08
cg02053425	0.0179732	0.0043947	4.08975	5.55254e-05	0.0153616	0.00534572	2.87362	0.0048793	0.01692	0.00339479	4.98411	6.2248e-07
cg02159619	0.0176738	0.00613982	2.87855	0.00428215	0.0323196	0.00640423	5.04661	1.81179e-06	0.0246881	0.00443203	5.57038	2.54178e-08
cg02216780	0.0235786	0.0049076	4.80452	2.45466e-06	0.0197483	0.00567036	3.48272	0.000715512	0.0219382	0.00371079	5.91201	3.3796e-09
cg02246605	0.0272003	0.00798959	3.40447	0.000753151	0.0432349	0.0105891	4.08296	8.50628e-05	0.0330171	0.00637783	5.17686	2.25652e-07
cg02314339	-0.0363407	0.00990516	-3.66887	0.000288207	-0.0590888	0.0105671	-5.59177	1.68252e-07	-0.04698	0.00722669	-6.5009	7.9841e-11
cg02529547	0.0321439	0.00591356	5.43563	1.13227e-07	0.0147886	0.00572299	2.58407	0.0110869	0.0231821	0.00411248	5.637	1.73036e-08
cg02560388	-0.0232581	0.00495792	-4.6911	4.13434e-06	-0.0239504	0.00674443	-3.55113	0.000567781	-0.023501	0.0039947	-5.88304	4.02809e-09
cg02650017	-0.0114211	0.00265622	-4.29976	2.31492e-05	-0.0117507	0.00367664	-3.19604	0.00182307	-0.0115341	0.0021531	-5.35699	8.46201e-08
cg02693061	-0.00963402	0.00157307	-6.12436	2.85031e-09	-0.00676325	0.00220275	-3.07036	0.00269912	-0.00866444	0.00128015	-6.76831	1.30292e-11
cg02757153	0.0177527	0.00359224	4.94195	1.2882e-06	0.0128047	0.00494589	2.58896	0.0109396	0.0160439	0.00290651	5.52	3.38998e-08
cg02770216	0.0427783	0.00702145	6.09252	3.40338e-09	0.0475745	0.00790622	6.01735	2.42056e-08	0.0448931	0.00524997	8.55112	1.21902e-17
cg03037271	0.0420447	0.00928969	4.52595	8.67793e-06	0.0582585	0.0103513	5.62815	1.42941e-07	0.0492778	0.00691375	7.1275	1.02206e-12
cg03084350	0.0259182	0.00599403	4.324	2.08784e-05	0.0339223	0.00615933	5.50746	2.44999e-07	0.0298114	0.00429567	6.93987	3.92457e-12
cg03194400	0.0177625	0.00489664	3.62748	0.000336248	0.0240103	0.00486052	4.93986	2.84078e-06	0.0209095	0.00344961	6.06142	1.34925e-09
cg03247739	0.034243	0.00789264	4.3386	1.96157e-05	0.0539038	0.0100976	5.33828	5.16215e-07	0.0416994	0.00621843	6.70577	2.00351e-11
cg03315649	0.0184734	0.00446015	4.14189	4.48322e-05	0.0176933	0.00497736	3.55476	0.000560814	0.018126	0.00332166	5.45691	4.84482e-08
cg03333153	0.0188355	0.00472536	3.98603	8.44329e-05	0.0220074	0.00540928	4.06845	8.9788e-05	0.0202083	0.00355873	5.67854	1.35853e-08
cg03386675	-0.018354	0.00526634	-3.48515	0.000565257	-0.0379948	0.00713307	-5.32657	5.43295e-07	-0.025283	0.00423675	-5.96755	2.40846e-09
cg03398461	0.0123436	0.00512322	2.40935	0.0165831	0.0299151	0.00503691	5.93917	3.47351e-08	0.0212786	0.00359176	5.92429	3.13651e-09
cg03550223	0.0149904	0.00415129	3.61101	0.000357387	0.0180077	0.00451905	3.98485	0.000122315	0.0163713	0.00305717	5.35505	8.5531e-08
cg03699074	-0.0259621	0.00568653	-4.56554	7.27876e-06	-0.0223906	0.00791457	-2.82903	0.00555869	-0.0247461	0.00461812	-5.35848	8.39272e-08
cg03741185	0.0314075	0.00624747	5.02724	8.57259e-07	0.0351367	0.00800349	4.39018	2.63146e-05	0.0328195	0.00492473	6.66422	2.66067e-11
cg03753191	-0.0419336	0.00542918	-7.72374	1.70308e-13	-0.0458424	0.0082845	-5.53352	2.18204e-07	-0.043108	0.00454095	-9.49317	2.24114e-21
cg03782775	-0.0296271	0.00776229	-3.81679	0.000164225	-0.0324627	0.00893701	-3.63239	0.000429712	-0.0308464	0.00586039	-5.26354	1.41311e-07
cg03848588	-0.018912	0.00494491	-3.82454	0.00015938	-0.0181166	0.00552344	-3.27994	0.00139448	-0.0185581	0.00368419	-5.03722	4.72331e-07
cg03879629	-0.069794	0.0155424	-4.49055	1.0145e-05	-0.0546769	0.0190703	-2.86713	0.00497319	-0.0637604	0.0120479	-5.29225	1.2082e-07
cg04065352	0.019375	0.00473163	4.09477	5.43984e-05	0.021929	0.00628917	3.48679	0.000705787	0.0202981	0.00378104	5.36839	7.94445e-08
cg04136484	0.0186529	0.00409036	4.56022	7.45322e-06	0.0169275	0.00464397	3.64505	0.000411309	0.0178991	0.00306948	5.83132	5.49913e-09
cg04168577	-0.0126608	0.00199568	-6.34409	8.22933e-10	-0.00747555	0.00292999	-2.5514	0.0121157	-0.0110175	0.00164942	-6.67965	2.39511e-11
cg04302433	0.0229955	0.00515317	4.4624	1.14786e-05	0.0160927	0.00632634	2.54376	0.0123683	0.0202423	0.00399542	5.06636	4.05484e-07
cg04318494	0.0227447	0.00574841	3.9567	9.49091e-05	0.0248219	0.00743934	3.33658	0.00116057	0.0235213	0.00454868	5.17102	2.3282e-07
cg04381163	0.0220823	0.00657335	3.35937	0.000882141	0.0348531	0.00743098	4.69024	7.95791e-06	0.0276886	0.00492348	5.62377	1.86831e-08
cg04385523	0.0109404	0.00203989	5.36324	1.6354e-07	0.00524803	0.001921	2.73192	0.00734698	0.00792352	0.0013985	5.66575	1.46385e-08
cg04401764	0.0194288	0.00637839	3.04604	0.00252473	0.0417899	0.00663759	6.29594	6.57055e-09	0.0301642	0.00459911	6.55871	5.42753e-11
cg04432278	0.0210614	0.00510865	4.12269	4.85181e-05	0.0253558	0.00790287	3.20843	0.0017529	0.022327	0.0042903	5.20407	1.94973e-07
cg04510714	0.0230787	0.00506688	4.55482	7.63445e-06	0.028363	0.0064981	4.36482	2.90489e-05	0.0250768	0.00399573	6.27589	3.47638e-10
cg04523589	0.0204269	0.00637185	3.2058	0.00149216	0.036178	0.00768665	4.7066	7.44561e-06	0.0268421	0.00490555	5.47179	4.45522e-08
cg04674029	0.0282856	0.0049111	5.75952	2.08786e-08	0.0157104	0.00526245	2.98539	0.00349739	0.0224318	0.00359046	6.2476	4.16795e-10
cg04690793	0.0144178	0.00519518	2.77522	0.00586282	0.0215966	0.00426151	5.06783	1.65575e-06	0.0187091	0.00329484	5.67832	1.36024e-08
cg04708790	0.0192689	0.00384843	5.00696	9.44896e-07	0.023559	0.00434241	5.42532	3.52338e-07	0.0211562	0.00288013	7.34555	2.04917e-13
cg04975272	0.0232259	0.00429204	5.4114	1.28107e-07	0.0142681	0.00439281	3.24806	0.00154487	0.0188509	0.00306994	6.1405	8.22636e-10
cg05006211	0.0226584	0.00505956	4.47834	1.07041e-05	0.0138612	0.00495314	2.79846	0.00607337	0.0181663	0.00353942	5.13256	2.85831e-07
cg05007923	-0.0476983	0.0107848	-4.42271	1.36477e-05	-0.0294414	0.0130455	-2.25682	0.0260132	-0.0402863	0.00831216	-4.84667	1.2555e-06
cg05148610	0.0237338	0.00619441	3.83149	0.000155151	0.0249827	0.00798059	3.13043	0.0022406	0.0242033	0.00489335	4.94617	7.56873e-07
cg05164144	0.0488182	0.012587	3.87847	0.000129213	0.0549674	0.0141566	3.88281	0.000177369	0.0515331	0.00940652	5.47845	4.29072e-08
cg05319638	0.0195497	0.00489631	3.99274	8.21987e-05	0.0246311	0.00578187	4.26005	4.35366e-05	0.0216718	0.00373652	5.80001	6.63091e-09
cg05380077	0.0294778	0.00603946	4.88087	1.71866e-06	0.0285703	0.00667858	4.2779	4.06547e-05	0.0290696	0.0044795	6.48947	8.61416e-11
cg05392527	0.016565	0.00411039	4.03003	7.07546e-05	0.0159438	0.00480449	3.31853	0.00123078	0.0163025	0.00312332	5.2196	1.79314e-07
cg05401712	0.00772796	0.00246278	3.1379	0.00187078	0.00984458	0.00249962	3.93843	0.000144956	0.00877056	0.00175433	4.99938	5.75139e-07
cg05411199	0.0193882	0.00519019	3.73554	0.000224166	0.022776	0.00486431	4.68226	8.22029e-06	0.0211918	0.00354921	5.97085	2.36026e-09
cg05462339	0.0183205	0.00603359	3.03642	0.0026042	0.0337488	0.00711752	4.74165	6.4531e-06	0.0247716	0.00460243	5.38229	7.35432e-08
cg05660634	0.0319978	0.0109859	2.91261	0.00385333	0.0598882	0.0124936	4.79349	5.2166e-06	0.0441594	0.00825007	5.35261	8.66945e-08
cg05694908	0.0127982	0.00436259	2.93362	0.00360877	0.0265093	0.00500006	5.30179	6.05255e-07	0.0187245	0.00328724	5.69611	1.22571e-08
cg05721285	0.030809	0.00661247	4.65923	4.77815e-06	0.0175561	0.0068636	2.55786	0.0119057	0.0244295	0.00476203	5.13005	2.89667e-07
cg05826823	0.0154582	0.00389652	3.96718	9.10337e-05	0.015763	0.00452642	3.48244	0.000716183	0.0155879	0.00295306	5.27857	1.30198e-07
cg06018079	-0.00364006	0.000901669	-4.03703	6.87849e-05	-0.00355939	0.00105898	-3.36116	0.00107096	-0.00360616	0.000686525	-5.25277	1.49829e-07
cg06019050	0.0254084	0.00735075	3.45658	0.00062611	0.02813	0.0070731	3.97705	0.000125869	0.0268216	0.00509677	5.26248	1.42129e-07
cg06146977	0.0167407	0.00433057	3.8657	0.000135827	0.0288497	0.00490787	5.87824	4.59589e-08	0.0220414	0.00324719	6.78783	1.13829e-11
cg06217905	0.00619146	0.00158767	3.89971	0.000118887	0.0102469	0.00198694	5.15712	1.13103e-06	0.00777177	0.00124033	6.26587	3.70753e-10
cg06291428	0.00660097	0.00170928	3.86184	0.000137887	0.00582047	0.00155704	3.73817	0.000297118	0.00617442	0.00115106	5.36412	8.13463e-08
cg06353075	0.0133465	0.00452262	2.95106	0.00341661	0.0220059	0.00472186	4.66043	8.98116e-06	0.0174896	0.00326614	5.35484	8.56337e-08
cg06709038	0.00639117	0.00151708	4.21282	3.3395e-05	0.00632515	0.00179491	3.52393	0.00062269	0.00636366	0.00115866	5.49228	3.96782e-08
cg06716655	-0.0342827	0.00796815	-4.30246	2.28845e-05	-0.0449193	0.0106234	-4.22836	4.91456e-05	-0.0381123	0.00637433	-5.97902	2.24488e-09
cg06797665	0.0228436	0.00552889	4.13168	4.67576e-05	0.0254919	0.00604898	4.21425	5.186e-05	0.024049	0.00408102	5.8929	3.79479e-09
cg06842507	-0.0196446	0.00698164	-2.81375	0.00522016	-0.031792	0.00687465	-4.62453	1.03827e-05	-0.0258121	0.0048985	-5.26939	1.3688e-07
cg06869210	0.0190225	0.004289	4.43519	1.29268e-05	0.0182342	0.00541646	3.36644	0.00105258	0.0187187	0.00336248	5.56694	2.59258e-08
cg06978288	0.0305748	0.00618248	4.9454	1.2673e-06	0.0180983	0.00710703	2.54654	0.0122759	0.0252004	0.00466454	5.40255	6.5701e-08
cg07048306	-0.00611426	0.00146804	-4.1649	4.07636e-05	-0.00487611	0.00139955	-3.48405	0.00071231	-0.00546563	0.00101298	-5.39559	6.82985e-08
cg07055302	0.0103767	0.00216024	4.80347	2.46668e-06	0.00775667	0.002072	3.74356	0.000291527	0.00901206	0.00149535	6.02673	1.67315e-09
cg07124045	0.0761569	0.00807413	9.43222	1.14804e-18	0.0304289	0.00628512	4.84142	4.28021e-06	0.0476828	0.00495961	9.61421	6.96389e-22
cg07133321	0.0290465	0.00725201	4.0053	7.81585e-05	0.0306275	0.0076655	3.9955	0.000117617	0.0297932	0.00526806	5.65545	1.55443e-08
cg07134632	0.0257953	0.00882594	2.92266	0.00373446	0.0425929	0.0098157	4.33926	3.20808e-05	0.0333047	0.00656299	5.07462	3.88264e-07
cg07170983	0.0194375	0.00594984	3.2669	0.00121344	0.0281322	0.00703535	3.99869	0.000116243	0.0230631	0.00454303	5.07659	3.84277e-07
cg07220203	0.0209853	0.00560868	3.74157	0.000219092	0.0216671	0.00575213	3.7668	0.000268549	0.0213176	0.00401569	5.30857	1.10488e-07
cg07318627	0.0204612	0.00521794	3.92132	0.000109188	0.0209126	0.00571024	3.6623	0.000387421	0.0206666	0.00385195	5.36524	8.08417e-08
cg07324116	0.0186533	0.00695544	2.68183	0.00772765	0.0381747	0.00771491	4.94818	2.7435e-06	0.0274061	0.00516593	5.30516	1.12574e-07
cg07362849	-0.0309274	0.00646162	-4.78632	2.67064e-06	-0.0280646	0.00782315	-3.58738	0.00050169	-0.0297664	0.00498197	-5.97482	2.30338e-09
cg07472016	0.00772861	0.0027242	2.83702	0.0048638	0.0110746	0.00285975	3.87257	0.000184047	0.00932042	0.00197248	4.72523	2.29858e-06
cg07641746	0.0187004	0.00408752	4.575	6.97814e-06	0.0169918	0.00566598	2.99891	0.00335721	0.0181155	0.00331494	5.46482	4.63373e-08
cg07718085	0.00842846	0.00211907	3.97744	8.73842e-05	0.00890761	0.00249467	3.57066	0.000531221	0.00862929	0.00161505	5.34305	9.13964e-08
cg07808881	0.0283064	0.00792284	3.57276	0.000411386	0.04409	0.00900963	4.89366	3.44548e-06	0.0351893	0.00594963	5.91454	3.32805e-09
cg07878065	-0.0242899	0.00382087	-6.35718	7.63484e-10	-0.0283051	0.00547991	-5.16525	1.09222e-06	-0.0256034	0.00313422	-8.16898	3.11e-16
cg07886195	0.00931463	0.0020033	4.64963	4.99016e-06	0.0065287	0.00219016	2.98092	0.00354478	0.00804555	0.0014782	5.4428	5.2451e-08
cg07900344	0.0123378	0.00363779	3.39158	0.000788105	0.018053	0.00397682	4.53955	1.45961e-05	0.0149415	0.00268417	5.5665	2.5991e-08
cg07957619	-0.0327015	0.00827107	-3.95372	9.60389e-05	-0.0505268	0.0107642	-4.69397	7.8383e-06	-0.0393189	0.00655852	-5.99508	2.03379e-09
cg08001899	0.0161933	0.00419109	3.86375	0.000136863	0.0184748	0.0042544	4.34252	3.16776e-05	0.017317	0.00298568	5.80001	6.63118e-09
cg08016417	0.0344797	0.00916922	3.76037	0.00020395	0.0458082	0.0104489	4.38403	2.69534e-05	0.0394081	0.00689188	5.71805	1.07755e-08
cg08149223	0.0238006	0.00425423	5.59457	4.98496e-08	0.0136307	0.0052078	2.61736	0.0101199	0.0197302	0.00329467	5.98853	2.11741e-09
cg08180187	0.0220865	0.00454504	4.85946	1.90019e-06	0.0171968	0.00547932	3.13849	0.00218493	0.0200934	0.0034982	5.74393	9.2506e-09
cg08288664	0.0181984	0.00443589	4.10254	5.2697e-05	0.0132671	0.0042641	3.11135	0.00237775	0.0156354	0.00307411	5.08616	3.65379e-07
cg08319289	0.0346972	0.00753618	4.60408	6.1266e-06	0.0511159	0.00755501	6.76584	6.8977e-10	0.0428861	0.00533553	8.03783	9.14429e-16
cg08437869	0.0190085	0.00415925	4.57017	7.12996e-06	0.0246358	0.00409431	6.01708	2.42361e-08	0.0218664	0.0029178	7.49414	6.67368e-14
cg08539067	-0.0140761	0.00355031	-3.96476	9.19148e-05	-0.017011	0.00448467	-3.79314	0.00024459	-0.0152068	0.00278362	-5.46296	4.68255e-08
cg08549898	0.0264416	0.0080182	3.2977	0.00109206	0.038408	0.00842031	4.56135	1.33794e-05	0.0321323	0.00580668	5.53367	3.13593e-08
cg08572825	0.0293642	0.00524177	5.60196	4.79608e-08	0.0180697	0.00585061	3.08852	0.0025521	0.024335	0.00390406	6.23327	4.56802e-10
cg08610076	0.0223405	0.00474125	4.71195	3.75931e-06	0.018461	0.0055917	3.30151	0.00130065	0.0207179	0.00361627	5.72908	1.00975e-08
cg08642859	0.026547	0.00636022	4.17391	3.92691e-05	0.0274485	0.00650201	4.22153	5.04413e-05	0.0269878	0.00454666	5.93575	2.92513e-09
cg08680129	0.00653417	0.00194949	3.35173	0.000905947	0.00838553	0.00241202	3.47656	0.000730444	0.0072657	0.00151618	4.7921	1.65044e-06
cg08680773	0.00617772	0.00164183	3.7627	0.000202143	0.00804426	0.00199052	4.04129	9.93195e-05	0.00693345	0.00126657	5.47418	4.39535e-08
cg08739755	0.0327312	0.00984174	3.32575	0.000991387	0.0436578	0.0109944	3.9709	0.000128735	0.0375919	0.00733294	5.12644	2.95271e-07
cg08811097	0.00827673	0.00201001	4.11776	4.95102e-05	0.00778204	0.00199267	3.90534	0.000163485	0.00802724	0.00141512	5.67249	1.4074e-08
cg08926253	-0.056091	0.0115116	-4.87255	1.78714e-06	-0.0683044	0.012054	-5.66655	1.2027e-07	-0.0619168	0.00832508	-7.43738	1.02702e-13
cg08969102	0.0168276	0.00518184	3.24742	0.00129656	0.0235501	0.00563374	4.1802	5.90193e-05	0.0199085	0.00381388	5.22001	1.78918e-07
cg09021520	-0.00697397	0.00162715	-4.286	2.45405e-05	-0.00583033	0.00162975	-3.57744	0.000519041	-0.00640306	0.00115149	-5.5607	2.687e-08
cg09117950	0.0177951	0.00456154	3.90112	0.000118234	0.0362124	0.00588643	6.15185	1.29394e-08	0.0247052	0.00360564	6.85183	7.29108e-12
cg09199486	0.0183682	0.00442648	4.14963	4.34217e-05	0.0184082	0.00361185	5.09661	1.46491e-06	0.0183922	0.00279846	6.57228	4.95505e-11
cg09318880	0.0135248	0.00361484	3.74147	0.000219176	0.0201154	0.00466795	4.30925	3.60295e-05	0.0159955	0.00285806	5.59662	2.18571e-08
cg09354341	-0.0107927	0.00278272	-3.87846	0.000129217	-0.0112479	0.00262511	-4.28475	3.95975e-05	-0.0110336	0.00190952	-5.77818	7.55112e-09
cg09426038	0.0137489	0.0043831	3.1368	0.0018776	0.0290485	0.00431621	6.7301	8.20568e-10	0.0215163	0.0030754	6.99628	2.62849e-12
cg09554140	0.00873595	0.00309111	2.82615	0.0050274	0.017071	0.00350842	4.86572	3.86994e-06	0.0123785	0.00231932	5.33712	9.44333e-08
cg09876137	0.0142928	0.0034013	4.20216	3.49148e-05	0.00994328	0.00255844	3.88646	0.000175047	0.011515	0.0020446	5.6319	1.78233e-08
cg10093121	0.0504767	0.0123815	4.07679	5.85386e-05	0.0726792	0.0141089	5.1513	1.15958e-06	0.0601363	0.00930617	6.46198	1.03344e-10
cg10161996	-0.026942	0.00580277	-4.64295	5.14311e-06	-0.0378231	0.00834486	-4.5325	1.50115e-05	-0.0304885	0.00476415	-6.39957	1.55813e-10
cg10183885	0.0159489	0.00472749	3.37366	0.000839216	0.0224943	0.00504688	4.45707	2.02403e-05	0.019008	0.00345023	5.50919	3.60495e-08
cg10196050	0.0143365	0.00337475	4.24816	2.87937e-05	0.0147712	0.00327554	4.50955	1.64457e-05	0.0145603	0.00235045	6.19471	5.83938e-10
cg10294210	0.0147396	0.00335668	4.39111	1.56507e-05	0.010238	0.00218727	4.68073	8.27139e-06	0.0115797	0.00183255	6.31891	2.63407e-10
cg10345494	0.0214962	0.00459856	4.67455	4.45734e-06	0.0145264	0.00496815	2.92389	0.00420518	0.0182801	0.00337478	5.4167	6.07097e-08
cg10549986	-0.0247815	0.00510537	-4.85401	1.94928e-06	-0.0186368	0.00437834	-4.25659	4.41171e-05	-0.0212409	0.00332354	-6.39103	1.64769e-10
cg10628107	0.0218211	0.00528148	4.13163	4.67678e-05	0.0229137	0.00643115	3.56293	0.000545419	0.0222612	0.00408152	5.45413	4.92127e-08
cg10681522	0.0415939	0.00702613	5.91989	8.79847e-09	0.0222057	0.00742776	2.98955	0.00345366	0.0324381	0.00510431	6.35505	2.0836e-10
cg10728454	0.0826831	0.017231	4.79852	2.52392e-06	0.0943919	0.0195056	4.83922	4.3194e-06	0.0878153	0.0129138	6.8001	1.04543e-11
cg10787639	0.0269865	0.00637653	4.23215	3.0797e-05	0.0408177	0.00843401	4.83965	4.31163e-06	0.032017	0.00508642	6.29461	3.08173e-10
cg10923476	0.00869895	0.00255225	3.40834	0.000742954	0.0103584	0.00234034	4.42603	2.28688e-05	0.00960042	0.00172493	5.56568	2.61125e-08
cg10997193	0.0190639	0.00723081	2.63648	0.00881324	0.0460417	0.00863177	5.33398	5.26001e-07	0.0301886	0.00554295	5.4463	5.14274e-08
cg11064521	0.0195764	0.00396326	4.93946	1.30352e-06	0.0114712	0.00515149	2.22677	0.0280186	0.0165627	0.00314121	5.27273	1.34408e-07
cg11228898	0.031212	0.00665429	4.69051	4.14548e-06	0.0261396	0.00720091	3.63004	0.000433221	0.0288756	0.00488713	5.9085	3.45234e-09
cg11251971	-0.0740391	0.0124243	-5.95922	7.09912e-09	-0.0661365	0.0135752	-4.87188	3.77222e-06	-0.0704369	0.00916521	-7.68525	1.52698e-14
cg11317472	0.0203095	0.00475749	4.26896	2.63762e-05	0.0198654	0.00619987	3.20417	0.00177674	0.0201449	0.00377432	5.33736	9.43073e-08
cg11346901	0.0169966	0.00361386	4.70317	3.91295e-06	0.00945116	0.00393804	2.39997	0.0180919	0.0135472	0.00266263	5.0879	3.62042e-07
cg11590578	0.0187925	0.00400307	4.69453	4.07022e-06	0.0153172	0.00492872	3.10774	0.00240458	0.0174112	0.0031073	5.60331	2.10298e-08
cg11681597	0.0346162	0.0065118	5.31592	2.0755e-07	0.0417838	0.00713526	5.85596	5.0897e-08	0.0378732	0.00480988	7.87405	3.43344e-15
cg11700456	0.0215257	0.00562657	3.82573	0.000158649	0.0292949	0.00725139	4.0399	9.98319e-05	0.0244454	0.00444532	5.49914	3.81655e-08
cg11806726	0.0183252	0.00707863	2.58881	0.0101002	0.0416856	0.00806121	5.17114	1.06497e-06	0.0284957	0.00531901	5.35733	8.44604e-08
cg11812928	0.0216111	0.00448424	4.81933	2.29145e-06	0.0251679	0.00560704	4.48863	1.78676e-05	0.0229986	0.00350203	6.56722	5.12634e-11
cg11886620	0.0434251	0.00962882	4.50991	9.31574e-06	0.0353849	0.0101422	3.48887	0.000700874	0.0396136	0.00698305	5.67282	1.40463e-08
cg11928146	0.0169985	0.00407627	4.17012	3.98923e-05	0.0141862	0.00413354	3.43196	0.000847746	0.015612	0.0029024	5.37899	7.49039e-08
cg11941066	0.0162238	0.00487239	3.32974	0.000977794	0.0237506	0.00488013	4.8668	3.85269e-06	0.0199812	0.00344803	5.79496	6.83357e-09
cg12284518	0.0286484	0.00623048	4.5981	6.29298e-06	0.0412861	0.00768721	5.37075	4.47833e-07	0.0336588	0.0048403	6.95387	3.55395e-12
cg12359279	-0.00646125	0.00115182	-5.60958	4.60901e-08	-0.00730538	0.00198714	-3.67632	0.000368973	-0.00667354	0.00099652	-6.69684	2.12976e-11
cg12378285	0.0317499	0.0103249	3.07509	0.00229816	0.0519311	0.0104116	4.98782	2.32255e-06	0.0417561	0.00733124	5.69563	1.22915e-08
cg12439472	-0.0946528	0.0258139	-3.66674	0.000290515	-0.107236	0.0294027	-3.64714	0.000408344	-0.10013	0.0193986	-5.1617	2.44716e-07
cg12444592	0.0230984	0.00471492	4.899	1.57817e-06	0.0180454	0.00653775	2.76018	0.0067789	0.0213695	0.00382417	5.58801	2.29687e-08
cg12449916	0.0307197	0.00709473	4.32993	2.03568e-05	0.0297276	0.00921327	3.2266	0.00165443	0.0303504	0.00562121	5.39926	6.6918e-08
cg12461141	-0.0691582	0.0125156	-5.52575	7.12673e-08	-0.0896676	0.0134268	-6.67826	1.05493e-09	-0.0786934	0.00915507	-8.59561	8.2823e-18
cg12466037	0.00766281	0.00205285	3.73276	0.000226541	0.00905216	0.00268901	3.36635	0.00105289	0.00817439	0.00163171	5.00971	5.45125e-07
cg12476579	0.0219119	0.00320171	6.8438	4.34776e-11	0.00697288	0.00231678	3.00973	0.00324887	0.0121069	0.00187693	6.45035	1.11595e-10
cg12495725	-0.00246134	0.000479731	-5.13066	5.19385e-07	-0.00106516	0.000333224	-3.19654	0.00182023	-0.00151955	0.000273679	-5.55231	2.81924e-08
cg12565906	0.0157137	0.00481239	3.26527	0.00122022	0.0254901	0.00603473	4.2239	4.99888e-05	0.0195141	0.00376252	5.18643	2.14367e-07
cg12633399	0.0404119	0.00764219	5.288	2.38694e-07	0.0454881	0.00903949	5.03215	1.92621e-06	0.0425278	0.00583605	7.28709	3.1673e-13
cg12685166	0.0309565	0.00907886	3.40973	0.000739311	0.0403363	0.00937707	4.30159	3.71112e-05	0.0354949	0.0065226	5.44183	5.27368e-08
cg12877361	0.034981	0.00719302	4.86319	1.86729e-06	0.0464253	0.00809147	5.73756	8.72641e-08	0.0400328	0.00537593	7.44667	9.57288e-14
cg12953319	0.0250354	0.00563124	4.44581	1.23418e-05	0.0296957	0.00744801	3.98707	0.000121322	0.0267305	0.00449187	5.95087	2.66725e-09
cg12955084	0.0191764	0.00694876	2.75969	0.00614136	0.0474852	0.00836911	5.67387	1.16371e-07	0.0307283	0.00534619	5.7477	9.0466e-09
cg12989718	0.0228811	0.00476947	4.79742	2.53689e-06	0.0192823	0.00511948	3.76646	0.000268878	0.0212089	0.0034897	6.07757	1.22019e-09
cg13155430	-0.0643845	0.0153013	-4.20779	3.4104e-05	-0.0718678	0.0157215	-4.5713	1.28575e-05	-0.0680248	0.0109652	-6.2037	5.51504e-10
cg13181291	0.00571411	0.00172771	3.30733	0.00105647	0.00791436	0.0016758	4.72272	6.97205e-06	0.00684778	0.0012029	5.6927	1.25044e-08
cg13210187	0.013473	0.00461339	2.92041	0.00376082	0.0239016	0.00565345	4.22779	4.92526e-05	0.0176416	0.00357433	4.93563	7.9893e-07
cg13232576	0.0289833	0.0065357	4.43461	1.29591e-05	0.0271445	0.00660397	4.11032	7.67906e-05	0.0280734	0.00464539	6.04329	1.50999e-09
cg13296238	0.0202236	0.00439857	4.59777	6.30249e-06	0.0186978	0.00597044	3.13173	0.00223152	0.0196868	0.00354129	5.55921	2.70992e-08
cg13487667	0.0240544	0.00535938	4.48828	1.02469e-05	0.0160332	0.00679284	2.36032	0.0200375	0.020977	0.00420751	4.98561	6.17659e-07
cg13641690	0.0160926	0.00429485	3.74695	0.000214653	0.0140636	0.00426935	3.29409	0.00133223	0.0150721	0.00302786	4.97779	6.43128e-07
cg13753515	0.0196869	0.00476729	4.12957	4.71651e-05	0.0174763	0.00436486	4.00387	0.000114048	0.0184844	0.00321931	5.74172	9.37182e-09
cg13774539	0.0215851	0.00442751	4.87523	1.76483e-06	0.0163114	0.00475237	3.43228	0.000846862	0.0191347	0.00323949	5.9067	3.49023e-09
cg13810114	0.0303788	0.00603715	5.03198	8.37956e-07	0.0222245	0.00775664	2.86523	0.00500102	0.0273026	0.00476418	5.7308	9.99573e-09
cg13842237	-0.012205	0.00239789	-5.08989	6.3341e-07	-0.0120159	0.00371615	-3.23343	0.0016188	-0.0121494	0.00201485	-6.02995	1.64014e-09
cg13876756	0.0340282	0.00749708	4.53886	8.19562e-06	0.0315935	0.00903236	3.49781	0.000680092	0.0330351	0.00576879	5.72651	1.02518e-08
cg13929898	0.0198966	0.00601903	3.30562	0.00106269	0.0337085	0.00720851	4.67621	8.42455e-06	0.0255705	0.00462018	5.53453	3.12071e-08
cg13947225	0.0187528	0.0055659	3.36923	0.000852321	0.0185526	0.00594959	3.1183	0.00232693	0.0186594	0.00406457	4.59074	4.41683e-06
cg13967527	0.0108214	0.00239133	4.52529	8.70356e-06	0.00913066	0.00224688	4.0637	9.13908e-05	0.00992344	0.00163747	6.06023	1.3593e-09
cg13973074	0.0364495	0.00885797	4.11488	5.00988e-05	0.0567224	0.0126611	4.48005	1.84848e-05	0.0431116	0.00725802	5.93985	2.85285e-09
cg14006376	0.0115276	0.00251522	4.58314	6.72876e-06	0.00832138	0.00241519	3.44544	0.000810555	0.00985947	0.00174208	5.65958	1.51744e-08
cg14041935	0.0161444	0.00357299	4.51846	8.97039e-06	0.00829417	0.00342737	2.41998	0.017175	0.0120561	0.0024734	4.87429	1.09198e-06
cg14063347	-0.0572128	0.0127054	-4.50302	9.6032e-06	-0.0769618	0.0150949	-5.09853	1.453e-06	-0.0654023	0.00972046	-6.72832	1.71637e-11
cg14075133	0.00842223	0.00220337	3.82244	0.000160684	0.00902486	0.00231663	3.89568	0.000169305	0.00870845	0.00159656	5.45452	4.91047e-08
cg14084609	0.013734	0.00291343	4.71403	3.72375e-06	0.00723838	0.00268407	2.69679	0.00811331	0.0102205	0.00197404	5.17745	2.24941e-07
cg14094841	-0.0232557	0.0062155	-3.74157	0.000219091	-0.0305161	0.00720263	-4.2368	4.75882e-05	-0.0263547	0.00470563	-5.60066	2.13538e-08
cg14094882	-0.00796004	0.00180382	-4.41287	1.42433e-05	-0.00595366	0.00147476	-4.03703	0.000100901	-0.00675748	0.00114174	-5.91858	3.24743e-09
cg14115749	0.0187229	0.00604266	3.09845	0.00212966	0.0319911	0.00730556	4.37901	2.74865e-05	0.0241128	0.00465627	5.17857	2.23595e-07
cg14237301	0.0226267	0.00791704	2.85797	0.00456192	0.0455898	0.010139	4.4965	1.73194e-05	0.0313246	0.00624002	5.01996	5.16829e-07
cg14321810	0.0189165	0.00744701	2.54014	0.0115849	0.0334845	0.00770699	4.3447	3.14113e-05	0.0259506	0.00535538	4.84571	1.26157e-06
cg14333162	-0.0502025	0.0131997	-3.8033	0.000172996	-0.0502581	0.014263	-3.52366	0.000623268	-0.0502281	0.00968773	-5.18472	2.16345e-07
cg14771090	0.0166178	0.00387838	4.28473	2.46731e-05	0.0164398	0.00505696	3.25094	0.00153069	0.0165519	0.0030775	5.37836	7.51675e-08
cg14956920	0.0311956	0.00687883	4.53502	8.33645e-06	0.039346	0.00717265	5.48556	2.69997e-07	0.0351004	0.00496469	7.07002	1.54915e-12
cg14973204	0.0168304	0.00408908	4.11594	4.98828e-05	0.0172873	0.00498062	3.47093	0.000744378	0.0170144	0.00316041	5.38361	7.30079e-08
cg15107286	0.00912647	0.00276146	3.30494	0.00106519	0.0138936	0.00303118	4.58358	1.22406e-05	0.0112886	0.00204136	5.52993	3.2035e-08
cg15156391	0.039767	0.00900473	4.41624	1.40371e-05	0.0429652	0.0104748	4.10178	7.92855e-05	0.0411261	0.0068284	6.0228	1.71421e-09
cg15425763	0.00598345	0.0016783	3.5652	0.000422928	0.00924842	0.00209267	4.41944	2.34674e-05	0.00726145	0.00130926	5.54623	2.91892e-08
cg15455761	0.0114834	0.00276347	4.15543	4.23929e-05	0.00854146	0.00234341	3.64489	0.000411535	0.00977208	0.0017873	5.4675	4.56426e-08
cg15480653	0.0225727	0.00723437	3.12021	0.00198305	0.0500218	0.0103348	4.84012	4.30332e-06	0.0315996	0.00592663	5.3318	9.72453e-08
cg15584015	0.0190469	0.0040223	4.73532	3.37789e-06	0.0162494	0.00538241	3.01898	0.00315881	0.0180444	0.003222	5.60037	2.13897e-08
cg15665653	-0.0109439	0.00213568	-5.12433	5.35679e-07	-0.00470581	0.00142118	-3.31119	0.00126046	-0.00662036	0.00118316	-5.5955	2.19991e-08
cg15689385	0.0132072	0.00380323	3.47262	0.000591221	0.0188546	0.00423206	4.45518	2.03915e-05	0.0157303	0.00282879	5.56081	2.68525e-08
cg15932615	0.0107297	0.00334642	3.20631	0.0014896	0.013732	0.0027033	5.07972	1.57416e-06	0.0125464	0.00210288	5.96632	2.4267e-09
cg15999041	0.0326859	0.00874234	3.73881	0.000221401	0.0566153	0.00917045	6.17367	1.16823e-08	0.0440791	0.0063277	6.96604	3.25977e-12
cg16354762	0.0347725	0.00986491	3.52486	0.000489814	0.0497169	0.0103702	4.79421	5.20117e-06	0.0418717	0.0071475	5.85824	4.67811e-09
cg16382882	0.00568586	0.00147874	3.84507	0.000147187	0.00925607	0.002161	4.28324	3.98285e-05	0.00682446	0.00122037	5.59211	2.24328e-08
cg16399664	-0.00608057	0.00200236	-3.0367	0.00260186	-0.00950657	0.00226905	-4.18966	5.69387e-05	-0.0075805	0.00150136	-5.04908	4.43954e-07
cg16428321	0.0186928	0.00422503	4.42431	1.35534e-05	0.0186648	0.00554018	3.36899	0.00104381	0.0186825	0.00335957	5.56099	2.68255e-08
cg16478871	-0.0312024	0.00720584	-4.33015	2.03374e-05	-0.0370987	0.00948751	-3.91027	0.000160588	-0.0333594	0.00573838	-5.81339	6.12217e-09
cg16612971	0.0185884	0.0056027	3.31776	0.00101915	0.0256698	0.00638887	4.01789	0.000108299	0.0216668	0.00421239	5.14359	2.69535e-07
cg16662477	0.0254646	0.00981611	2.59417	0.00994751	0.0451458	0.0110272	4.09402	8.16207e-05	0.0341655	0.00733199	4.65978	3.16548e-06
cg16785077	-0.0540359	0.0112229	-4.81479	2.34031e-06	-0.0641019	0.0118458	-5.41137	3.74665e-07	-0.0587973	0.00814709	-7.21697	5.31593e-13
cg16795184	0.0258648	0.00620319	4.1696	3.99777e-05	0.0316432	0.00767465	4.12308	7.32041e-05	0.0281481	0.00482435	5.83459	5.39228e-09
cg17114584	-0.0951191	0.018094	-5.25694	2.78699e-07	-0.147165	0.0196214	-7.50022	1.81763e-11	-0.119038	0.0133017	-8.9491	3.58403e-19
cg17339440	0.0310784	0.00873548	3.55772	0.000434637	0.0447717	0.00843744	5.30631	5.93461e-07	0.0381626	0.0060688	6.28833	3.20898e-10
cg17588954	0.0244448	0.00789464	3.09638	0.00214413	0.0430475	0.00902559	4.76949	5.75745e-06	0.0325083	0.00594222	5.47073	4.48191e-08
cg17615052	0.0358377	0.0101061	3.54616	0.00045335	0.0528683	0.0115914	4.561	1.33982e-05	0.0431926	0.00761742	5.67023	1.42602e-08
cg17698922	0.0386478	0.0109049	3.54409	0.000456778	0.067667	0.0135861	4.9806	2.39427e-06	0.0500181	0.00850428	5.88152	4.06522e-09
cg17868815	0.0304892	0.00872474	3.49457	0.000546435	0.0376073	0.00886483	4.2423	4.65974e-05	0.0339916	0.00621826	5.46641	4.59244e-08
cg17984982	0.00848657	0.00290646	2.9199	0.00376679	0.0176305	0.00316967	5.56225	1.91972e-07	0.0126632	0.0021422	5.91131	3.39404e-09
cg18138085	0.022669	0.00673235	3.36718	0.000858445	0.0203275	0.00450817	4.50905	1.64789e-05	0.0210524	0.00374589	5.62013	1.90814e-08
cg18189915	0.0113026	0.00456088	2.47816	0.0137564	0.0225418	0.0048839	4.61552	1.07663e-05	0.0165382	0.00333338	4.9614	6.99878e-07
cg18224611	0.0208083	0.00617437	3.37011	0.000849689	0.0268841	0.00638607	4.2098	5.2746e-05	0.0237438	0.00443889	5.34904	8.84221e-08
cg18257193	0.0282984	0.00639304	4.42644	1.34285e-05	0.0431652	0.00666765	6.47382	2.82057e-09	0.0354194	0.00461459	7.67551	1.6476e-14
cg18307978	0.0249848	0.00472115	5.29211	2.33843e-07	0.0157883	0.00524861	3.00809	0.00326512	0.0208718	0.00351007	5.94626	2.74344e-09
cg18313106	-0.0408237	0.00800835	-5.09764	6.10029e-07	-0.0221888	0.00958433	-2.31511	0.0224797	-0.0331623	0.00614543	-5.39625	6.80482e-08
cg18343506	0.0327324	0.0113175	2.89219	0.00410544	0.0628768	0.0141912	4.43069	2.24537e-05	0.0444512	0.00884825	5.02373	5.06783e-07
cg18357393	0.00592996	0.00161436	3.67327	0.000283504	0.00628874	0.00161613	3.89122	0.000172058	0.00610915	0.00114215	5.34882	8.85316e-08
cg18512979	0.0150126	0.00448041	3.35071	0.000909176	0.0245047	0.00515999	4.74898	6.26249e-06	0.0190928	0.00338307	5.64364	1.66491e-08
cg18518074	0.0332058	0.0102298	3.24597	0.00130294	0.0537759	0.0114349	4.70279	7.5619e-06	0.0423502	0.00762415	5.55474	2.78019e-08
cg18630091	0.0183317	0.00578341	3.1697	0.00168359	0.0257755	0.00648556	3.97429	0.000127145	0.021629	0.00431647	5.01081	5.42013e-07
cg18643837	0.0223948	0.00426396	5.25211	2.85473e-07	0.0202672	0.00550948	3.67861	0.000366043	0.0215978	0.00337204	6.40496	1.50404e-10
cg18806923	0.0139882	0.00524452	2.6672	0.00806385	0.0229762	0.00512484	4.4833	1.82486e-05	0.0185859	0.00366539	5.07065	3.9645e-07
cg18883220	0.0178163	0.00427609	4.1665	4.04956e-05	0.018157	0.00440311	4.12368	7.30385e-05	0.0179817	0.00306758	5.86185	4.57727e-09
cg18974164	0.0176902	0.00405554	4.362	1.77427e-05	0.0214837	0.00464975	4.62039	1.05572e-05	0.0193292	0.00305633	6.32432	2.5435e-10
cg19242112	0.00790757	0.00323226	2.44645	0.0150009	0.015275	0.00303681	5.02994	1.94433e-06	0.0118207	0.00221322	5.34096	9.24538e-08
cg19285358	0.0301683	0.00548175	5.50341	7.99748e-08	0.0329152	0.00587602	5.60161	1.61002e-07	0.0314465	0.00400832	7.8453	4.3192e-15
cg19350812	-0.00697299	0.00140373	-4.96749	1.14098e-06	-0.00414113	0.00142542	-2.9052	0.00444517	-0.00557878	0.00100017	-5.57785	2.43512e-08
cg19371652	-0.0289522	0.00773786	-3.74163	0.000219042	-0.0293157	0.0080087	-3.66048	0.000389878	-0.0291277	0.00556478	-5.23429	1.65617e-07
cg20006294	0.0208911	0.00718519	2.90752	0.00391485	0.0505554	0.00761958	6.63493	1.3007e-09	0.0348536	0.00522752	6.66733	2.60506e-11
cg20066001	0.0190128	0.00544809	3.48981	0.000555862	0.0270572	0.00591621	4.57341	1.27496e-05	0.0227042	0.00400767	5.66519	1.46862e-08
cg20182202	0.0222845	0.00477873	4.66326	4.69165e-06	0.0223063	0.00549332	4.06062	9.24419e-05	0.0222939	0.00360543	6.18342	6.27286e-10
cg20368835	0.0121324	0.00246742	4.91705	1.44937e-06	0.00667172	0.0018454	3.61532	0.000455773	0.00863055	0.0014778	5.84012	5.21647e-09
cg20382184	0.0187735	0.0069416	2.7045	0.00723144	0.0296413	0.00612127	4.84234	4.26389e-06	0.0248872	0.00459116	5.42067	5.93746e-08
cg20484181	0.0114607	0.00381314	3.00558	0.00287461	0.0181005	0.00417123	4.33936	3.20684e-05	0.0144834	0.0028144	5.14619	2.65836e-07
cg20544966	0.0186412	0.00442783	4.21001	3.37883e-05	0.0197622	0.00575481	3.43402	0.000841959	0.019058	0.00350929	5.43074	5.61218e-08
cg20642018	0.0122576	0.00324473	3.7777	0.000190874	0.0104299	0.00268909	3.87861	0.000180081	0.0111741	0.00207047	5.3969	6.78024e-08
cg20754708	0.0213784	0.00619126	3.453	0.000634162	0.0403065	0.00789833	5.10316	1.42459e-06	0.0285823	0.00487267	5.86585	4.46845e-09
cg20809377	0.00855062	0.00230256	3.71352	0.000243663	0.0112841	0.00240518	4.69156	7.91536e-06	0.00985779	0.00166325	5.92681	3.08877e-09
cg20855448	0.0225746	0.00502783	4.48994	1.01723e-05	0.0159886	0.00537206	2.97626	0.00359499	0.0194994	0.00367088	5.31192	1.08477e-07
cg20928986	0.0145261	0.00366146	3.9673	9.09908e-05	0.0200811	0.00373149	5.38153	4.27161e-07	0.017251	0.00261345	6.60085	4.08817e-11
cg21222180	0.0291044	0.00504411	5.76999	1.97443e-08	0.0126753	0.00437563	2.89679	0.00455722	0.0197298	0.0033053	5.96915	2.38498e-09
cg21389750	0.0224972	0.00583825	3.85342	0.000142485	0.0292868	0.00597284	4.90333	3.30933e-06	0.0258147	0.00417504	6.18309	6.28572e-10
cg21470541	0.03315	0.0126765	2.61507	0.00937178	0.0648282	0.0121755	5.32447	5.48286e-07	0.0496275	0.00878117	5.65158	1.58981e-08
cg21506763	0.0274297	0.00715626	3.83297	0.000154264	0.0330458	0.00840059	3.93374	0.000147454	0.0297914	0.00544759	5.46873	4.53279e-08
cg21511948	0.0207972	0.00414261	5.02031	8.86284e-07	0.0153494	0.00549428	2.79371	0.00615703	0.0188227	0.00330775	5.69048	1.26685e-08
cg21549285	-0.0817834	0.0195585	-4.18147	3.80555e-05	-0.117642	0.0223233	-5.26993	6.95149e-07	-0.0973559	0.0147109	-6.61794	3.64238e-11
cg21587506	-0.0591012	0.00983088	-6.01179	5.31985e-09	-0.0532517	0.0120956	-4.40256	2.5071e-05	-0.0567743	0.0076289	-7.442	9.91717e-14
cg21637909	0.0192883	0.00300291	6.42321	5.22101e-10	0.014594	0.00430149	3.39279	0.000965182	0.0177501	0.00246226	7.20887	5.64167e-13
cg21638120	0.0132045	0.00344096	3.83746	0.000151599	0.0145302	0.00523499	2.7756	0.00648626	0.0136045	0.00287542	4.73131	2.23079e-06
cg21742790	0.0163892	0.00457052	3.58584	0.000392106	0.0155146	0.0046173	3.36011	0.00107465	0.0159563	0.00324826	4.91228	9.00244e-07
cg21973914	0.0214126	0.00447763	4.78212	2.72299e-06	0.0137096	0.00546422	2.50898	0.0135794	0.018318	0.00346335	5.28911	1.22912e-07
cg22083904	0.0209732	0.0065971	3.17915	0.00163139	0.031957	0.00708795	4.50865	1.65051e-05	0.0260717	0.00482906	5.3989	6.70492e-08
cg22107082	0.0121304	0.00477275	2.54159	0.0115382	0.0262002	0.00560834	4.67164	8.58209e-06	0.0180401	0.00363474	4.96324	6.9327e-07
cg22214659	0.0206414	0.00520445	3.96609	9.14271e-05	0.0290707	0.00548893	5.29623	6.20076e-07	0.0246319	0.00377667	6.52213	6.93178e-11
cg22488164	0.026005	0.0103055	2.5234	0.012139	0.0692839	0.0111787	6.19784	1.04301e-08	0.0458884	0.00757703	6.05625	1.39331e-09
cg22626747	0.0131825	0.00502255	2.62466	0.00911765	0.0262942	0.00488802	5.37932	4.31321e-07	0.0199163	0.00350295	5.68559	1.30365e-08
cg22676821	0.0251355	0.00643903	3.90362	0.000117076	0.0420145	0.00773431	5.43223	3.41779e-07	0.0320452	0.00494856	6.47567	9.43906e-11
cg22930808	-0.151426	0.0242431	-6.24613	1.43749e-09	-0.190498	0.0270187	-7.0506	1.70914e-10	-0.168853	0.0180442	-9.3577	8.14918e-21
cg22970207	0.0385757	0.0143213	2.69359	0.00746648	0.0734947	0.016184	4.54119	1.45009e-05	0.0539109	0.0107251	5.02662	4.9919e-07
cg22998020	0.0092182	0.00182874	5.04073	8.03388e-07	0.00703614	0.00191289	3.67828	0.000366468	0.00817622	0.00132186	6.18537	6.19567e-10
cg23047952	-0.00538696	0.00117994	-4.56544	7.28204e-06	-0.00378533	0.00106807	-3.5441	0.000581528	-0.00450664	0.000791843	-5.69132	1.2606e-08
cg23056155	0.0139944	0.00278227	5.02984	8.46601e-07	0.0122886	0.00298785	4.11287	7.60612e-05	0.0132022	0.00203616	6.48386	8.94045e-11
cg23282025	0.00788587	0.00192535	4.09582	5.41653e-05	0.00739705	0.00215945	3.42543	0.000866343	0.00766938	0.00143709	5.33674	9.46318e-08
cg23299102	-0.118639	0.0178475	-6.64736	1.40745e-10	-0.119858	0.0198916	-6.02555	2.33028e-08	-0.119183	0.0132842	-8.97177	2.91794e-19
cg23540819	0.0269174	0.0069516	3.87211	0.000132468	0.0380563	0.00655138	5.8089	6.30996e-08	0.0328167	0.00476774	6.88308	5.85736e-12
cg23606722	0.0169394	0.00670064	2.52803	0.0119836	0.0384922	0.00748107	5.14528	1.18988e-06	0.0265333	0.00499125	5.31596	1.06095e-07
cg23649619	0.0594826	0.0139882	4.25234	2.8291e-05	0.0826439	0.0159073	5.19533	9.59717e-07	0.0695825	0.0105045	6.62408	3.49429e-11
cg23689615	0.0190966	0.00468113	4.07948	5.79009e-05	0.0269277	0.0064891	4.14969	6.62307e-05	0.021777	0.0037964	5.73621	9.68171e-09
cg23761815	0.0192023	0.005718	3.35821	0.00088572	0.0345397	0.00693274	4.98212	2.37901e-06	0.0254117	0.00441118	5.76075	8.3741e-09
cg23898555	0.0213667	0.00506605	4.21762	3.2731e-05	0.0232191	0.00500141	4.64251	9.65591e-06	0.0223048	0.00355917	6.26686	3.68404e-10
cg23958982	0.00736007	0.00168332	4.37236	1.69693e-05	0.00640363	0.00225326	2.84194	0.00535353	0.00701748	0.00134856	5.2037	1.95358e-07
cg23959872	0.013775	0.00449957	3.06141	0.00240237	0.015965	0.00374899	4.25848	4.37995e-05	0.0150677	0.00288026	5.23136	1.6827e-07
cg24002003	-0.0262833	0.00712006	-3.69145	0.000264802	-0.0373628	0.00954902	-3.91274	0.000159154	-0.0302422	0.00570799	-5.29822	1.16937e-07
cg24007247	0.0248876	0.00638127	3.9001	0.000118706	0.0275596	0.00631609	4.36339	2.92108e-05	0.0262373	0.00448902	5.84478	5.07252e-09
cg24103563	-0.0371376	0.00828071	-4.48484	1.04031e-05	-0.0369756	0.00863248	-4.28332	3.98166e-05	-0.03706	0.00597584	-6.20164	5.58769e-10
cg24273484	0.0271566	0.00541857	5.01177	9.23365e-07	0.0321078	0.00547787	5.86136	4.9653e-08	0.0296053	0.0038523	7.68508	1.52901e-14
cg24388175	0.0379095	0.0113825	3.3305	0.000975235	0.0824601	0.0129186	6.38303	4.34819e-09	0.0573799	0.00854039	6.71865	1.8341e-11
cg24597457	0.0279283	0.00892121	3.13055	0.00191672	0.0494362	0.00982476	5.0318	1.92903e-06	0.037648	0.00660463	5.70024	1.19641e-08
cg24670383	-0.00885358	0.0019518	-4.53611	8.29597e-06	-0.00553942	0.00197761	-2.80106	0.00602783	-0.00721827	0.00138917	-5.19612	2.03496e-07
cg24684349	-0.0146746	0.00407029	-3.60529	0.000365015	-0.0171495	0.00368373	-4.65548	9.16268e-06	-0.0160351	0.00273126	-5.87098	4.33238e-09
cg24698774	0.0238393	0.00745066	3.19962	0.00152342	0.0416645	0.00903563	4.61113	1.09582e-05	0.0310539	0.00574841	5.40218	6.58376e-08
cg24819835	-0.0203226	0.00328035	-6.19526	1.9156e-09	-0.0227501	0.00468765	-4.8532	4.07629e-06	-0.0211206	0.00268764	-7.85842	3.88999e-15
cg24908179	0.00634643	0.00159019	3.991	8.27734e-05	0.00652496	0.00191748	3.40289	0.000933529	0.00641918	0.00122403	5.24429	1.56889e-07
cg24939194	0.0215009	0.0049303	4.36097	1.78216e-05	0.0213776	0.00626636	3.41149	0.000907332	0.0214538	0.00387476	5.53679	3.08065e-08
cg25000308	0.00864697	0.00205519	4.20738	3.41623e-05	0.0100059	0.00255543	3.91555	0.00015754	0.00918072	0.00160151	5.73252	9.89467e-09
cg25236965	0.0403689	0.00835743	4.83029	2.17747e-06	0.0388983	0.00969157	4.01362	0.000110022	0.0397417	0.00632915	6.27915	3.40437e-10
cg25432173	0.021278	0.00453202	4.69503	4.06088e-06	0.0151147	0.00423303	3.57066	0.000531221	0.0179863	0.00309351	5.81422	6.09155e-09
cg25659578	0.0262742	0.00686062	3.82972	0.000156218	0.0316362	0.0082649	3.82778	0.000216166	0.0284616	0.00527888	5.39161	6.98304e-08
cg25718604	0.0195131	0.0074676	2.61303	0.00942648	0.0364434	0.00764088	4.76953	5.75662e-06	0.0277841	0.0053406	5.20243	1.96701e-07
cg25737891	0.0241343	0.00740878	3.25753	0.00125278	0.0501416	0.00867848	5.77769	7.27334e-08	0.035098	0.00563475	6.22885	4.69876e-10
cg25739715	-0.0090964	0.00291172	-3.12407	0.00195806	-0.019999	0.00386737	-5.1712	1.06466e-06	-0.0130407	0.00232614	-5.60615	2.06878e-08
cg25811375	0.0205244	0.00425758	4.82068	2.27716e-06	0.0139621	0.00521387	2.67788	0.00855533	0.0178991	0.00329776	5.42767	5.7096e-08
cg25813781	0.00684488	0.00223676	3.06017	0.00241202	0.0106486	0.00232571	4.57864	1.24851e-05	0.0086726	0.00161216	5.3795	7.4692e-08
cg25945562	0.0178819	0.00449986	3.97387	8.8635e-05	0.0221339	0.00560938	3.94587	0.000141076	0.0195468	0.00351003	5.56884	2.56441e-08
cg26161997	0.034992	0.00849819	4.11758	4.95471e-05	0.0309965	0.0105225	2.94572	0.00394009	0.0334147	0.00661133	5.05416	4.323e-07
cg26171784	0.0195559	0.0046573	4.19898	3.53812e-05	0.0241327	0.00628056	3.84244	0.000205104	0.0211797	0.00374097	5.66155	1.50013e-08
cg26175045	0.0181146	0.00452508	4.00315	7.88369e-05	0.0200352	0.00522201	3.83668	0.000209386	0.0189382	0.00341977	5.53787	3.06164e-08
cg26180383	0.0282213	0.00519321	5.43428	1.14011e-07	0.0129133	0.00597403	2.16157	0.0328387	0.0216325	0.00391934	5.51941	3.4014e-08
cg26250129	0.0330948	0.00936034	3.53565	0.00047102	0.0417835	0.00839832	4.97522	2.44902e-06	0.0379085	0.00625104	6.06434	1.32493e-09
cg26282731	0.0307457	0.00745564	4.12382	4.82929e-05	0.0350035	0.00806263	4.34145	3.18098e-05	0.0327083	0.00547395	5.97526	2.29722e-09
cg26494762	0.0164321	0.00453529	3.62317	0.000341665	0.0217758	0.00447671	4.86425	3.89365e-06	0.0191387	0.00318602	6.00709	1.88884e-09
cg26523841	-0.00545393	0.00174385	-3.12752	0.0019359	-0.00781553	0.00177171	-4.4113	2.42277e-05	-0.00661602	0.00124282	-5.3234	1.01848e-07
cg26601496	0.0210038	0.00457155	4.59446	6.39645e-06	0.016894	0.00593502	2.84649	0.00528303	0.0194734	0.00362171	5.37686	7.57969e-08
cg26727488	-0.00996143	0.00194561	-5.11995	5.47263e-07	-0.0071439	0.00283953	-2.51588	0.013331	-0.00906126	0.001605	-5.64566	1.6455e-08
cg26794160	0.0282906	0.00605682	4.67087	4.53259e-06	0.0215743	0.00642787	3.35636	0.00108792	0.0251319	0.00440816	5.70122	1.18956e-08
cg26839028	0.0215042	0.00553934	3.88209	0.000127397	0.0268574	0.00595006	4.51381	1.61702e-05	0.0239897	0.00405433	5.91705	3.27771e-09
cg26870061	-0.00296096	0.000750245	-3.94666	9.87689e-05	-0.00358867	0.000952153	-3.769	0.000266465	-0.0032014	0.000589292	-5.43262	5.55314e-08
cg26884787	0.0186823	0.00374062	4.99445	1.00319e-06	0.00963315	0.00337294	2.85601	0.00513791	0.0136913	0.00250496	5.46567	4.61173e-08
cg26918935	0.0194571	0.00597686	3.2554	0.00126191	0.0237039	0.00580955	4.08016	8.59568e-05	0.0216407	0.00416587	5.19478	2.04967e-07
cg26955963	0.0538715	0.00886533	6.07664	3.71722e-09	0.0545265	0.00954263	5.71399	9.70902e-08	0.0541749	0.00649499	8.34103	7.36471e-17
cg27004182	0.0159088	0.00465171	3.41999	0.000713002	0.0271729	0.00530954	5.11775	1.33862e-06	0.0208002	0.00349885	5.94486	2.76688e-09
cg27007807	0.0290036	0.00636483	4.55686	7.5658e-06	0.0217196	0.0073226	2.96611	0.00370645	0.0258688	0.0048038	5.38508	7.24119e-08
cg27057671	0.0211645	0.00794464	2.66399	0.00813929	0.0427774	0.00720673	5.93576	3.52863e-08	0.033021	0.00533779	6.18628	6.16e-10
cg27142757	-0.0569023	0.0122562	-4.64273	5.14818e-06	-0.0453119	0.0140268	-3.23038	0.00163465	-0.0518844	0.00922936	-5.62167	1.89124e-08
cg27159088	-0.0273909	0.00580735	-4.71659	3.6804e-06	-0.0174921	0.00523849	-3.33916	0.00115084	-0.0219331	0.00388978	-5.63864	1.71398e-08
cg27346756	0.0236199	0.00493524	4.78597	2.67493e-06	0.0246048	0.00684737	3.59332	0.000491572	0.0239566	0.00400369	5.98363	2.18215e-09
cg27420834	0.0411905	0.0106295	3.8751	0.000130926	0.0515956	0.0117963	4.37388	2.80421e-05	0.0458531	0.00789658	5.80671	6.37135e-09
cg27605489	0.022615	0.00592675	3.81576	0.000164884	0.0210439	0.00593447	3.54605	0.000577684	0.0218305	0.00419357	5.20571	1.9326e-07

## Sheet: Severe - Mild DMCs Comorbiditie
ID	Discovery_Estimate	Discovery_StdError	Discovery_t	Discovery_p	Replication_Estimate	Replication_StdError	Replication_t	Replication_p	Meta_Estimate	Meta_StdError	Meta_Z	Meta_p
cg00686598	0.0170501	0.00341043	4.99939	9.11017e-07	0.0264487	0.00720719	3.66977	0.000478293	0.0187696	0.00308271	6.08865	1.13867e-09
cg02384530	0.00931853	0.00191057	4.87736	1.63493e-06	0.0151319	0.00468553	3.2295	0.0019111	0.0101473	0.00176915	5.73571	9.7103e-09
cg03234393	0.0040895	0.000811777	5.03771	7.56384e-07	0.0294591	0.00810653	3.63399	0.000537302	0.00434137	0.000807737	5.37473	7.66961e-08
cg04859552	0.025066	0.00518539	4.83397	2.00721e-06	0.0562391	0.0190282	2.95557	0.00428583	0.0272209	0.00500295	5.44098	5.29887e-08
cg05270290	0.0196749	0.00408185	4.82008	2.14271e-06	0.0245491	0.00782492	3.1373	0.00252029	0.0207175	0.00361904	5.72458	1.03689e-08
cg07589846	0.0147742	0.00303791	4.86327	1.74783e-06	0.0396306	0.0133286	2.97335	0.00407235	0.0160017	0.00296195	5.40242	6.57484e-08
cg08038957	0.00651274	0.00125238	5.20029	3.39264e-07	0.0076892	0.00186661	4.11935	0.000105253	0.00687794	0.00103999	6.61348	3.75385e-11
cg08537418	0.00495531	0.00102054	4.85558	1.81253e-06	0.0152431	0.00457441	3.33224	0.00139615	0.00544308	0.000996052	5.46465	4.63809e-08
cg09219005	0.0102236	0.00193811	5.27502	2.33105e-07	0.0146311	0.00380569	3.84454	0.000268516	0.0111313	0.00172705	6.44525	1.15412e-10
cg10626744	0.0229869	0.00503841	4.56234	7.00919e-06	0.0314433	0.00956175	3.28845	0.00159725	0.0248247	0.00445745	5.56925	2.55831e-08
cg13764914	0.0077793	0.0013951	5.57616	4.92306e-08	0.00795785	0.00266588	2.98507	0.00393714	0.00781769	0.00123607	6.32461	2.5388e-10
cg15402627	0.0162433	0.00324601	5.00406	8.9064e-07	0.00426127	0.00531387	0.801914	0.425396	0.0129872	0.00277008	4.68839	2.75359e-06
cg16080171	0.010214	0.00197625	5.1684	3.97674e-07	0.0102854	0.00319734	3.21686	0.0019856	0.0102338	0.00168105	6.08771	1.14538e-09
cg16508199	0.00673472	0.00126886	5.30771	1.97545e-07	0.00214028	0.00172084	1.24374	0.217866	0.00511658	0.00102125	5.01009	5.44045e-07
cg17136799	0.00870584	0.00132727	6.55922	1.94592e-10	0.029972	0.0081571	3.67435	0.000471198	0.00925435	0.00131004	7.06418	1.61564e-12
cg21871394	0.0222037	0.00447738	4.95909	1.10654e-06	0.0310746	0.00774063	4.01447	0.000151073	0.0244276	0.00387572	6.30273	2.92444e-10
cg22065367	0.00621574	0.00128367	4.84217	1.9311e-06	0.0140832	0.00381237	3.69409	0.000441757	0.00701688	0.00121656	5.76782	8.03018e-09
cg23257041	0.00656867	0.00124629	5.27059	2.38372e-07	0.00528733	0.00235442	2.2457	0.0279769	0.00628822	0.00110149	5.70885	1.13742e-08
cg23366861	0.0219986	0.00348058	6.32038	7.94385e-10	0.0203439	0.00679336	2.99467	0.00382951	0.0216545	0.00309767	6.99058	2.73744e-12
cg27150186	0.0131368	0.00231528	5.67398	2.9279e-08	0.0218284	0.00518551	4.20951	7.6853e-05	0.0145815	0.00211412	6.89722	5.30318e-12

## Sheet: Severity DMCs Comorbidities
ID	Discovery_Estimate	Discovery_StdError	Discovery_t	Discovery_p	Replication_Estimate	Replication_StdError	Replication_t	Replication_p	Meta_Estimate	Meta_StdError	Meta_Z	Meta_p
cg00089960	0.0351883	0.00546156	6.4429	3.39724e-10	0.0356047	0.00801852	4.44031	2.02234e-05	0.0353203	0.00451396	7.82467	5.08982e-15
cg00170307	0.0277528	0.00473986	5.85518	9.99687e-09	0.026779	0.00714659	3.7471	0.00027739	0.0274553	0.00395005	6.95062	3.63692e-12
cg00181731	0.0136783	0.00320164	4.27228	2.42454e-05	0.0150618	0.00544372	2.76682	0.0065653	0.0140339	0.00275972	5.08524	3.67156e-07
cg00507757	0.0173384	0.00352223	4.92255	1.25477e-06	0.0188162	0.00601438	3.12854	0.00220947	0.0177158	0.00303938	5.82875	5.58447e-09
cg00607627	-0.0138184	0.00308187	-4.48377	9.61135e-06	-0.0296989	0.00539193	-5.50802	2.1286e-07	-0.0177289	0.00267565	-6.62603	3.44845e-11
cg00647005	0.00459513	0.00115237	3.98753	7.94781e-05	0.00540802	0.00134435	4.02278	0.000101421	0.00493944	0.000874923	5.64556	1.6464e-08
cg00723928	0.0114369	0.00252275	4.5335	7.69092e-06	0.0096123	0.00276235	3.47976	0.00070215	0.0106071	0.00186281	5.69416	1.23979e-08
cg01028142	-0.0344687	0.00718369	-4.79819	2.27006e-06	-0.0283026	0.00945447	-2.99357	0.0033541	-0.0322118	0.00571988	-5.63156	1.7859e-08
cg01156920	0.0197822	0.00445781	4.43765	1.17973e-05	0.0373116	0.00774763	4.81587	4.3558e-06	0.0241421	0.00386387	6.24816	4.15325e-10
cg01434938	0.0179108	0.00385873	4.64164	4.70387e-06	0.0203365	0.00544946	3.73184	0.000292866	0.0187209	0.00314918	5.9447	2.76962e-09
cg01444621	0.0230788	0.00462443	4.99063	9.02291e-07	0.0196986	0.00658808	2.99004	0.0033904	0.0219631	0.00378503	5.80262	6.52877e-09
cg01770400	0.00453005	0.00119455	3.79227	0.000172496	0.00849271	0.00205424	4.13423	6.66234e-05	0.00553141	0.00103265	5.35653	8.48352e-08
cg01870865	-0.0121186	0.00282861	-4.2843	2.30264e-05	-0.0156112	0.00431923	-3.61434	0.000442543	-0.0131669	0.00236633	-5.56427	2.63255e-08
cg02073122	0.00923883	0.00213653	4.32422	1.93831e-05	0.00963184	0.00304577	3.16236	0.00198594	0.00936844	0.0017491	5.35614	8.50174e-08
cg02107842	0.0291123	0.00661247	4.40263	1.37671e-05	0.0347142	0.00990409	3.50504	0.000644437	0.0308394	0.00549941	5.60778	2.04941e-08
cg02159619	0.0164862	0.00383337	4.3007	2.14566e-05	0.0221833	0.00515491	4.30334	3.47146e-05	0.0185148	0.00307607	6.01899	1.75508e-09
cg02220284	0.0148374	0.00304636	4.87054	1.61029e-06	0.0143257	0.00447138	3.20387	0.00174037	0.0146752	0.00251759	5.82907	5.57386e-09
cg02420943	0.0173135	0.00348244	4.97165	9.89539e-07	0.0187776	0.00553568	3.39211	0.0009422	0.0177286	0.00294767	6.01445	1.80499e-09
cg02481950	0.0174949	0.00286027	6.11652	2.29237e-09	0.0217451	0.00476864	4.56001	1.25023e-05	0.0186194	0.00245287	7.59087	3.17758e-14
cg02560388	-0.0182244	0.00269744	-6.75619	5.06125e-11	-0.0174304	0.00522852	-3.33372	0.00114274	-0.0180575	0.00239722	-7.5327	4.97004e-14
cg02650017	-0.00616029	0.00143528	-4.29204	2.22724e-05	-0.00846403	0.00284042	-2.97985	0.00349694	-0.00662887	0.00128103	-5.17466	2.28327e-07
cg02770216	0.0242854	0.00404444	6.00465	4.33272e-09	0.0333851	0.00631864	5.28359	5.80865e-07	0.0269301	0.00340639	7.90575	2.66321e-15
cg02921978	0.0104221	0.00246061	4.23558	2.83619e-05	0.0111651	0.00372236	2.99948	0.00329429	0.0106481	0.00205267	5.18741	2.13235e-07
cg03037271	0.0251524	0.00556921	4.51633	8.30801e-06	0.0339779	0.00856974	3.96487	0.000125792	0.0277729	0.00466975	5.94742	2.72404e-09
cg03084350	0.0160301	0.00346145	4.63103	4.93846e-06	0.0234107	0.00518111	4.51848	1.47861e-05	0.0183078	0.00287821	6.36082	2.0068e-10
cg03194400	0.0120278	0.00271204	4.43498	1.19377e-05	0.0141801	0.00391785	3.61936	0.000434891	0.0127251	0.0022299	5.70655	1.15286e-08
cg03247739	0.0267106	0.00475629	5.61585	3.68272e-08	0.0351475	0.00813132	4.32249	3.22105e-05	0.0288614	0.00410552	7.0299	2.06681e-12
cg03256302	0.0224889	0.00446495	5.03676	7.20103e-07	0.0266869	0.007148	3.73349	0.000291158	0.0236671	0.00378688	6.24978	4.11027e-10
cg03361738	-0.0238543	0.00586133	-4.06977	5.67998e-05	-0.0446907	0.00994069	-4.49573	1.62029e-05	-0.0292295	0.005049	-5.78917	7.07346e-09
cg03386675	-0.0110076	0.00303356	-3.6286	0.000322178	-0.0218074	0.00595467	-3.66224	0.000374405	-0.0132329	0.00270301	-4.89562	9.79958e-07
cg03449427	0.00841069	0.00163814	5.13429	4.44522e-07	0.0073535	0.00255869	2.87394	0.0048029	0.00810334	0.00137962	5.87362	4.26392e-09
cg03699074	-0.0179505	0.00303625	-5.91206	7.28685e-09	-0.0209366	0.00602891	-3.4727	0.000719117	-0.0185546	0.00271178	-6.84225	7.79578e-12
cg03699462	0.0219314	0.00412135	5.3214	1.72527e-07	0.0216874	0.00561793	3.86039	0.000184526	0.021846	0.00332304	6.5741	4.89498e-11
cg03741185	0.0194831	0.00359027	5.42664	1.00108e-07	0.0258516	0.00640742	4.03463	9.70245e-05	0.0210049	0.00313209	6.70633	1.99576e-11
cg03753191	-0.0170226	0.00321783	-5.29008	2.02533e-07	-0.0345852	0.0064757	-5.34076	4.50774e-07	-0.0205004	0.00288167	-7.11406	1.12677e-12
cg03766264	0.0294609	0.00680562	4.32891	1.89929e-05	0.0334111	0.0101422	3.29425	0.00130024	0.0306873	0.00565124	5.43019	5.62934e-08
cg03782775	-0.020285	0.00467357	-4.34036	1.80725e-05	-0.0307625	0.006984	-4.40471	2.32972e-05	-0.0235257	0.00388413	-6.05687	1.38796e-09
cg03921763	0.0313218	0.00620803	5.04536	6.90318e-07	0.0301223	0.00983287	3.06343	0.00270678	0.0309799	0.00524935	5.90166	3.59856e-09
cg03950924	0.0122676	0.00247224	4.96215	1.03623e-06	0.0117122	0.00368274	3.18029	0.00187618	0.0120951	0.00205262	5.8925	3.80404e-09
cg03954453	0.0190807	0.00395647	4.82266	2.02211e-06	0.0147553	0.00587418	2.51189	0.0133482	0.0177309	0.00328154	5.40321	6.54597e-08
cg04006133	0.0155427	0.00362202	4.29116	2.23562e-05	0.0199302	0.00562773	3.54142	0.000569155	0.0168278	0.00304574	5.52503	3.29423e-08
cg04074945	0.0292773	0.00589783	4.96408	1.02659e-06	0.0300639	0.00907063	3.31443	0.00121735	0.0295111	0.00494452	5.96843	2.39541e-09
cg04168577	-0.00618377	0.00107641	-5.74482	1.83372e-08	-0.00621083	0.00224586	-2.76546	0.00659115	-0.00618883	0.000970678	-6.37578	1.82032e-10
cg04232816	0.0256985	0.00431363	5.95751	5.65017e-09	0.0165352	0.00609737	2.71186	0.00768207	0.022642	0.00352148	6.42969	1.27863e-10
cg04286697	0.0192639	0.0038631	4.98663	9.20044e-07	0.0148557	0.00596506	2.49044	0.0141379	0.0179613	0.00324251	5.53932	3.03652e-08
cg04318494	0.0173814	0.00350041	4.96553	1.0194e-06	0.0143936	0.00595225	2.41818	0.017114	0.0166136	0.00301732	5.50608	3.6692e-08
cg04332373	-0.0130211	0.0022465	-5.79618	1.38427e-08	-0.0125123	0.00431106	-2.90236	0.00441437	-0.0129125	0.00199224	-6.48139	9.08808e-11
cg04381163	0.0207485	0.00370678	5.59745	4.06369e-08	0.0244379	0.00592691	4.12322	6.94732e-05	0.0217858	0.00314275	6.93209	4.14679e-12
cg04432278	0.0151141	0.00306436	4.93223	1.19755e-06	0.0145882	0.00628859	2.31978	0.022057	0.0150132	0.00275471	5.45002	5.03651e-08
cg04445427	0.0361058	0.0070174	5.14519	4.20992e-07	0.0260693	0.00848555	3.07219	0.00263426	0.0320296	0.00540777	5.92288	3.16344e-09
cg04523589	0.0259712	0.00385403	6.73871	5.63888e-11	0.0232413	0.00632706	3.67332	0.000360132	0.0252324	0.00329146	7.66601	1.77435e-14
cg04575476	0.0205446	0.00369061	5.56672	4.78713e-08	0.0177342	0.00553991	3.20118	0.00175543	0.0196807	0.00307146	6.40763	1.47802e-10
cg04576915	0.00603338	0.00162348	3.71634	0.000231141	0.012903	0.00263235	4.90169	3.03461e-06	0.00792633	0.00138181	5.7362	9.68267e-09
cg04593856	0.0248577	0.00559044	4.44647	1.13454e-05	0.0236006	0.00784134	3.00977	0.00319238	0.0244341	0.00455202	5.36776	7.97224e-08
cg04595719	0.0303412	0.00662931	4.57683	6.32304e-06	0.0336488	0.0104096	3.23247	0.00158798	0.0312956	0.00559168	5.59682	2.18319e-08
cg04689131	0.0108399	0.00159193	6.80929	3.64069e-11	0.00805055	0.0027708	2.90549	0.00437335	0.0101477	0.00138033	7.35162	1.95812e-13
cg04708790	0.00633461	0.0023416	2.70525	0.00711925	0.0185298	0.00340569	5.44084	2.88163e-07	0.0102491	0.00192953	5.31174	1.08582e-07
cg04837616	0.0148975	0.00319668	4.6603	4.31716e-06	0.0142996	0.00618545	2.31181	0.022508	0.0147714	0.00283985	5.20148	1.97704e-07
cg05164144	0.0369993	0.00733767	5.04237	7.00528e-07	0.0378378	0.0112137	3.37424	0.000999746	0.0372507	0.00614	6.06689	1.30412e-09
cg05207933	0.0218028	0.00419883	5.19258	3.31989e-07	0.0251069	0.00713421	3.51922	0.000614033	0.0226528	0.00361862	6.26007	3.84802e-10
cg05371135	0.0134306	0.00293696	4.57297	6.43478e-06	0.0150424	0.00485826	3.09625	0.00244437	0.013862	0.00251339	5.51527	3.48246e-08
cg05411199	0.0100954	0.00290735	3.47237	0.000572615	0.0155614	0.00404293	3.84905	0.000192286	0.0119585	0.0023604	5.06633	4.05567e-07
cg05507566	0.0235817	0.00563356	4.18593	3.5002e-05	0.0260929	0.00729767	3.57551	0.000506229	0.0245194	0.00445939	5.49837	3.83329e-08
cg05660634	0.0301506	0.00671528	4.48985	9.35423e-06	0.0356349	0.0103672	3.43728	0.000810213	0.0317716	0.00563619	5.63707	1.72972e-08
cg05688739	0.0146802	0.00334936	4.38299	1.50064e-05	0.019207	0.00570614	3.36602	0.00102732	0.0158402	0.00288852	5.48385	4.1617e-08
cg06070445	0.0139457	0.00327206	4.26205	2.53314e-05	0.0299928	0.00545864	5.49455	2.26224e-07	0.0181875	0.00280648	6.48054	9.13944e-11
cg06079564	0.0342171	0.00598202	5.71999	2.09926e-08	0.0258802	0.0102164	2.5332	0.0126034	0.0320886	0.0051622	6.21606	5.09783e-10
cg06128826	0.0173338	0.0035971	4.81884	2.059e-06	0.0128989	0.00566916	2.27528	0.0246788	0.0160609	0.00303729	5.28789	1.23734e-07
cg06353075	0.0111614	0.00245598	4.54457	7.31663e-06	0.0151451	0.00376229	4.02551	0.000100393	0.0123517	0.00205658	6.00597	1.9019e-09
cg06625767	-0.0179221	0.0034748	-5.15773	3.9541e-07	-0.0237829	0.0065183	-3.64863	0.000392685	-0.019219	0.00306632	-6.26779	3.66211e-10
cg06703222	-0.00541964	0.00126366	-4.28884	2.25809e-05	-0.00986792	0.00275186	-3.58591	0.000488369	-0.00619428	0.00114837	-5.39398	6.89156e-08
cg06793357	0.033614	0.0065934	5.09812	5.32058e-07	0.0278039	0.0106319	2.61514	0.0100733	0.0320001	0.00560337	5.71088	1.12395e-08
cg06797665	0.0151198	0.00321198	4.70731	3.47354e-06	0.0198529	0.00485706	4.08744	7.95525e-05	0.0165599	0.00267914	6.18104	6.36821e-10
cg06842507	-0.0185481	0.00376293	-4.92916	1.21544e-06	-0.0275186	0.00539081	-5.10472	1.27131e-06	-0.0214869	0.00308557	-6.96369	3.31484e-12
cg06967696	0.0175973	0.00330792	5.31976	1.73991e-07	0.0125379	0.00485074	2.58474	0.0109528	0.0159913	0.00273294	5.85134	4.87639e-09
cg07091793	0.0419756	0.00637614	6.58323	1.46032e-10	0.0403677	0.0104919	3.84752	0.000193353	0.0415419	0.00544884	7.62399	2.45956e-14
cg07200711	0.0121656	0.00267777	4.54318	7.36288e-06	0.0168526	0.00471337	3.57549	0.000506256	0.0133093	0.00232827	5.71638	1.08817e-08
cg07235562	0.0329301	0.00655357	5.02475	7.6377e-07	0.0327593	0.0113433	2.88799	0.004607	0.0328874	0.00567458	5.79556	6.80945e-09
cg07348563	0.0167683	0.00390424	4.29491	2.1999e-05	0.0148059	0.0063826	2.31973	0.0220598	0.016234	0.00333054	4.87428	1.09207e-06
cg07362849	-0.0178275	0.00382724	-4.65805	4.36209e-06	-0.0135401	0.00656965	-2.06102	0.0414804	-0.0167411	0.003307	-5.06233	4.14156e-07
cg07428892	0.0065769	0.00231128	2.84557	0.00466295	0.0162813	0.0035166	4.62983	9.4095e-06	0.00950435	0.00193145	4.92083	8.61798e-07
cg07808881	0.0223655	0.00438578	5.09955	5.28304e-07	0.0324274	0.00711721	4.5562	1.26969e-05	0.0251348	0.00373379	6.7317	1.67691e-11
cg07878065	-0.0118433	0.00200391	-5.91011	7.36675e-09	-0.0243977	0.0041868	-5.82729	4.91368e-08	-0.0141833	0.00180754	-7.84673	4.27025e-15
cg07957619	-0.0163	0.00505265	-3.22602	0.00135926	-0.040461	0.00860656	-4.70117	7.0185e-06	-0.0224927	0.00435727	-5.16211	2.44176e-07
cg08309106	0.00729704	0.00166728	4.37661	1.54313e-05	0.00763428	0.00177636	4.2977	3.54872e-05	0.00745499	0.00121568	6.13235	8.65878e-10
cg08514932	-0.0179082	0.0028107	-6.37142	5.19467e-10	-0.0158166	0.00463735	-3.4107	0.000885597	-0.0173462	0.00240366	-7.21659	5.3308e-13
cg08539067	-0.00614742	0.00194208	-3.16537	0.00166831	-0.0148117	0.0034813	-4.25466	4.19539e-05	-0.00820386	0.00169602	-4.83711	1.3174e-06
cg08549898	0.0222925	0.00468009	4.76326	2.6753e-06	0.023073	0.00701983	3.28684	0.00133198	0.0225327	0.00389402	5.78649	7.18737e-09
cg08562592	0.0117718	0.0026143	4.50286	8.82531e-06	0.0125496	0.0037127	3.38019	0.00098024	0.0120296	0.00213754	5.6278	1.82527e-08
cg08674847	0.00778259	0.00194959	3.99192	7.80769e-05	0.0138166	0.003387	4.0793	8.20342e-05	0.00928427	0.00168966	5.49474	3.91288e-08
cg08738516	0.017889	0.00326386	5.48096	7.53392e-08	0.0224938	0.00787432	2.8566	0.00505507	0.0185642	0.00301511	6.15705	7.41143e-10
cg08774868	0.010078	0.00191309	5.26794	2.26736e-07	0.00759062	0.00234153	3.24174	0.00154133	0.00908229	0.00148149	6.13052	8.75923e-10
cg08926253	-0.0336814	0.00716395	-4.70151	3.56823e-06	-0.0355398	0.0101237	-3.51056	0.000632437	-0.0343015	0.00584786	-5.86564	4.47392e-09
cg08949406	0.00914495	0.00251237	3.63997	0.000308719	0.0127743	0.00371705	3.43668	0.000811847	0.0102831	0.0020815	4.94022	7.80346e-07
cg09011167	0.00505185	0.00168266	3.0023	0.00284892	0.0105846	0.00211222	5.01115	1.90326e-06	0.00719989	0.0013161	5.47064	4.48414e-08
cg09046415	0.00566506	0.00158705	3.56954	0.000401395	0.0081446	0.00189413	4.29991	3.51825e-05	0.0066878	0.00121649	5.49764	3.84908e-08
cg09074025	0.0210348	0.00423752	4.96394	1.02727e-06	0.0217128	0.00579655	3.74582	0.000278661	0.0212709	0.00342089	6.21796	5.03673e-10
cg09117950	0.0146709	0.00263558	5.56648	4.79329e-08	0.0172953	0.0052381	3.30183	0.00126849	0.0152011	0.00235435	6.45658	1.07092e-10
cg09284795	0.021436	0.00441571	4.85448	1.73847e-06	0.0204731	0.0079364	2.57965	0.0111068	0.0212084	0.00385866	5.4963	3.87847e-08
cg09298484	0.0213876	0.00375066	5.70237	2.31003e-08	0.0152789	0.00523196	2.9203	0.00418421	0.019314	0.0030483	6.33598	2.35833e-10
cg09318880	0.00803889	0.00208672	3.8524	0.000136342	0.0150676	0.00362734	4.15391	6.18124e-05	0.00978661	0.00180878	5.41062	6.28068e-08
cg09385060	0.0118087	0.0025812	4.57488	6.37907e-06	0.0121701	0.00414695	2.93472	0.00400732	0.0119096	0.00219138	5.43476	5.48697e-08
cg09426038	0.0090192	0.00257297	3.50536	0.000508001	0.021666	0.00353936	6.12145	1.22717e-08	0.0133919	0.00208116	6.43479	1.23645e-10
cg09842038	0.0387839	0.00597056	6.49585	2.47443e-10	0.0313113	0.00927385	3.3763	0.00099295	0.0365942	0.00502014	7.28948	3.11158e-13
cg09853611	0.011369	0.00221566	5.1312	4.51419e-07	0.0130469	0.00362823	3.59595	0.000471695	0.0118248	0.00189095	6.25334	4.01761e-10
cg10161996	-0.0168649	0.00309643	-5.44656	9.02248e-08	-0.0335448	0.00639447	-5.2459	6.85962e-07	-0.0200331	0.00278688	-7.18837	6.55689e-13
cg10240665	0.0147223	0.00318905	4.61652	5.27738e-06	0.0220708	0.00515478	4.28161	3.7784e-05	0.0167564	0.00271201	6.17857	6.46842e-10
cg10309117	0.0121044	0.00259352	4.66718	4.18241e-06	0.0142507	0.00418738	3.40326	0.000907865	0.0126995	0.00220487	5.75976	8.42345e-09
cg10350620	0.00656878	0.00183563	3.57849	0.000388314	0.0108029	0.00228309	4.73169	6.18615e-06	0.0082312	0.00143058	5.75374	8.7289e-09
cg10468474	-0.0139319	0.00336643	-4.13846	4.27163e-05	-0.0204563	0.00570373	-3.58647	0.000487427	-0.0156175	0.00289913	-5.38695	7.1664e-08
cg10728454	0.0606071	0.0101395	5.97733	5.05424e-09	0.0604408	0.016182	3.73505	0.000289541	0.0605602	0.00859213	7.04834	1.81068e-12
cg10919547	0.0233203	0.00494776	4.71331	3.37804e-06	0.02295	0.00747609	3.06979	0.00265393	0.0232075	0.00412601	5.62469	1.85836e-08
cg11065271	0.0252185	0.00558287	4.51712	8.27862e-06	0.0274899	0.00838012	3.28037	0.00136028	0.0259167	0.00464622	5.57802	2.43266e-08
cg11176595	0.0262322	0.00437341	5.9981	4.496e-09	0.0160176	0.00686275	2.334	0.0212731	0.023282	0.00368817	6.31262	2.74348e-10
cg11251971	-0.031017	0.00782822	-3.96221	8.80392e-05	-0.0398793	0.011279	-3.5357	0.000580414	-0.0338982	0.00643105	-5.27102	1.35671e-07
cg11681597	0.023799	0.00412054	5.7757	1.54887e-08	0.0287818	0.00617835	4.65848	8.36707e-06	0.025333	0.00342807	7.38986	1.46986e-13
cg11806726	0.0207792	0.00404423	5.138	4.36375e-07	0.0317295	0.0064745	4.90069	3.04749e-06	0.0238526	0.00343005	6.954	3.55068e-12
cg11952340	0.0180213	0.00370863	4.85929	1.69907e-06	0.0169938	0.00547951	3.10134	0.00240587	0.0176985	0.0030713	5.76254	8.28563e-09
cg12174507	0.018616	0.00325793	5.71405	2.16808e-08	0.0149211	0.00534235	2.79298	0.00608761	0.0176144	0.00278152	6.33265	2.40989e-10
cg12206840	0.0255091	0.00412712	6.18086	1.58304e-09	0.0167939	0.00604789	2.77682	0.0063788	0.0227401	0.003409	6.6706	2.5476e-11
cg12340267	0.020682	0.00396721	5.21323	2.99182e-07	0.0198739	0.00528561	3.76	0.000264927	0.0203908	0.0031729	6.42654	1.30543e-10
cg12378285	0.042204	0.00645352	6.53969	1.90051e-10	0.0261606	0.00888522	2.94428	0.00389376	0.0366634	0.00522156	7.02154	2.19444e-12
cg12461141	-0.0312511	0.00770128	-4.05791	5.96398e-05	-0.0648551	0.0112512	-5.7643	6.58393e-08	-0.0419722	0.0063551	-6.60449	3.98876e-11
cg12633399	0.0295842	0.00447052	6.61763	1.18482e-10	0.0340673	0.00730434	4.66398	8.18043e-06	0.0308059	0.00381304	8.07909	6.52538e-16
cg12685166	0.0329133	0.00530074	6.2092	1.34352e-09	0.0197682	0.00768689	2.57167	0.0113518	0.028677	0.00436379	6.57158	4.97829e-11
cg12857737	0.0164633	0.00371512	4.43142	1.21265e-05	0.0254449	0.00677314	3.75673	0.00026803	0.0185405	0.0032573	5.692	1.25563e-08
cg12877361	0.0128747	0.00405634	3.17396	0.0016209	0.0332087	0.00643768	5.15848	1.00624e-06	0.0186534	0.00343189	5.43531	5.47017e-08
cg12953319	0.0152881	0.00340512	4.48976	9.35796e-06	0.020051	0.00586014	3.42159	0.000853969	0.0164903	0.00294417	5.60101	2.13103e-08
cg12955084	0.020863	0.00414462	5.03374	7.30849e-07	0.0348129	0.00664986	5.23513	7.19271e-07	0.0247658	0.00351737	7.041	1.90866e-12
cg13030582	-0.0120861	0.00235727	-5.12717	4.60569e-07	-0.0109655	0.00425711	-2.57582	0.0112239	-0.0118232	0.00206222	-5.73321	9.85487e-09
cg13155430	-0.0502577	0.00993096	-5.0607	6.40123e-07	-0.0385573	0.0129226	-2.9837	0.00345633	-0.0459133	0.00787432	-5.83076	5.51743e-09
cg13167816	0.0185204	0.00380935	4.86182	1.67869e-06	0.0172052	0.00655217	2.62587	0.00977812	0.0181881	0.00329322	5.5229	3.33451e-08
cg13181291	0.00303721	0.000988504	3.07253	0.00226883	0.00582712	0.00134379	4.33633	3.05089e-05	0.00401681	0.00079627	5.04453	4.54632e-07
cg13210187	0.0139591	0.00263172	5.30416	1.88463e-07	0.015091	0.00448109	3.36771	0.00102161	0.0142494	0.0022693	6.27919	3.40352e-10
cg13254958	0.00646777	0.00130336	4.96238	1.0351e-06	0.0026408	0.00164135	1.60892	0.110284	0.00498782	0.0010207	4.88669	1.02545e-06
cg13647309	0.00580044	0.00183503	3.16095	0.00169319	0.00800293	0.00171226	4.67389	7.85377e-06	0.00697782	0.00125191	5.57376	2.49304e-08
cg13869120	0.0213677	0.00447724	4.77253	2.56147e-06	0.0216376	0.006691	3.23384	0.001581	0.0214512	0.00372103	5.76486	8.17252e-09
cg13973074	0.0299932	0.0054167	5.53717	5.6002e-08	0.0387078	0.010148	3.81435	0.000217994	0.0319256	0.00477857	6.68099	2.37337e-11
cg14094841	-0.0183317	0.00368949	-4.96862	1.00422e-06	-0.0179157	0.00605634	-2.95818	0.00373405	-0.0182191	0.00315086	-5.78226	7.37029e-09
cg14115749	0.0153121	0.00357176	4.28699	2.27614e-05	0.0182551	0.0058822	3.10345	0.00239008	0.0161049	0.003053	5.27511	1.32676e-07
cg14182166	0.0125564	0.00290335	4.32479	1.93356e-05	0.0219922	0.00592758	3.71015	0.000316271	0.0143821	0.00260738	5.51591	3.46974e-08
cg14216476	0.0222336	0.00801908	2.77258	0.00582334	0.0649681	0.0114721	5.66316	1.04964e-07	0.0362605	0.00657254	5.51697	3.4489e-08
cg14237301	0.0267214	0.00471927	5.66219	2.87072e-08	0.0222967	0.00830825	2.68368	0.0083193	0.025642	0.00410348	6.24884	4.13503e-10
cg14275931	0.017271	0.00396382	4.35715	1.67996e-05	0.0270286	0.00632102	4.27599	3.86188e-05	0.020025	0.00335816	5.96309	2.47509e-09
cg14321810	0.0227214	0.0044829	5.06847	6.1608e-07	0.0225839	0.00669878	3.37135	0.00100936	0.0226789	0.00372562	6.08729	1.14836e-09
cg14962159	0.0073115	0.00201038	3.63688	0.000312329	0.0153615	0.0034325	4.47531	1.75851e-05	0.00936761	0.00173474	5.4	6.66409e-08
cg15112223	0.0256802	0.00517935	4.9582	1.05628e-06	0.0360591	0.00846075	4.26193	4.07871e-05	0.0285094	0.00441738	6.45393	1.08989e-10
cg15184529	0.0301871	0.00537655	5.61458	3.70788e-08	0.0215803	0.00827302	2.60852	0.0102592	0.0276314	0.00450816	6.12919	8.83296e-10
cg15265092	0.0264648	0.00642441	4.11941	4.62481e-05	0.0336365	0.00982539	3.42343	0.000848722	0.0286126	0.00537701	5.32129	1.03032e-07
cg15283622	0.0196391	0.00343641	5.71501	2.1568e-08	0.0184131	0.00632931	2.90918	0.00432549	0.01936	0.00302	6.4106	1.44952e-10
cg15429134	0.0299101	0.00623046	4.80062	2.24416e-06	0.0249827	0.00991868	2.51875	0.0131044	0.0285159	0.00527593	5.40491	6.484e-08
cg15458222	0.0138853	0.00284844	4.8747	1.57857e-06	0.0187355	0.00362608	5.16688	9.70051e-07	0.0157361	0.00223997	7.02516	2.13815e-12
cg15480653	0.0275753	0.00428823	6.43046	3.65875e-10	0.03052	0.00834981	3.65517	0.000383794	0.0281899	0.00381458	7.39004	1.46783e-13
cg15551881	0.0470599	0.00749549	6.27843	8.97671e-10	0.0441299	0.0108159	4.08009	8.17897e-05	0.0461093	0.00616072	7.4844	7.18726e-14
cg15557489	0.0250443	0.00499648	5.0124	8.11372e-07	0.0300051	0.0101639	2.95211	0.00380298	0.0260098	0.00448397	5.80063	6.6068e-09
cg15627721	0.0291725	0.00575673	5.06755	6.18899e-07	0.0327714	0.00990261	3.30938	0.00123762	0.0300815	0.00497686	6.04428	1.50083e-09
cg15633603	0.00591767	0.00184552	3.2065	0.00145242	0.0107967	0.00250407	4.31166	3.36043e-05	0.00763503	0.00148563	5.13925	2.75831e-07
cg15831486	0.0112466	0.00273578	4.11092	4.79094e-05	0.0168086	0.00453036	3.71021	0.0003162	0.0127328	0.00234189	5.43699	5.41896e-08
cg15999041	0.0159229	0.00542972	2.93255	0.00355668	0.0445072	0.00725974	6.13068	1.17428e-08	0.0261767	0.00434811	6.02026	1.74142e-09
cg16315329	-0.00841325	0.00191182	-4.40066	1.38872e-05	-0.0118994	0.00335124	-3.55075	0.00055123	-0.00926924	0.0016606	-5.58186	2.37957e-08
cg16462073	-0.0113084	0.00334686	-3.37882	0.000800006	-0.0310645	0.00573063	-5.42078	3.15326e-07	-0.0163332	0.00289007	-5.65147	1.59078e-08
cg16478871	-0.0176809	0.00402361	-4.3943	1.42801e-05	-0.025793	0.00749577	-3.441	0.000800159	-0.0194955	0.00354515	-5.4992	3.8152e-08
cg16625613	0.0280755	0.0055728	5.03794	7.15932e-07	0.0223242	0.0080799	2.76293	0.00663919	0.0262215	0.00458748	5.71589	1.09134e-08
cg16662477	0.0304831	0.00613382	4.96967	9.99122e-07	0.0292386	0.00882597	3.31279	0.0012239	0.0300777	0.00503689	5.97149	2.3509e-09
cg16785077	-0.0286841	0.00701689	-4.08787	5.27113e-05	-0.0363577	0.00979256	-3.71278	0.000313338	-0.0312874	0.00570376	-5.48541	4.12511e-08
cg16795184	0.0188816	0.00375447	5.02909	7.47722e-07	0.0167461	0.0062504	2.6792	0.0084248	0.0183154	0.00321847	5.6907	1.2652e-08
cg16867702	0.0323806	0.00529568	6.11454	2.3186e-09	0.0269287	0.00910774	2.95669	0.0037509	0.0310032	0.00457805	6.77213	1.269e-11
cg16946073	-0.0134182	0.00251569	-5.3338	1.61887e-07	-0.0107801	0.00479817	-2.2467	0.0265032	-0.0128494	0.00222803	-5.76714	8.06268e-09
cg17128308	0.0137707	0.00299265	4.60149	5.65207e-06	0.0183143	0.00413378	4.43039	2.10384e-05	0.0153331	0.00242409	6.3253	2.52739e-10
cg17295372	0.00789261	0.00196289	4.02091	6.93929e-05	0.0112998	0.0033105	3.41331	0.000877929	0.00877887	0.00168841	5.19949	1.99835e-07
cg17339440	0.0149812	0.00524137	2.85826	0.00448419	0.0348844	0.00672436	5.18777	8.85393e-07	0.0225034	0.00413392	5.4436	5.22144e-08
cg17354333	0.0210173	0.00390716	5.37917	1.28105e-07	0.0198792	0.00597517	3.32697	0.00116835	0.0206764	0.00327009	6.32288	2.56738e-10
cg17364865	0.0171259	0.00363499	4.71141	3.40792e-06	0.017286	0.00536772	3.22036	0.00165093	0.0171763	0.00300979	5.7068	1.15123e-08
cg17423458	0.0150285	0.00291283	5.15941	3.92102e-07	0.0120638	0.00420054	2.87195	0.00483122	0.0140658	0.00239363	5.87633	4.19466e-09
cg17606266	0.0187956	0.00441953	4.25284	2.63488e-05	0.0394716	0.00689438	5.72519	7.88921e-08	0.0248174	0.0037207	6.67008	2.55656e-11
cg17615052	0.0306911	0.00596949	5.14133	4.29192e-07	0.0287564	0.00973756	2.95314	0.00379119	0.0301626	0.00508929	5.92668	3.09111e-09
cg17698922	0.0374121	0.00701971	5.32957	1.65439e-07	0.0443281	0.0108482	4.08623	7.99162e-05	0.0394533	0.00589346	6.69441	2.16539e-11
cg17716338	0.0250327	0.00488469	5.12471	4.66237e-07	0.0239107	0.00843847	2.83354	0.00540923	0.0247511	0.0042275	5.85477	4.77659e-09
cg17796511	0.00664509	0.0019023	3.49318	0.000531023	0.00840736	0.00224475	3.74535	0.000279132	0.00738169	0.00145127	5.08637	3.64972e-07
cg18101225	-0.0153498	0.00283571	-5.41305	1.07452e-07	-0.0170851	0.00552235	-3.09381	0.00246303	-0.0157119	0.00252257	-6.22854	4.70817e-10
cg18205786	0.0320618	0.00615637	5.2079	3.07329e-07	0.0268748	0.00840227	3.19852	0.00177039	0.0302499	0.00496602	6.09137	1.11948e-09
cg18224611	0.0188622	0.00345324	5.46218	8.3139e-08	0.0143028	0.00524744	2.72567	0.00738631	0.0174844	0.00288465	6.06118	1.35126e-09
cg18518074	0.0394942	0.00616957	6.40145	4.34792e-10	0.0321676	0.00931932	3.45171	0.000771873	0.0372616	0.0051444	7.24314	4.38415e-13
cg18519762	0.0421155	0.00720102	5.84854	1.03712e-08	0.0419439	0.0127914	3.27907	0.00136602	0.0420742	0.006275	6.70505	2.01344e-11
cg18526310	0.0167349	0.00374148	4.47281	1.00927e-05	0.0176429	0.00580706	3.03819	0.002926	0.0170013	0.00314519	5.40549	6.46308e-08
cg18700007	0.0135572	0.00360222	3.76357	0.000192783	0.0178257	0.00450535	3.95657	0.000129711	0.0152218	0.00281349	5.4103	6.29207e-08
cg18961846	0.0190196	0.00350688	5.42353	1.01746e-07	0.0104219	0.00413877	2.51812	0.0131267	0.0154265	0.00267556	5.76573	8.13056e-09
cg19091967	0.0137971	0.00252203	5.47062	7.95406e-08	0.0115607	0.00354065	3.26513	0.00142918	0.0130443	0.00205418	6.35013	2.15138e-10
cg19215266	0.0194715	0.0042411	4.59113	5.92508e-06	0.0219173	0.00679341	3.22625	0.00162001	0.0201574	0.00359758	5.60303	2.10635e-08
cg19242112	0.00820374	0.00184159	4.45469	1.09391e-05	0.00828379	0.00264296	3.13429	0.00216986	0.0082299	0.00151097	5.44678	5.12887e-08
cg19285358	0.0162267	0.00344859	4.7053	3.50602e-06	0.0257103	0.0047307	5.43478	2.96123e-07	0.0195176	0.00278674	7.00374	2.49212e-12
cg19712663	0.0179153	0.00358604	4.99585	8.79622e-07	0.0143337	0.00690626	2.07546	0.0400981	0.0171547	0.00318258	5.3902	7.03791e-08
cg19730422	0.0232373	0.00425665	5.45907	8.45077e-08	0.0215998	0.00702618	3.07419	0.00261803	0.0227977	0.00364065	6.26197	3.80142e-10
cg19916543	0.00543111	0.00155239	3.49855	0.000520763	0.00837564	0.00210414	3.98055	0.00011869	0.00646895	0.0012492	5.17847	2.23714e-07
cg20006294	0.0180673	0.00430331	4.19846	3.31985e-05	0.0328842	0.00643984	5.10637	1.26223e-06	0.0226411	0.00357798	6.32791	2.48507e-10
cg20219069	0.00809488	0.00203269	3.98234	8.11662e-05	0.0125076	0.00296319	4.221	4.77854e-05	0.00950692	0.00167621	5.67166	1.41416e-08
cg20301125	0.0226657	0.00478852	4.73334	3.07713e-06	0.0204199	0.00838691	2.43473	0.0163872	0.0221136	0.00415845	5.31774	1.05063e-07
cg20428133	0.00771389	0.0018067	4.2696	2.45252e-05	0.0131891	0.00319274	4.13096	6.74586e-05	0.00904189	0.0015724	5.75037	8.90461e-09
cg20712946	0.0306653	0.00654523	4.68514	3.84938e-06	0.027453	0.00927834	2.95883	0.00372668	0.0295979	0.00534838	5.534	3.13002e-08
cg20824844	0.0402569	0.00608153	6.61953	1.17115e-10	0.0415363	0.0116969	3.55107	0.000550631	0.0405292	0.0053958	7.51125	5.85648e-14
cg21028473	0.0157928	0.00338369	4.66734	4.17923e-06	0.0201921	0.00545447	3.70194	0.000325587	0.0170154	0.00287535	5.91766	3.26556e-09
cg21106695	0.0244139	0.00489419	4.98835	9.12369e-07	0.0159814	0.00613106	2.60664	0.0103126	0.0211319	0.00382496	5.52474	3.29967e-08
cg21389750	0.0159476	0.00343134	4.64762	4.57634e-06	0.0120434	0.00511693	2.35363	0.0202305	0.0147365	0.00284988	5.17092	2.32947e-07
cg21406720	-0.0316886	0.00625109	-5.0693	6.13571e-07	-0.0199244	0.00891435	-2.23509	0.0272774	-0.0278107	0.00511811	-5.43377	5.51743e-08
cg21537623	0.00419819	0.00127834	3.28409	0.0011139	0.00640482	0.00146059	4.38509	2.51784e-05	0.00515532	0.000961944	5.35927	8.35571e-08
cg21549285	-0.0547813	0.0119621	-4.57956	6.24504e-06	-0.0768823	0.0187302	-4.10472	7.45217e-05	-0.0611842	0.0100815	-6.06895	1.28749e-09
cg21581865	0.00777073	0.00184096	4.22103	3.01718e-05	0.00829203	0.00190687	4.34851	2.9084e-05	0.00802222	0.00132444	6.05705	1.38638e-09
cg21587506	-0.027033	0.00542521	-4.98285	9.37131e-07	-0.0532418	0.00920362	-5.78488	5.98469e-08	-0.0337914	0.00467366	-7.23018	4.82348e-13
cg22052026	0.0234049	0.00431237	5.4274	9.97163e-08	0.0222833	0.00649698	3.42979	0.000830833	0.0230619	0.00359294	6.41868	1.37464e-10
cg22107082	0.0124646	0.00254492	4.89784	1.41307e-06	0.0168892	0.00449487	3.75744	0.000267359	0.0135386	0.00221459	6.11338	9.75451e-10
cg22164781	0.00711336	0.00180205	3.94737	9.34535e-05	0.00939784	0.00232645	4.03956	9.52505e-05	0.00797003	0.00142465	5.59438	2.21407e-08
cg22185977	0.0315755	0.00565135	5.58725	4.2912e-08	0.0438331	0.0097786	4.48255	1.70826e-05	0.0346445	0.00489298	7.08045	1.43689e-12
cg22214659	0.0123692	0.00305737	4.04571	6.27034e-05	0.0218949	0.00439553	4.98117	2.16395e-06	0.0154751	0.00250991	6.1656	7.02144e-10
cg22488164	0.0218817	0.00595811	3.67259	0.000272991	0.0444747	0.00950081	4.68115	7.62269e-06	0.0282589	0.00504766	5.59842	2.16318e-08
cg22542803	0.0172247	0.00297956	5.78094	1.50498e-08	0.0164019	0.00474487	3.45676	0.000758868	0.016992	0.00252331	6.73401	1.65048e-11
cg22652934	-0.0326937	0.00652454	-5.01088	8.17425e-07	-0.0334962	0.0118452	-2.82783	0.00550027	-0.0328805	0.00571493	-5.75343	8.74484e-09
cg22748815	0.00787314	0.00204744	3.84536	0.000140169	0.0161336	0.00367762	4.38695	2.49936e-05	0.00982764	0.00178889	5.4937	3.93589e-08
cg22930808	-0.0653823	0.0148157	-4.41305	1.31505e-05	-0.117205	0.0234712	-4.99357	2.05219e-06	-0.0801478	0.0125285	-6.39725	1.58202e-10
cg23029198	0.00834019	0.00183722	4.53956	7.48376e-06	0.0101206	0.00309796	3.26686	0.00142121	0.00880344	0.00158024	5.57097	2.53331e-08
cg23139210	0.0331551	0.00661545	5.01177	8.13879e-07	0.0331721	0.0113901	2.91237	0.00428452	0.0331594	0.00572056	5.79653	6.77025e-09
cg23164076	0.0115984	0.00307741	3.76889	0.00018886	0.0149476	0.00423843	3.52668	0.00059859	0.0127546	0.00249023	5.12183	3.02583e-07
cg23299102	-0.0297358	0.0109857	-2.70678	0.00708714	-0.0990197	0.0159104	-6.22359	7.52322e-09	-0.0521032	0.00904009	-5.76358	8.23506e-09
cg23540819	0.0142941	0.00399385	3.57903	0.000387542	0.0240321	0.00546914	4.39413	2.42941e-05	0.017681	0.0032254	5.4818	4.21014e-08
cg23608915	0.0320848	0.0053983	5.94351	6.11174e-09	0.0217366	0.00831666	2.61363	0.0101154	0.0290173	0.00452804	6.40836	1.47096e-10
cg23761815	0.0132318	0.00348166	3.80044	0.0001671	0.0254449	0.00551555	4.6133	1.00667e-05	0.0167117	0.00294415	5.67625	1.37678e-08
cg23959872	0.00854522	0.00260826	3.27621	0.00114458	0.01323	0.00291127	4.54441	1.33173e-05	0.0106312	0.00194264	5.47254	4.43621e-08
cg23964444	0.0209636	0.00500594	4.18774	3.47356e-05	0.0343072	0.00780861	4.39351	2.43538e-05	0.0248502	0.00421429	5.89665	3.70951e-09
cg24002003	-0.021686	0.00389647	-5.56555	4.81717e-08	-0.030592	0.00735578	-4.15891	6.06426e-05	-0.0236374	0.00344322	-6.86492	6.65287e-12
cg24273484	0.0174739	0.00301602	5.7937	1.40323e-08	0.0247409	0.00434536	5.69365	9.12387e-08	0.0198366	0.00247769	8.00607	1.18434e-15
cg24388175	0.0314299	0.00635992	4.94187	1.1431e-06	0.0533246	0.0108132	4.93146	2.67466e-06	0.0370574	0.005482	6.75983	1.38158e-11
cg24405567	-0.020173	0.00414986	-4.86112	1.68428e-06	-0.0190328	0.00578362	-3.2908	0.00131491	-0.0197855	0.00337172	-5.86807	4.40898e-09
cg24760467	-0.021398	0.00421117	-5.08125	5.78402e-07	-0.0292144	0.00680956	-4.2902	3.65405e-05	-0.0235603	0.00358161	-6.57814	4.76384e-11
cg24819835	-0.0119449	0.00181977	-6.56397	1.64104e-10	-0.018026	0.00362927	-4.96683	2.30064e-06	-0.0131666	0.00162673	-8.09393	5.77697e-16
cg25325918	0.0121084	0.00282834	4.2811	2.33451e-05	0.0169345	0.00554847	3.05209	0.00280326	0.0131038	0.00251984	5.20025	1.99024e-07
cg25428009	0.0336601	0.00570084	5.90442	7.60396e-09	0.030531	0.00839212	3.63805	0.000407469	0.0326721	0.00471569	6.92838	4.25674e-12
cg25477542	0.0197832	0.00462555	4.27693	2.37663e-05	0.0210298	0.00757906	2.77472	0.00641754	0.0201215	0.00394831	5.09623	3.46491e-07
cg25583591	0.0158931	0.00333113	4.77108	2.57894e-06	0.0151175	0.00531533	2.84412	0.00524394	0.0156744	0.00282263	5.5531	2.80642e-08
cg25659578	0.0183761	0.00435029	4.22409	2.97812e-05	0.0228783	0.00656433	3.48524	0.000689227	0.01975	0.00362626	5.44638	5.14056e-08
cg25701517	0.00694866	0.00177493	3.91489	0.000106432	0.0130138	0.00321122	4.05261	9.06988e-05	0.008368	0.00155343	5.38679	7.17272e-08
cg25718604	0.0217537	0.00453583	4.79596	2.29399e-06	0.0251931	0.00630486	3.99583	0.000112142	0.0229267	0.003682	6.2267	4.76356e-10
cg25739715	-0.00701702	0.0016322	-4.29911	2.16046e-05	-0.0120867	0.00317437	-3.8076	0.000223356	-0.0080771	0.00145156	-5.56443	2.63017e-08
cg25786273	0.0142028	0.00303303	4.68272	3.89274e-06	0.01714	0.00568103	3.01706	0.003122	0.0148543	0.00267559	5.5518	2.8274e-08
cg25950113	0.0166852	0.00350632	4.75861	2.73424e-06	0.0178594	0.00640033	2.79039	0.00613339	0.0169563	0.0030751	5.51405	3.5066e-08
cg25983056	0.011945	0.00264524	4.51567	8.33286e-06	0.0118226	0.00348848	3.38904	0.000951851	0.0119003	0.00210778	5.64589	1.64329e-08
cg26171784	0.011091	0.0027938	3.96987	8.53602e-05	0.0200979	0.00503295	3.99327	0.000113213	0.0132127	0.00244269	5.40905	6.33588e-08
cg26250129	0.0244316	0.00545096	4.48208	9.6844e-06	0.0271264	0.00705886	3.84289	0.000196626	0.0254383	0.00431433	5.89623	3.71907e-09
cg26839028	0.0152649	0.00341576	4.46896	1.02673e-05	0.0205713	0.00467016	4.40485	2.32844e-05	0.0171142	0.00275702	6.20751	5.38321e-10
cg26922188	0.00868334	0.00209283	4.14909	4.08597e-05	0.0101747	0.00234184	4.34474	2.95182e-05	0.00934554	0.00156049	5.98884	2.11341e-09
cg26932772	-0.00577472	0.00164377	-3.5131	0.000493881	-0.00743546	0.00180012	-4.13054	6.75664e-05	-0.00652985	0.00121384	-5.3795	7.46913e-08
cg26955963	0.0296387	0.00509893	5.81273	1.26381e-08	0.0424316	0.0076161	5.5713	1.59739e-07	0.0335981	0.00423703	7.92963	2.19805e-15
cg27004182	0.0105888	0.0026284	4.02861	6.72473e-05	0.0200459	0.00431709	4.64339	8.90155e-06	0.0131463	0.00224503	5.85574	4.74901e-09
cg27007807	0.0218081	0.0039473	5.52482	5.97861e-08	0.0153741	0.00578963	2.65546	0.00900486	0.0197664	0.00326141	6.0607	1.35534e-09
cg27102101	0.0208512	0.00443764	4.69872	3.61473e-06	0.0186053	0.00631835	2.94464	0.00388951	0.0201093	0.00363146	5.53754	3.06758e-08
cg27142757	-0.035304	0.0076711	-4.60221	5.6337e-06	-0.0336338	0.011113	-3.02652	0.00303281	-0.034765	0.0063131	-5.5068	3.65417e-08
cg27187215	0.00610404	0.00144977	4.21034	3.15712e-05	0.00853174	0.00232877	3.66362	0.000372605	0.00678213	0.00123076	5.51052	3.57782e-08
cg27215601	0.0400238	0.00688895	5.80985	1.28401e-08	0.0392305	0.0120471	3.25643	0.00146998	0.0398283	0.00598024	6.65999	2.73853e-11
cg27216853	0.0307891	0.00469643	6.55585	1.72374e-10	0.032367	0.00810504	3.99344	0.000113141	0.0311857	0.00406354	7.67453	1.66032e-14

## Sheet: mQTLs
SNP	CpG	Gene	beta.SEVERE	p.SEVERE	beta.MILD	p.MILD	beta.NEGATIVE	p.NEGATIVE	MAF.SEVERE	MAF.MILD	MAF.NEGATIVE	MODULE	LD.BLOCK	mQTL.CATEGORY
10:72301920:C:T	cg11228898	PALD1	-0.0469674	7.12024e-08	-0.0477565	5.16426e-33	-0.0500233	5.19717e-12	0.1634	0.1565	0.2849	MHe	10_72301614	SHARED
10:72302224:C:T	cg11228898	PALD1	-0.0469674	7.12024e-08	-0.0477565	5.16426e-33	-0.0500233	5.19717e-12	0.1634	0.1565	0.2849	MHe	10_72301614	SHARED
10:72302243:A:G	cg11228898	PALD1	-0.0469674	7.12024e-08	-0.0477565	5.16426e-33	-0.0500233	5.19717e-12	0.1634	0.1565	0.2849	MHe	10_72301614	SHARED
10:72305814:G:GAAA	cg11228898	PALD1	-0.046722	6.38085e-08	-0.0486154	5.05327e-33	-0.0492526	1.24223e-11	0.1733	0.1532	0.2796	MHe	10_72301614	SHARED
10:72307993:G:A	cg11228898	PALD1	-0.046722	6.38085e-08	-0.0486154	5.05327e-33	-0.0492526	1.24223e-11	0.1733	0.1532	0.2796	MHe	10_72306978	SHARED
10:72294836:C:T	cg11228898	PALD1	-0.0461092	3.13843e-07	-0.0480152	6.03973e-32	-0.0500233	5.19717e-12	0.1535	0.15	0.2849	MHe	10_72293850	SHARED
10:72307788:G:GC	cg11228898	PALD1	-0.046722	6.38085e-08	-0.047154	3.96462e-31	-0.0492526	1.24223e-11	0.1733	0.1581	0.2796	MHe	10_72306978	SHARED
10:72295873:G:T	cg11228898	PALD1	-0.0449579	3.8056e-07	-0.0472035	7.94239e-32	-0.0500233	5.19717e-12	0.1584	0.1532	0.2849	MHe	10_72293850	SHARED
10:72307776:T:A	cg11228898	PALD1	-0.0441011	3.61941e-07	-0.047154	3.96462e-31	-0.0492526	1.24223e-11	0.1782	0.1581	0.2796	MHe	10_72306978	SHARED
10:72305512:A:C	cg11228898	PALD1	-0.0398005	4.91805e-06	-0.047689	1.08778e-32	-0.0492526	1.24223e-11	0.1832	0.1548	0.2796	MHe	10_72301614	SHARED
10:72311012:C:A	cg11228898	PALD1	-0.046722	6.38085e-08	-0.0455313	1.53836e-29	-0.0492526	1.24223e-11	0.1733	0.1581	0.2796	MHe	10_72309869	SHARED
10:72288410:C:T	cg11228898	PALD1	-0.0486284	3.41148e-08	-0.0457567	5.72302e-30	-0.0500233	5.19717e-12	0.1535	0.1532	0.2849	MHe	10_72284931	SHARED
10:72286111:A:G	cg11228898	PALD1	-0.0486284	3.41148e-08	-0.0457567	5.72302e-30	-0.0497619	6.55761e-12	0.1535	0.1532	0.2796	MHe	10_72284931	SHARED
10:72286140:C:CGGA	cg11228898	PALD1	-0.0486284	3.41148e-08	-0.0457567	5.72302e-30	-0.0497619	6.55761e-12	0.1535	0.1532	0.2796	MHe	10_72284931	SHARED
10:72286397:C:T	cg11228898	PALD1	-0.0486284	3.41148e-08	-0.0457567	5.72302e-30	-0.0497619	6.55761e-12	0.1535	0.1532	0.2796	MHe	10_72284931	SHARED
10:72279652:T:C	cg11228898	PALD1	-0.0486284	3.41148e-08	-0.0455845	6.79011e-30	-0.0497619	6.55761e-12	0.1535	0.1548	0.2796	MHe	10_72279028	SHARED
10:72311874:G:A	cg11228898	PALD1	-0.046722	6.38085e-08	-0.0451242	4.5663e-29	-0.0492526	1.24223e-11	0.1733	0.1597	0.2796	MHe	10_72309869	SHARED
10:72277123:A:C	cg11228898	PALD1	-0.0486284	3.41148e-08	-0.0446488	2.23184e-29	-0.0497619	6.55761e-12	0.1535	0.1565	0.2796	MHe	10_72268737	SHARED
10:72281876:A:G	cg11228898	PALD1	-0.0445922	3.60671e-07	-0.0455845	6.79011e-30	-0.0497619	6.55761e-12	0.1584	0.1548	0.2796	MHe	10_72280475	SHARED
10:72273168:T:C	cg11228898	PALD1	-0.0486284	3.41148e-08	-0.044148	7.60962e-29	-0.0497619	6.55761e-12	0.1535	0.1581	0.2796	MHe	10_72268737	SHARED
10:72267404:G:A	cg11228898	PALD1	-0.0497982	2.03476e-08	-0.044148	7.60962e-29	-0.0488659	2.19407e-11	0.1485	0.1581	0.2849	MHe	10_72267216	SHARED
10:72271628:C:T	cg11228898	PALD1	-0.0497982	2.03476e-08	-0.044148	7.60962e-29	-0.0488659	2.19407e-11	0.1485	0.1581	0.2849	MHe	10_72268737	SHARED
10:72279151:T:C	cg11228898	PALD1	-0.0473239	1.53425e-07	-0.045477	1.33877e-29	-0.0465072	9.76028e-10	0.1485	0.1532	0.2742	MHe	10_72279028	SHARED
10:72263792:C:T	cg11228898	PALD1	-0.0492188	1.225e-07	-0.0431009	4.29388e-27	-0.0466777	7.47157e-10	0.1386	0.1565	0.2634	MHe	10_72261182	SHARED
10:72264738:G:A	cg11228898	PALD1	-0.0492188	1.225e-07	-0.0431009	4.29388e-27	-0.0466777	7.47157e-10	0.1386	0.1565	0.2634	MHe	10_72261182	SHARED
10:72262763:A:G	cg11228898	PALD1	-0.0449681	1.17685e-06	-0.0431009	4.29388e-27	-0.0466777	7.47157e-10	0.1436	0.1565	0.2634	MHe	10_72261182	SHARED
10:72281945:G:A	cg11228898	PALD1	-0.0464783	2.60631e-07	-0.0443597	2.71854e-25	-0.0447239	5.37827e-09	0.1436	0.1387	0.2312	MHe	10_72280475	SHARED
10:72314185:A:AAAAC	cg11228898	PALD1	-0.0297087	0.000460534	-0.0393533	2.09361e-23	-0.0393385	5.21393e-08	0.1881	0.1871	0.2742	MHe	10_72312018	SHARED
10:72313138:C:T	cg11228898	PALD1	-0.0291543	0.000614249	-0.0393533	2.09361e-23	-0.0393385	5.21393e-08	0.1832	0.1871	0.2742	MHe	10_72312018	SHARED
10:72313459:C:T	cg11228898	PALD1	-0.0291543	0.000614249	-0.0393533	2.09361e-23	-0.0393385	5.21393e-08	0.1832	0.1871	0.2742	MHe	10_72312018	SHARED
10:72313642:C:T	cg11228898	PALD1	-0.0291543	0.000614249	-0.0393533	2.09361e-23	-0.0393385	5.21393e-08	0.1832	0.1871	0.2742	MHe	10_72312018	SHARED
10:72313788:G:A	cg11228898	PALD1	-0.0291543	0.000614249	-0.0393533	2.09361e-23	-0.0393385	5.21393e-08	0.1832	0.1871	0.2742	MHe	10_72312018	SHARED
10:72313875:G:T	cg11228898	PALD1	-0.0291543	0.000614249	-0.0393533	2.09361e-23	-0.0393385	5.21393e-08	0.1832	0.1871	0.2742	MHe	10_72312018	SHARED
10:72314053:C:T	cg11228898	PALD1	-0.0291543	0.000614249	-0.0393533	2.09361e-23	-0.0393385	5.21393e-08	0.1832	0.1871	0.2742	MHe	10_72312018	SHARED
10:72260234:C:T	cg11228898	PALD1	-0.0513491	7.29766e-08	-0.0411299	1.26195e-21	-0.0398435	2.06846e-06	0.1238	0.1355	0.2097	MHe	10_72259740	SHARED
10:72260378:C:T	cg11228898	PALD1	-0.0513491	7.29766e-08	-0.0411299	1.26195e-21	-0.0398435	2.06846e-06	0.1238	0.1355	0.2097	MHe	10_72259740	SHARED
10:72315771:C:T	cg11228898	PALD1	-0.0297225	0.000465633	-0.0397225	7.37159e-24	-0.0389608	1.54824e-07	0.1782	0.1855	0.2688	MHe	10_72312018	SHARED
10:72316973:G:A	cg11228898	PALD1	-0.0294293	0.000986162	-0.0397225	7.37159e-24	-0.0375891	4.65418e-07	0.1683	0.1855	0.2581	MHe	10_72316973	SHARED
10:72317214:G:A	cg11228898	PALD1	-0.0225486	0.00943821	-0.0355895	1.34732e-20	-0.0374804	5.64312e-07	0.1832	0.2065	0.2796	MHe	10_72316973	SHARED
10:72258436:A:G	cg11228898	PALD1	-0.0328811	0.0039217	-0.0450227	3.76813e-21	-0.0386731	0.000104532	0.08911	0.1145	0.1828	MHe	10_72301873	SHARED
10:91091414:G:A	cg21587506	IFIT3;IFIT3;IFIT3;IFIT3	0.0255395	0.000446534	0.0420288	4.13335e-19	0.0644927	4.42985e-09	0.2673	0.2597	0.2903	SHo	10_91065949	SHARED
10:91140869:G:A	cg21587506	IFIT3;IFIT3;IFIT3;IFIT3	0.0262104	0.000251142	0.0419687	5.83678e-19	0.0601685	1.74751e-08	0.2921	0.2774	0.3118	SHo	10_91116790	SHARED
10:91142029:G:A	cg21587506	IFIT3;IFIT3;IFIT3;IFIT3	0.0262104	0.000251142	0.0419687	5.83678e-19	0.0601685	1.74751e-08	0.2921	0.2774	0.3118	SHo	10_91142029	SHARED
10:91148642:A:G	cg21587506	IFIT3;IFIT3;IFIT3;IFIT3	0.0262104	0.000251142	0.0419117	6.74813e-19	0.0601685	1.74751e-08	0.2921	0.279	0.3118	SHo	10_91148642	SHARED
10:91150452:A:AG	cg21587506	IFIT3;IFIT3;IFIT3;IFIT3	0.0262104	0.000251142	0.0419117	6.74813e-19	0.0601685	1.74751e-08	0.2921	0.279	0.3118	SHo	10_91150452	SHARED
10:91099630:T:C	cg21587506	IFIT3;IFIT3;IFIT3;IFIT3	0.0255395	0.000446534	0.0414317	2.93524e-18	0.0644927	4.42985e-09	0.2673	0.2581	0.2903	SHo	10_91095471	SHARED
10:91111687:T:C	cg21587506	IFIT3;IFIT3;IFIT3;IFIT3	0.0255395	0.000446534	0.0414317	2.93524e-18	0.0644927	4.42985e-09	0.2673	0.2581	0.2903	SHo	10_91095471	SHARED
5:14324226:G:T	cg16867702	TRIO	0.0440718	2.29278e-06	0.0449844	7.47455e-15	0.0627511	1.14061e-08	0.2624	0.1677	0.1989	SHe	5_14320462	SHARED
10:91156353:C:T	cg21587506	IFIT3;IFIT3;IFIT3;IFIT3	0.0262104	0.000251142	0.0419687	5.83678e-19	0.0598064	1.99999e-08	0.2921	0.2774	0.3065	SHo	10_91152593	SHARED
10:91175946:C:CT	cg21587506	IFIT3;IFIT3;IFIT3;IFIT3	0.0282422	6.88729e-05	0.0409655	4.59507e-18	0.0615079	5.84348e-09	0.2871	0.2806	0.3011	SHo	10_91152593	SHARED
10:91175968:C:T	cg21587506	IFIT3;IFIT3;IFIT3;IFIT3	0.0282422	6.88729e-05	0.0409655	4.59507e-18	0.0615079	5.84348e-09	0.2871	0.2806	0.3011	SHo	10_91152593	SHARED
10:91172037:G:A	cg21587506	IFIT3;IFIT3;IFIT3;IFIT3	0.0282422	6.88729e-05	0.0409378	4.98501e-18	0.0615079	5.84348e-09	0.2871	0.279	0.3011	SHo	10_91152593	SHARED
10:91173397:G:A	cg21587506	IFIT3;IFIT3;IFIT3;IFIT3	0.0282422	6.88729e-05	0.0409378	4.98501e-18	0.0615079	5.84348e-09	0.2871	0.279	0.3011	SHo	10_91152593	SHARED
10:91193322:T:C	cg21587506	IFIT3;IFIT3;IFIT3;IFIT3	0.0284875	0.000111715	0.039423	3.58966e-16	0.0622895	1.62188e-09	0.2822	0.2806	0.3118	SHo	10_91152593	SHARED
10:91153477:A:T	cg21587506	IFIT3;IFIT3;IFIT3;IFIT3	0.0262104	0.000251142	0.0419117	6.74813e-19	0.0598064	1.99999e-08	0.2921	0.279	0.3065	SHo	10_91152593	SHARED
10:91153913:C:CCTGTGCAGCATGTTA	cg21587506	IFIT3;IFIT3;IFIT3;IFIT3	0.0262104	0.000251142	0.0419117	6.74813e-19	0.0598064	1.99999e-08	0.2921	0.279	0.3065	SHo	10_91152593	SHARED
10:91154079:T:C	cg21587506	IFIT3;IFIT3;IFIT3;IFIT3	0.0262104	0.000251142	0.0419117	6.74813e-19	0.0598064	1.99999e-08	0.2921	0.279	0.3065	SHo	10_91152593	SHARED
10:91157159:T:C	cg21587506	IFIT3;IFIT3;IFIT3;IFIT3	0.0262104	0.000251142	0.0419117	6.74813e-19	0.0598064	1.99999e-08	0.2921	0.279	0.3065	SHo	10_91152593	SHARED
10:91137191:AT:A	cg21587506	IFIT3;IFIT3;IFIT3;IFIT3	0.0262104	0.000251142	0.0410401	2.51927e-18	0.0601685	1.74751e-08	0.2921	0.2806	0.3118	SHo	10_91116790	SHARED
10:91116294:A:G	cg21587506	IFIT3;IFIT3;IFIT3;IFIT3	0.0255395	0.000446534	0.0412849	7.56621e-18	0.0661228	3.92618e-09	0.2673	0.2548	0.2849	SHo	10_91115513	SHARED
10:91119644:C:T	cg21587506	IFIT3;IFIT3;IFIT3;IFIT3	0.0255395	0.000446534	0.0412849	7.56621e-18	0.0661228	3.92618e-09	0.2673	0.2548	0.2849	SHo	10_91116790	SHARED
10:91124029:G:T	cg21587506	IFIT3;IFIT3;IFIT3;IFIT3	0.0255395	0.000446534	0.0412849	7.56621e-18	0.0661228	3.92618e-09	0.2673	0.2548	0.2849	SHo	10_91116790	SHARED
10:91132424:C:A	cg21587506	IFIT3;IFIT3;IFIT3;IFIT3	0.0251379	0.000671841	0.041097	1.14435e-17	0.0674791	1.72466e-09	0.2723	0.2565	0.2903	SHo	10_91116790	SHARED
10:91133008:C:T	cg21587506	IFIT3;IFIT3;IFIT3;IFIT3	0.0251379	0.000671841	0.041097	1.14435e-17	0.0674791	1.72466e-09	0.2723	0.2565	0.2903	SHo	10_91116790	SHARED
22:31989561:C:T	cg00193210	SFI1;SFI1;SFI1;SFI1;SFI1;SFI1;SFI1;SFI1;SFI1;SFI1	0.0840924	1.17547e-05	0.0625387	3.93872e-20	0.0729312	0.00201711	0.06436	0.09677	0.05376	MHe	22_31985572	SHARED
10:91091212:G:C	cg21587506	IFIT3;IFIT3;IFIT3;IFIT3	0.0236664	0.000885569	0.0420288	4.13335e-19	0.0596537	4.27689e-08	0.2723	0.2597	0.2957	SHo	10_91065949	SHARED
10:91091217:T:A	cg21587506	IFIT3;IFIT3;IFIT3;IFIT3	0.0236664	0.000885569	0.0420288	4.13335e-19	0.0596537	4.27689e-08	0.2723	0.2597	0.2957	SHo	10_91065949	SHARED
10:91091486:C:T	cg21587506	IFIT3;IFIT3;IFIT3;IFIT3	0.0236664	0.000885569	0.0420288	4.13335e-19	0.0596537	4.27689e-08	0.2723	0.2597	0.2957	SHo	10_91065949	SHARED
10:91091503:T:C	cg21587506	IFIT3;IFIT3;IFIT3;IFIT3	0.0236664	0.000885569	0.0420288	4.13335e-19	0.0596537	4.27689e-08	0.2723	0.2597	0.2957	SHo	10_91065949	SHARED
10:91092189:C:G	cg21587506	IFIT3;IFIT3;IFIT3;IFIT3	0.0236664	0.000885569	0.0420288	4.13335e-19	0.0596537	4.27689e-08	0.2723	0.2597	0.2957	SHo	10_91065949	SHARED
10:91117083:C:G	cg21587506	IFIT3;IFIT3;IFIT3;IFIT3	0.0255395	0.000446534	0.0412138	8.82129e-18	0.0661228	3.92618e-09	0.2673	0.2565	0.2849	SHo	10_91116790	SHARED
10:91119151:A:G	cg21587506	IFIT3;IFIT3;IFIT3;IFIT3	0.0255395	0.000446534	0.0412138	8.82129e-18	0.0661228	3.92618e-09	0.2673	0.2565	0.2849	SHo	10_91116790	SHARED
10:91119198:C:T	cg21587506	IFIT3;IFIT3;IFIT3;IFIT3	0.0255395	0.000446534	0.0412138	8.82129e-18	0.0661228	3.92618e-09	0.2673	0.2565	0.2849	SHo	10_91116790	SHARED
10:91119332:T:C	cg21587506	IFIT3;IFIT3;IFIT3;IFIT3	0.0255395	0.000446534	0.0412138	8.82129e-18	0.0661228	3.92618e-09	0.2673	0.2565	0.2849	SHo	10_91116790	SHARED
10:91123298:G:C	cg21587506	IFIT3;IFIT3;IFIT3;IFIT3	0.0255395	0.000446534	0.0412138	8.82129e-18	0.0661228	3.92618e-09	0.2673	0.2565	0.2849	SHo	10_91116790	SHARED
10:91169436:A:G	cg21587506	IFIT3;IFIT3;IFIT3;IFIT3	0.0272257	0.000124049	0.0408678	5.76346e-18	0.0615079	5.84348e-09	0.2822	0.279	0.3011	SHo	10_91152593	SHARED
10:91163817:CT:C	cg21587506	IFIT3;IFIT3;IFIT3;IFIT3	0.0268455	0.000165721	0.040931	4.97877e-18	0.0615079	5.84348e-09	0.2871	0.2774	0.3011	SHo	10_91152593	SHARED
10:91128832:T:C	cg21587506	IFIT3;IFIT3;IFIT3;IFIT3	0.0251379	0.000671841	0.0410215	1.33871e-17	0.0674791	1.72466e-09	0.2723	0.2581	0.2903	SHo	10_91116790	SHARED
10:91129259:G:GCC	cg21587506	IFIT3;IFIT3;IFIT3;IFIT3	0.0251379	0.000671841	0.0410215	1.33871e-17	0.0674791	1.72466e-09	0.2723	0.2581	0.2903	SHo	10_91116790	SHARED
10:91136070:C:T	cg21587506	IFIT3;IFIT3;IFIT3;IFIT3	0.0251379	0.000671841	0.0410215	1.33871e-17	0.0674791	1.72466e-09	0.2723	0.2581	0.2903	SHo	10_91116790	SHARED
10:91090551:T:C	cg21587506	IFIT3;IFIT3;IFIT3;IFIT3	0.0236664	0.000885569	0.0419684	4.80125e-19	0.0596537	4.27689e-08	0.2723	0.2613	0.2957	SHo	10_91065949	SHARED
10:91090709:T:C	cg21587506	IFIT3;IFIT3;IFIT3;IFIT3	0.0236664	0.000885569	0.0419684	4.80125e-19	0.0596537	4.27689e-08	0.2723	0.2613	0.2957	SHo	10_91065949	SHARED
10:91090776:A:AG	cg21587506	IFIT3;IFIT3;IFIT3;IFIT3	0.0236664	0.000885569	0.0419684	4.80125e-19	0.0596537	4.27689e-08	0.2723	0.2613	0.2957	SHo	10_91065949	SHARED
10:91091041:C:T	cg21587506	IFIT3;IFIT3;IFIT3;IFIT3	0.0236664	0.000885569	0.0419684	4.80125e-19	0.0596537	4.27689e-08	0.2723	0.2613	0.2957	SHo	10_91065949	SHARED
10:91091862:T:C	cg21587506	IFIT3;IFIT3;IFIT3;IFIT3	0.0236664	0.000885569	0.0419684	4.80125e-19	0.0596537	4.27689e-08	0.2723	0.2613	0.2957	SHo	10_91065949	SHARED
10:91094303:A:AGT	cg21587506	IFIT3;IFIT3;IFIT3;IFIT3	0.0236664	0.000885569	0.0419684	4.80125e-19	0.0596537	4.27689e-08	0.2723	0.2613	0.2957	SHo	10_91065949	SHARED
10:91185696:G:A	cg21587506	IFIT3;IFIT3;IFIT3;IFIT3	0.0284875	0.000111715	0.0399603	2.19463e-16	0.06234	3.62667e-09	0.2822	0.279	0.3065	SHo	10_91152593	SHARED
22:31930813:A:G	cg00193210	SFI1;SFI1;SFI1;SFI1;SFI1;SFI1;SFI1;SFI1;SFI1;SFI1	0.0786285	3.06779e-05	0.063071	1.67129e-20	0.0729312	0.00201711	0.06931	0.09677	0.05376	MHe	22_31921968	SHARED
22:31934413:C:G	cg00193210	SFI1;SFI1;SFI1;SFI1;SFI1;SFI1;SFI1;SFI1;SFI1;SFI1	0.0786285	3.06779e-05	0.063071	1.67129e-20	0.0729312	0.00201711	0.06931	0.09677	0.05376	MHe	22_31933028	SHARED
22:31967062:A:G	cg00193210	SFI1;SFI1;SFI1;SFI1;SFI1;SFI1;SFI1;SFI1;SFI1;SFI1	0.0786285	3.06779e-05	0.063071	1.67129e-20	0.0729312	0.00201711	0.06931	0.09677	0.05376	MHe	22_31966108	SHARED
22:31948849:CAG:C	cg00193210	SFI1;SFI1;SFI1;SFI1;SFI1;SFI1;SFI1;SFI1;SFI1;SFI1	0.0840924	1.17547e-05	0.0624953	6.22139e-20	0.0729312	0.00201711	0.06436	0.09516	0.05376	MHe	22_31933028	SHARED
22:31949333:T:C	cg00193210	SFI1;SFI1;SFI1;SFI1;SFI1;SFI1;SFI1;SFI1;SFI1;SFI1	0.0840924	1.17547e-05	0.0624953	6.22139e-20	0.0729312	0.00201711	0.06436	0.09516	0.05376	MHe	22_31933028	SHARED
22:31950623:C:CT	cg00193210	SFI1;SFI1;SFI1;SFI1;SFI1;SFI1;SFI1;SFI1;SFI1;SFI1	0.0840924	1.17547e-05	0.0624953	6.22139e-20	0.0729312	0.00201711	0.06436	0.09516	0.05376	MHe	22_31933028	SHARED
22:31971282:T:C	cg00193210	SFI1;SFI1;SFI1;SFI1;SFI1;SFI1;SFI1;SFI1;SFI1;SFI1	0.0840924	1.17547e-05	0.0624953	6.22139e-20	0.0729312	0.00201711	0.06436	0.09516	0.05376	MHe	22_31966108	SHARED
22:31976235:A:G	cg00193210	SFI1;SFI1;SFI1;SFI1;SFI1;SFI1;SFI1;SFI1;SFI1;SFI1	0.0840924	1.17547e-05	0.0624953	6.22139e-20	0.0729312	0.00201711	0.06436	0.09516	0.05376	MHe	22_31966108	SHARED
22:31980134:G:T	cg00193210	SFI1;SFI1;SFI1;SFI1;SFI1;SFI1;SFI1;SFI1;SFI1;SFI1	0.0840924	1.17547e-05	0.0624953	6.22139e-20	0.0729312	0.00201711	0.06436	0.09516	0.05376	MHe	22_31977874	SHARED
22:31993382:T:G	cg00193210	SFI1;SFI1;SFI1;SFI1;SFI1;SFI1;SFI1;SFI1;SFI1;SFI1	0.0840924	1.17547e-05	0.0624953	6.22139e-20	0.0729312	0.00201711	0.06436	0.09516	0.05376	MHe	22_31992645	SHARED
10:91181648:A:G	cg21587506	IFIT3;IFIT3;IFIT3;IFIT3	0.0281155	0.000113638	0.040157	2.35832e-17	0.0615079	5.84348e-09	0.297	0.279	0.3011	SHo	10_91152593	SHARED
10:91181853:C:T	cg21587506	IFIT3;IFIT3;IFIT3;IFIT3	0.0281155	0.000113638	0.040157	2.35832e-17	0.0615079	5.84348e-09	0.297	0.279	0.3011	SHo	10_91152593	SHARED
10:72310971:T:C	cg11228898	PALD1	-0.0363363	1.14761e-05	-0.0243107	7.56559e-14	-0.0324578	6.15034e-06	0.2475	0.321	0.4086	MHe	10_72309869	SHARED
22:31942233:T:G	cg00193210	SFI1;SFI1;SFI1;SFI1;SFI1;SFI1;SFI1;SFI1;SFI1;SFI1	0.0840924	1.17547e-05	0.0612518	1.37377e-19	0.0729312	0.00201711	0.06436	0.09839	0.05376	MHe	22_31933028	SHARED
22:31944024:C:T	cg00193210	SFI1;SFI1;SFI1;SFI1;SFI1;SFI1;SFI1;SFI1;SFI1;SFI1	0.0840924	1.17547e-05	0.0612518	1.37377e-19	0.0729312	0.00201711	0.06436	0.09839	0.05376	MHe	22_31933028	SHARED
22:31956810:C:G	cg00193210	SFI1;SFI1;SFI1;SFI1;SFI1;SFI1;SFI1;SFI1;SFI1;SFI1	0.0840924	1.17547e-05	0.0612518	1.37377e-19	0.0729312	0.00201711	0.06436	0.09839	0.05376	MHe	22_31933028	SHARED
22:31957077:A:G	cg00193210	SFI1;SFI1;SFI1;SFI1;SFI1;SFI1;SFI1;SFI1;SFI1;SFI1	0.0840924	1.17547e-05	0.0612518	1.37377e-19	0.0729312	0.00201711	0.06436	0.09839	0.05376	MHe	22_31933028	SHARED
22:31978675:C:T	cg00193210	SFI1;SFI1;SFI1;SFI1;SFI1;SFI1;SFI1;SFI1;SFI1;SFI1	0.0840924	1.17547e-05	0.0612518	1.37377e-19	0.0729312	0.00201711	0.06436	0.09839	0.05376	MHe	22_31977874	SHARED
22:31984827:A:G	cg00193210	SFI1;SFI1;SFI1;SFI1;SFI1;SFI1;SFI1;SFI1;SFI1;SFI1	0.0840924	1.17547e-05	0.0612518	1.37377e-19	0.0729312	0.00201711	0.06436	0.09839	0.05376	MHe	22_31977874	SHARED
22:31992151:A:G	cg00193210	SFI1;SFI1;SFI1;SFI1;SFI1;SFI1;SFI1;SFI1;SFI1;SFI1	0.0840924	1.17547e-05	0.0612518	1.37377e-19	0.0729312	0.00201711	0.06436	0.09839	0.05376	MHe	22_31990017	SHARED
10:91094538:G:A	cg21587506	IFIT3;IFIT3;IFIT3;IFIT3	0.0236664	0.000885569	0.0415006	2.51599e-18	0.0596537	4.27689e-08	0.2723	0.2565	0.2957	SHo	10_91065949	SHARED
10:91095752:G:A	cg21587506	IFIT3;IFIT3;IFIT3;IFIT3	0.0236664	0.000885569	0.0415006	2.51599e-18	0.0596537	4.27689e-08	0.2723	0.2565	0.2957	SHo	10_91095471	SHARED
10:91181033:C:G	cg21587506	IFIT3;IFIT3;IFIT3;IFIT3	0.0273063	0.000181774	0.0401018	1.4742e-17	0.0615079	5.84348e-09	0.302	0.2806	0.3011	SHo	10_91152593	SHARED
10:72311065:T:TC	cg11228898	PALD1	-0.0363363	1.14761e-05	-0.0240861	1.24449e-13	-0.0324578	6.15034e-06	0.2475	0.3226	0.4086	MHe	10_72309869	SHARED
22:32014250:G:A	cg00193210	SFI1;SFI1;SFI1;SFI1;SFI1;SFI1;SFI1;SFI1;SFI1;SFI1	0.0840924	1.17547e-05	0.0615333	2.61229e-19	0.0729312	0.00201711	0.06436	0.09516	0.05376	MHe	22_32006408	SHARED
22:32013326:T:TG	cg00193210	SFI1;SFI1;SFI1;SFI1;SFI1;SFI1;SFI1;SFI1;SFI1;SFI1	0.0840924	1.17547e-05	0.061146	3.13543e-19	0.0729312	0.00201711	0.06436	0.09677	0.05376	MHe	22_32006408	SHARED
22:32025560:G:A	cg00193210	SFI1;SFI1;SFI1;SFI1;SFI1;SFI1;SFI1;SFI1;SFI1;SFI1	0.0840924	1.17547e-05	0.0620452	2.29766e-19	0.0729312	0.00201711	0.06436	0.09355	0.05376	MHe	22_32025560	SHARED
22:32025570:G:T	cg00193210	SFI1;SFI1;SFI1;SFI1;SFI1;SFI1;SFI1;SFI1;SFI1;SFI1	0.0840924	1.17547e-05	0.0620452	2.29766e-19	0.0729312	0.00201711	0.06436	0.09355	0.05376	MHe	22_32025560	SHARED
22:32026924:G:T	cg00193210	SFI1;SFI1;SFI1;SFI1;SFI1;SFI1;SFI1;SFI1;SFI1;SFI1	0.0840924	1.17547e-05	0.0620452	2.29766e-19	0.0729312	0.00201711	0.06436	0.09355	0.05376	MHe	22_32025560	SHARED
22:32026925:C:T	cg00193210	SFI1;SFI1;SFI1;SFI1;SFI1;SFI1;SFI1;SFI1;SFI1;SFI1	0.0840924	1.17547e-05	0.0620452	2.29766e-19	0.0729312	0.00201711	0.06436	0.09355	0.05376	MHe	22_32025560	SHARED
10:91179694:G:A	cg21587506	IFIT3;IFIT3;IFIT3;IFIT3	0.0273063	0.000181774	0.0399535	3.57134e-17	0.0615079	5.84348e-09	0.302	0.2806	0.3011	SHo	10_91152593	SHARED
22:31904170:A:G	cg00193210	SFI1;SFI1;SFI1;SFI1;SFI1;SFI1;SFI1;SFI1;SFI1;SFI1	0.0758418	0.000105128	0.063071	1.67129e-20	0.0729312	0.00201711	0.06436	0.09677	0.05376	MHe	22_31890299	SHARED
22:31908025:A:G	cg00193210	SFI1;SFI1;SFI1;SFI1;SFI1;SFI1;SFI1;SFI1;SFI1;SFI1	0.0758418	0.000105128	0.063071	1.67129e-20	0.0729312	0.00201711	0.06436	0.09677	0.05376	MHe	22_31890299	SHARED
10:91088796:A:T	cg21587506	IFIT3;IFIT3;IFIT3;IFIT3	0.02419	0.000787997	0.0395937	6.93658e-18	0.0644927	4.42985e-09	0.2822	0.2726	0.2903	SHo	10_91065949	SHARED
22:31943607:G:GT	cg00193210	SFI1;SFI1;SFI1;SFI1;SFI1;SFI1;SFI1;SFI1;SFI1;SFI1	0.0784901	2.6487e-05	0.0612518	1.37377e-19	0.0729312	0.00201711	0.06931	0.09839	0.05376	MHe	22_31933028	SHARED
10:91192229:GA:G	cg21587506	IFIT3;IFIT3;IFIT3;IFIT3	0.0300958	3.80846e-05	0.0378541	4.29207e-15	0.0617112	2.79251e-09	0.2921	0.2887	0.3172	SHo	10_91152593	SHARED
22:32007863:C:T	cg00193210	SFI1;SFI1;SFI1;SFI1;SFI1;SFI1;SFI1;SFI1;SFI1;SFI1	0.0773551	2.95633e-05	0.0597813	4.18808e-19	0.0729312	0.00201711	0.06931	0.09677	0.05376	MHe	22_32006408	SHARED
5:14327888:A:G	cg20824844	TRIO	-0.0443681	0.00574641	-0.0556525	1.03065e-20	-0.0547998	2.59731e-05	0.1733	0.2452	0.2581	SHe	5_14320462	SHARED
5:14329404:G:A	cg20824844	TRIO	-0.0443681	0.00574641	-0.0556525	1.03065e-20	-0.0547998	2.59731e-05	0.1733	0.2452	0.2581	SHe	5_14320462	SHARED
5:14330755:AT:A	cg20824844	TRIO	-0.0443681	0.00574641	-0.0556525	1.03065e-20	-0.0547998	2.59731e-05	0.1733	0.2452	0.2581	SHe	5_14320462	SHARED
22:32023089:G:C	cg00193210	SFI1;SFI1;SFI1;SFI1;SFI1;SFI1;SFI1;SFI1;SFI1;SFI1	0.0758899	3.71701e-05	0.0608354	4.82704e-19	0.0729312	0.00201711	0.06931	0.09677	0.05376	MHe	22_32020745	SHARED
5:14324211:A:C	cg20824844	TRIO	-0.0443681	0.00574641	-0.0549017	1.35962e-20	-0.0547998	2.59731e-05	0.1733	0.2468	0.2581	SHe	5_14320462	SHARED
5:14326046:T:C	cg20824844	TRIO	-0.0443681	0.00574641	-0.0549017	1.35962e-20	-0.0547998	2.59731e-05	0.1733	0.2468	0.2581	SHe	5_14320462	SHARED
13:100947599:C:T	cg24388175	PCCA;PCCA;PCCA	0.0635621	6.9146e-06	0.0639803	6.04691e-16	0.0926567	9.3114e-09	0.1238	0.1226	0.1129	SHe	13_100934275	SHARED
13:100935153:T:C	cg24388175	PCCA;PCCA;PCCA	0.0635621	6.9146e-06	0.0635141	7.48187e-16	0.0926567	9.3114e-09	0.1238	0.1242	0.1129	SHe	13_100934275	SHARED
13:100832716:A:G	cg24388175	PCCA;PCCA;PCCA	0.0624496	6.43101e-06	0.0626354	3.3502e-15	0.0933189	6.93597e-09	0.1287	0.1274	0.1129	SHe	13_100831639	SHARED
5:14343198:CAA:C	cg16867702	TRIO	0.0375362	1.58509e-05	0.040779	1.02138e-13	0.0566324	2.66641e-08	0.3218	0.2081	0.2473	SHe	5_14342262	SHARED
13:100898350:C:A	cg24388175	PCCA;PCCA;PCCA	0.0610039	8.69018e-06	0.0631515	2.67997e-15	0.0933189	6.93597e-09	0.1337	0.1242	0.1129	SHe	13_100894398	SHARED
13:100899405:G:A	cg24388175	PCCA;PCCA;PCCA	0.0610039	8.69018e-06	0.0631515	2.67997e-15	0.0933189	6.93597e-09	0.1337	0.1242	0.1129	SHe	13_100894398	SHARED
13:100900200:A:T	cg24388175	PCCA;PCCA;PCCA	0.0610039	8.69018e-06	0.0631515	2.67997e-15	0.0933189	6.93597e-09	0.1337	0.1242	0.1129	SHe	13_100894398	SHARED
5:14361009:G:C	cg16867702	TRIO	0.0440718	2.29278e-06	0.0408141	1.12589e-12	0.0592352	9.81273e-08	0.2624	0.1758	0.1989	SHe	5_14360230	SHARED
13:100845626:C:T	cg24388175	PCCA;PCCA;PCCA	0.0610039	8.69018e-06	0.0625149	8.3608e-15	0.0933189	6.93597e-09	0.1337	0.1226	0.1129	SHe	13_100843778	SHARED
13:100848517:T:C	cg24388175	PCCA;PCCA;PCCA	0.0610039	8.69018e-06	0.0625149	8.3608e-15	0.0933189	6.93597e-09	0.1337	0.1226	0.1129	SHe	13_100843778	SHARED
13:100853453:A:G	cg24388175	PCCA;PCCA;PCCA	0.0610039	8.69018e-06	0.0625149	8.3608e-15	0.0933189	6.93597e-09	0.1337	0.1226	0.1129	SHe	13_100850722	SHARED
13:100897218:T:C	cg24388175	PCCA;PCCA;PCCA	0.0610039	8.69018e-06	0.0616214	3.44147e-15	0.0905716	1.37569e-08	0.1337	0.1258	0.1183	SHe	13_100894398	SHARED
13:100832320:G:A	cg24388175	PCCA;PCCA;PCCA	0.0624496	6.43101e-06	0.0605876	2.57201e-14	0.0933189	6.93597e-09	0.1287	0.1274	0.1129	SHe	13_100831639	SHARED
5:14370831:A:C	cg16867702	TRIO	0.0399536	2.04154e-05	0.0408141	1.12589e-12	0.0602682	6.11425e-08	0.2673	0.1758	0.1935	SHe	5_14361471	SHARED
13:114892219:C:T	cg08610076	RASA3	0.0129392	0.0029066	0.0217472	5.77767e-19	0.0247886	0.00387602	0.3218	0.2758	0.2312	MHe	13_114889995	SHARED
5:14354827:G:A	cg16867702	TRIO	0.0399536	2.04154e-05	0.0408141	1.12589e-12	0.0617537	1.88102e-08	0.2673	0.1758	0.2043	SHe	5_14326531	SHARED
5:14324211:A:C	cg16867702	TRIO	-0.0342088	0.00136355	-0.044776	4.71079e-17	-0.0471505	6.767e-06	0.1733	0.2468	0.2581	SHe	5_14320462	SHARED
5:14326046:T:C	cg16867702	TRIO	-0.0342088	0.00136355	-0.044776	4.71079e-17	-0.0471505	6.767e-06	0.1733	0.2468	0.2581	SHe	5_14320462	SHARED
13:114889041:G:A	cg08610076	RASA3	0.0121077	0.00625297	0.0220205	9.0572e-20	0.0271501	0.00145328	0.3069	0.2694	0.2419	MHe	13_114888946	SHARED
5:14327888:A:G	cg16867702	TRIO	-0.0342088	0.00136355	-0.0452102	5.19489e-17	-0.0471505	6.767e-06	0.1733	0.2452	0.2581	SHe	5_14320462	SHARED
5:14329404:G:A	cg16867702	TRIO	-0.0342088	0.00136355	-0.0452102	5.19489e-17	-0.0471505	6.767e-06	0.1733	0.2452	0.2581	SHe	5_14320462	SHARED
5:14330755:AT:A	cg16867702	TRIO	-0.0342088	0.00136355	-0.0452102	5.19489e-17	-0.0471505	6.767e-06	0.1733	0.2452	0.2581	SHe	5_14320462	SHARED
10:72302191:G:T	cg11228898	PALD1	-0.0235693	0.00105415	-0.0235122	2.30006e-13	0.0363175	2.81677e-07	0.3911	0.3887	0.4785	MHe	10_72301614	NEGATIVE,OPPOSITE
13:114889995:A:G	cg08610076	RASA3	0.0119672	0.00615291	0.0221449	4.98912e-20	0.0258305	0.00183147	0.3218	0.271	0.2473	MHe	13_114889995	SHARED
13:100996914:C:T	cg24388175	PCCA;PCCA;PCCA	0.0635621	6.9146e-06	0.0620752	1.76485e-14	0.0926567	9.3114e-09	0.1238	0.1226	0.1129	SHe	13_100994967	SHARED
13:101001629:C:G	cg24388175	PCCA;PCCA;PCCA	0.0635621	6.9146e-06	0.0620752	1.76485e-14	0.0926567	9.3114e-09	0.1238	0.1226	0.1129	SHe	13_100994967	SHARED
13:101003107:T:C	cg24388175	PCCA;PCCA;PCCA	0.0635621	6.9146e-06	0.0624769	9.77481e-15	0.0923746	6.13502e-09	0.1238	0.1242	0.1183	SHe	13_100994967	SHARED
10:91102098:C:G	cg21587506	IFIT3;IFIT3;IFIT3;IFIT3	0.0282422	9.50087e-05	0.0359909	1.56856e-14	0.0617855	4.06847e-08	0.2772	0.2887	0.3172	SHo	10_91095471	SHARED
5:14360436:G:A	cg16867702	TRIO	-0.042085	7.08171e-07	-0.0355803	6.79563e-14	-0.0382584	2.0038e-05	0.3317	0.3452	0.371	SHe	5_14360230	SHARED
10:91092558:T:A	cg21587506	IFIT3;IFIT3;IFIT3;IFIT3	0.0263766	0.000204796	0.0369105	1.83172e-15	0.0570821	3.03109e-07	0.2822	0.2919	0.3226	SHo	10_91065949	SHARED
10:91092850:G:A	cg21587506	IFIT3;IFIT3;IFIT3;IFIT3	0.0263766	0.000204796	0.0369105	1.83172e-15	0.0570821	3.03109e-07	0.2822	0.2919	0.3226	SHo	10_91065949	SHARED
13:100902915:A:G	cg24388175	PCCA;PCCA;PCCA	0.0610039	8.69018e-06	0.0610698	6.61863e-14	0.0933189	6.93597e-09	0.1337	0.1194	0.1129	SHe	13_100894398	SHARED
22:31879675:G:C	cg00193210	SFI1;SFI1;SFI1;SFI1;SFI1;SFI1;SFI1;SFI1;SFI1;SFI1	0.0636495	0.00212755	0.0631116	7.09159e-20	0.0603158	0.0113424	0.05941	0.09194	0.05376	MHe	22_31871707	SHARED
22:31882256:CA:C	cg00193210	SFI1;SFI1;SFI1;SFI1;SFI1;SFI1;SFI1;SFI1;SFI1;SFI1	0.0636495	0.00212755	0.0631116	7.09159e-20	0.0603158	0.0113424	0.05941	0.09194	0.05376	MHe	22_31882214	SHARED
22:31882270:TAA:T	cg00193210	SFI1;SFI1;SFI1;SFI1;SFI1;SFI1;SFI1;SFI1;SFI1;SFI1	0.0636495	0.00212755	0.0631116	7.09159e-20	0.0603158	0.0113424	0.05941	0.09194	0.05376	MHe	22_31882214	SHARED
12:26267648:T:C	cg13810114		-0.0265834	1.17979e-05	-0.0252699	8.37893e-15	-0.031873	7.58588e-05	0.3267	0.3161	0.328	MHe	12_26262426	SHARED
22:31862401:TG:T	cg00193210	SFI1;SFI1;SFI1;SFI1;SFI1;SFI1;SFI1;SFI1;SFI1;SFI1	0.0630666	0.00239951	0.0632268	1.06569e-19	0.0603158	0.0113424	0.05446	0.09032	0.05376	MHe	22_31861950	SHARED
10:91194067:T:C	cg21587506	IFIT3;IFIT3;IFIT3;IFIT3	0.0263776	0.000410093	0.0364086	5.50072e-14	0.0570616	2.56038e-08	0.3119	0.3161	0.3441	SHo	10_91152593	SHARED
10:91069136:G:T	cg21587506	IFIT3;IFIT3;IFIT3;IFIT3	0.02419	0.000787997	0.0371563	1.30011e-15	0.0611858	3.63907e-08	0.2822	0.2774	0.2903	SHo	10_91065949	SHARED
10:91075506:C:T	cg21587506	IFIT3;IFIT3;IFIT3;IFIT3	0.02419	0.000787997	0.0371563	1.30011e-15	0.0611858	3.63907e-08	0.2822	0.2774	0.2903	SHo	10_91065949	SHARED
10:91081994:G:A	cg21587506	IFIT3;IFIT3;IFIT3;IFIT3	0.02419	0.000787997	0.0371563	1.30011e-15	0.0611858	3.63907e-08	0.2822	0.2774	0.2903	SHo	10_91065949	SHARED
10:91084675:A:G	cg21587506	IFIT3;IFIT3;IFIT3;IFIT3	0.02419	0.000787997	0.0371563	1.30011e-15	0.0611858	3.63907e-08	0.2822	0.2774	0.2903	SHo	10_91065949	SHARED
10:91073377:T:C	cg21587506	IFIT3;IFIT3;IFIT3;IFIT3	0.02419	0.000787997	0.0371224	1.44113e-15	0.0611858	3.63907e-08	0.2822	0.279	0.2903	SHo	10_91065949	SHARED
10:91081115:A:C	cg21587506	IFIT3;IFIT3;IFIT3;IFIT3	0.02419	0.000787997	0.0371224	1.44113e-15	0.0611858	3.63907e-08	0.2822	0.279	0.2903	SHo	10_91065949	SHARED
10:91098008:G:A	cg21587506	IFIT3;IFIT3;IFIT3;IFIT3	0.0263766	0.000204796	0.0373312	1.62111e-15	0.0565353	3.37812e-07	0.2822	0.2839	0.3118	SHo	10_91095471	SHARED
5:14324226:G:T	cg20824844	TRIO	0.0544535	0.000127916	0.050433	7.2609e-15	0.0682132	8.92846e-07	0.2624	0.1677	0.1989	SHe	5_14320462	SHARED
13:100996046:T:C	cg24388175	PCCA;PCCA;PCCA	0.0635621	6.9146e-06	0.0638075	9.85359e-14	0.0926567	9.3114e-09	0.1238	0.1081	0.1129	SHe	13_100994967	SHARED
5:14323300:G:GT	cg20824844	TRIO	-0.0399403	0.00515437	-0.0484351	2.89516e-18	-0.0523645	2.67812e-05	0.2277	0.2855	0.3011	SHe	5_14320462	SHARED
5:14308758:TCATC:T	cg16867702	TRIO	0.0378293	2.47507e-05	0.0327564	4.18477e-11	0.0540095	1.92176e-08	0.3267	0.2565	0.2634	SHe	5_14326531	SHARED
10:91066075:A:G	cg21587506	IFIT3;IFIT3;IFIT3;IFIT3	0.02419	0.000787997	0.0371224	1.44113e-15	0.0615049	2.80231e-08	0.2822	0.279	0.2849	SHo	10_91065949	SHARED
10:91096117:C:A	cg21587506	IFIT3;IFIT3;IFIT3;IFIT3	0.0263766	0.000204796	0.0359909	1.56856e-14	0.0570821	3.03109e-07	0.2822	0.2887	0.3226	SHo	10_91095471	SHARED
12:26266631:C:T	cg13810114		-0.0265834	1.17979e-05	-0.0249871	1.91174e-14	-0.031873	7.58588e-05	0.3267	0.3194	0.328	MHe	12_26262426	SHARED
13:100803229:G:A	cg24388175	PCCA;PCCA;PCCA	0.0539928	8.19139e-05	0.0613856	2.85658e-14	0.090179	1.63397e-08	0.1386	0.1274	0.1183	SHe	13_100788585	SHARED
13:101020926:T:A	cg24388175	PCCA;PCCA;PCCA	0.0427515	0.000238028	0.0531282	1.95048e-12	0.0775136	3.23977e-08	0.203	0.15	0.1452	SHe	13_100949858	SHARED
5:14346413:G:A	cg16867702	TRIO	-0.0353483	2.52967e-05	-0.0370549	1.78729e-14	-0.038139	3.5661e-05	0.3069	0.321	0.3495	SHe	5_14342262	SHARED
5:14348368:A:G	cg16867702	TRIO	-0.0353483	2.52967e-05	-0.0370549	1.78729e-14	-0.038139	3.5661e-05	0.3069	0.321	0.3495	SHe	5_14342262	SHARED
5:14370831:A:C	cg20824844	TRIO	0.0579878	3.63362e-05	0.0461296	6.93918e-13	0.0669761	1.65705e-06	0.2673	0.1758	0.1935	SHe	5_14361471	SHARED
5:14368975:C:T	cg16867702	TRIO	-0.0386564	8.20286e-06	-0.036335	1.39172e-13	-0.0369217	6.10385e-05	0.297	0.3145	0.3441	SHe	5_14361471	SHARED
5:14369690:G:A	cg16867702	TRIO	-0.0386564	8.20286e-06	-0.036335	1.39172e-13	-0.0369217	6.10385e-05	0.297	0.3145	0.3441	SHe	5_14361471	SHARED
5:14372994:C:T	cg16867702	TRIO	-0.0386564	8.20286e-06	-0.036335	1.39172e-13	-0.0369217	6.10385e-05	0.297	0.3145	0.3441	SHe	5_14361471	SHARED
5:14361952:C:T	cg16867702	TRIO	-0.0386564	8.20286e-06	-0.0361463	1.38327e-13	-0.0369217	6.10385e-05	0.297	0.3161	0.3441	SHe	5_14361471	SHARED
5:14362334:T:G	cg16867702	TRIO	-0.0386564	8.20286e-06	-0.0361463	1.38327e-13	-0.0369217	6.10385e-05	0.297	0.3161	0.3441	SHe	5_14361471	SHARED
5:14362392:C:T	cg16867702	TRIO	-0.0386564	8.20286e-06	-0.0361463	1.38327e-13	-0.0369217	6.10385e-05	0.297	0.3161	0.3441	SHe	5_14361471	SHARED
5:14363446:T:C	cg16867702	TRIO	-0.0386564	8.20286e-06	-0.0361463	1.38327e-13	-0.0369217	6.10385e-05	0.297	0.3161	0.3441	SHe	5_14361471	SHARED
5:14375901:A:G	cg16867702	TRIO	-0.0435813	4.99029e-07	-0.0354327	4.53909e-13	-0.0366361	6.5269e-05	0.297	0.3161	0.3387	SHe	5_14361471	SHARED
5:14354827:G:A	cg20824844	TRIO	0.0579878	3.63362e-05	0.0461296	6.93918e-13	0.0653925	2.58521e-06	0.2673	0.1758	0.2043	SHe	5_14326397	SHARED
22:31852635:G:A	cg00193210	SFI1;SFI1;SFI1;SFI1;SFI1;SFI1;SFI1;SFI1;SFI1;SFI1	0.0630666	0.00239951	0.0607998	3.47654e-18	0.0603158	0.0113424	0.05446	0.09032	0.05376	MHe	22_31852635	SHARED
22:31854434:AT:A	cg00193210	SFI1;SFI1;SFI1;SFI1;SFI1;SFI1;SFI1;SFI1;SFI1;SFI1	0.0630666	0.00239951	0.0607998	3.47654e-18	0.0603158	0.0113424	0.05446	0.09032	0.05376	MHe	22_31852635	SHARED
5:14323638:G:GAGAT	cg16867702	TRIO	0.0399189	2.65733e-05	0.0425136	4.29814e-11	0.0658197	2.55926e-08	0.2228	0.129	0.1667	SHe	5_14320462	SHARED
5:14325654:T:C	cg16867702	TRIO	0.0399189	2.65733e-05	0.0425136	4.29814e-11	0.0658197	2.55926e-08	0.2228	0.129	0.1667	SHe	5_14320462	SHARED
5:14325944:G:C	cg16867702	TRIO	0.0399189	2.65733e-05	0.0425136	4.29814e-11	0.0658197	2.55926e-08	0.2228	0.129	0.1667	SHe	5_14320462	SHARED
5:14326476:T:C	cg16867702	TRIO	0.0399189	2.65733e-05	0.0425136	4.29814e-11	0.0658197	2.55926e-08	0.2228	0.129	0.1667	SHe	5_14320462	SHARED
5:14329966:C:T	cg16867702	TRIO	0.0399189	2.65733e-05	0.0425136	4.29814e-11	0.0658197	2.55926e-08	0.2228	0.129	0.1667	SHe	5_14320462	SHARED
13:100904255:A:AG	cg24388175	PCCA;PCCA;PCCA	0.0559493	2.87075e-05	0.0597491	1.49753e-13	0.0874851	3.27018e-08	0.1386	0.1226	0.1237	SHe	13_100894398	SHARED
5:14342592:A:G	cg16867702	TRIO	0.0399189	2.65733e-05	0.043072	2.59423e-11	0.063626	7.00255e-08	0.2228	0.1274	0.172	SHe	5_14342262	SHARED
5:14344689:G:A	cg16867702	TRIO	0.0399189	2.65733e-05	0.043072	2.59423e-11	0.063626	7.00255e-08	0.2228	0.1274	0.172	SHe	5_14342262	SHARED
5:14352595:G:A	cg16867702	TRIO	0.0399189	2.65733e-05	0.043072	2.59423e-11	0.063626	7.00255e-08	0.2228	0.1274	0.172	SHe	5_14351024	SHARED
5:14358656:GT:G	cg16867702	TRIO	0.0399189	2.65733e-05	0.043072	2.59423e-11	0.063626	7.00255e-08	0.2228	0.1274	0.172	SHe	5_14355962	SHARED
5:14324788:C:T	cg20824844	TRIO	-0.0338132	0.0152975	-0.0482384	4.07848e-18	-0.0523645	2.67812e-05	0.2327	0.2855	0.3011	SHe	5_14320462	SHARED
5:14337460:C:T	cg16867702	TRIO	0.0399189	2.65733e-05	0.0428252	3.40359e-11	0.063626	7.00255e-08	0.2228	0.1274	0.172	SHe	5_14335941	SHARED
22:31842271:C:CAAAAAAA	cg00193210	SFI1;SFI1;SFI1;SFI1;SFI1;SFI1;SFI1;SFI1;SFI1;SFI1	0.0630666	0.00239951	0.0609362	1.5e-18	0.0510286	0.026138	0.05446	0.09194	0.05914	MHe	22_31839950	SHARED
5:14376624:A:G	cg16867702	TRIO	-0.0387225	8.7936e-06	-0.0352164	6.1324e-13	-0.0358931	9.43823e-05	0.2921	0.3145	0.3387	SHe	5_14361471	SHARED
5:14376828:C:A	cg16867702	TRIO	-0.0387225	8.7936e-06	-0.0352164	6.1324e-13	-0.0358931	9.43823e-05	0.2921	0.3145	0.3387	SHe	5_14361471	SHARED
5:14377199:C:G	cg16867702	TRIO	-0.0387225	8.7936e-06	-0.0352164	6.1324e-13	-0.0358931	9.43823e-05	0.2921	0.3145	0.3387	SHe	5_14361471	SHARED
5:14379339:C:T	cg16867702	TRIO	-0.0387225	8.7936e-06	-0.0352164	6.1324e-13	-0.0358931	9.43823e-05	0.2921	0.3145	0.3387	SHe	5_14361471	SHARED
5:14380152:T:C	cg16867702	TRIO	-0.0387225	8.7936e-06	-0.0352164	6.1324e-13	-0.0358931	9.43823e-05	0.2921	0.3145	0.3387	SHe	5_14361471	SHARED
5:14380537:A:G	cg16867702	TRIO	-0.0387225	8.7936e-06	-0.0352164	6.1324e-13	-0.0358931	9.43823e-05	0.2921	0.3145	0.3387	SHe	5_14361471	SHARED
5:14380641:G:GA	cg16867702	TRIO	-0.0387225	8.7936e-06	-0.0352164	6.1324e-13	-0.0358931	9.43823e-05	0.2921	0.3145	0.3387	SHe	5_14361471	SHARED
5:14381174:C:T	cg16867702	TRIO	-0.0387225	8.7936e-06	-0.0352164	6.1324e-13	-0.0358931	9.43823e-05	0.2921	0.3145	0.3387	SHe	5_14361471	SHARED
5:14381816:T:C	cg16867702	TRIO	-0.0387225	8.7936e-06	-0.0352164	6.1324e-13	-0.0358931	9.43823e-05	0.2921	0.3145	0.3387	SHe	5_14361471	SHARED
5:14382299:T:A	cg16867702	TRIO	-0.0387225	8.7936e-06	-0.0352164	6.1324e-13	-0.0358931	9.43823e-05	0.2921	0.3145	0.3387	SHe	5_14361471	SHARED
5:14382656:A:T	cg16867702	TRIO	-0.0387225	8.7936e-06	-0.0352164	6.1324e-13	-0.0358931	9.43823e-05	0.2921	0.3145	0.3387	SHe	5_14361471	SHARED
5:14382675:C:T	cg16867702	TRIO	-0.0387225	8.7936e-06	-0.0352164	6.1324e-13	-0.0358931	9.43823e-05	0.2921	0.3145	0.3387	SHe	5_14361471	SHARED
5:14382695:A:G	cg16867702	TRIO	-0.0387225	8.7936e-06	-0.0352164	6.1324e-13	-0.0358931	9.43823e-05	0.2921	0.3145	0.3387	SHe	5_14361471	SHARED
5:14382964:C:CTG	cg16867702	TRIO	-0.0387225	8.7936e-06	-0.0352164	6.1324e-13	-0.0358931	9.43823e-05	0.2921	0.3145	0.3387	SHe	5_14361471	SHARED
5:14383167:G:C	cg16867702	TRIO	-0.0387225	8.7936e-06	-0.0352164	6.1324e-13	-0.0358931	9.43823e-05	0.2921	0.3145	0.3387	SHe	5_14361471	SHARED
10:91092648:G:C	cg21587506	IFIT3;IFIT3;IFIT3;IFIT3	0.0254958	0.000335265	0.033534	1.86381e-13	0.0566194	4.87726e-07	0.2871	0.3032	0.3333	SHo	10_91065949	SHARED
5:14361471:T:C	cg16867702	TRIO	0.0399189	2.65733e-05	0.0434324	3.57021e-11	0.0610861	3.36888e-07	0.2228	0.1274	0.1667	SHe	5_14361471	SHARED
5:14363563:G:A	cg16867702	TRIO	0.0399189	2.65733e-05	0.0434324	3.57021e-11	0.0610861	3.36888e-07	0.2228	0.1274	0.1667	SHe	5_14361471	SHARED
5:14366369:T:A	cg16867702	TRIO	0.0399189	2.65733e-05	0.0434324	3.57021e-11	0.0610861	3.36888e-07	0.2228	0.1274	0.1667	SHe	5_14361471	SHARED
5:14366840:T:C	cg16867702	TRIO	0.0399189	2.65733e-05	0.0434324	3.57021e-11	0.0610861	3.36888e-07	0.2228	0.1274	0.1667	SHe	5_14361471	SHARED
5:14371180:G:A	cg16867702	TRIO	0.0399189	2.65733e-05	0.0434324	3.57021e-11	0.0610861	3.36888e-07	0.2228	0.1274	0.1667	SHe	5_14361471	SHARED
5:14371539:A:G	cg16867702	TRIO	0.0399189	2.65733e-05	0.0434324	3.57021e-11	0.0610861	3.36888e-07	0.2228	0.1274	0.1667	SHe	5_14361471	SHARED
22:31813084:A:G	cg00193210	SFI1;SFI1;SFI1;SFI1;SFI1;SFI1;SFI1;SFI1;SFI1;SFI1	0.0630666	0.00239951	0.0607998	3.47654e-18	0.0510286	0.026138	0.05446	0.09032	0.05914	MHe	22_31813058	SHARED
22:31915817:T:C	cg00193210	SFI1;SFI1;SFI1;SFI1;SFI1;SFI1;SFI1;SFI1;SFI1;SFI1	0.0596979	0.000367522	0.0532757	3.35967e-18	0.0336486	0.106611	0.09406	0.1242	0.07527	MHe	22_31890299	POSITIVE
13:100886174:C:T	cg24388175	PCCA;PCCA;PCCA	0.0529168	1.67184e-05	0.0526143	2.48283e-13	0.086638	4.62528e-09	0.1485	0.1677	0.1559	SHe	13_100886174	SHARED
13:100888122:A:G	cg24388175	PCCA;PCCA;PCCA	0.0529168	1.67184e-05	0.0526143	2.48283e-13	0.086638	4.62528e-09	0.1485	0.1677	0.1559	SHe	13_100887640	SHARED
13:100888234:A:G	cg24388175	PCCA;PCCA;PCCA	0.0529168	1.67184e-05	0.0526143	2.48283e-13	0.086638	4.62528e-09	0.1485	0.1677	0.1559	SHe	13_100887640	SHARED
13:100889229:G:A	cg24388175	PCCA;PCCA;PCCA	0.0529168	1.67184e-05	0.0526143	2.48283e-13	0.086638	4.62528e-09	0.1485	0.1677	0.1559	SHe	13_100887640	SHARED
13:100892777:C:G	cg24388175	PCCA;PCCA;PCCA	0.0529168	1.67184e-05	0.0526143	2.48283e-13	0.086638	4.62528e-09	0.1485	0.1677	0.1559	SHe	13_100887640	SHARED
13:100893187:C:CAT	cg24388175	PCCA;PCCA;PCCA	0.0529168	1.67184e-05	0.0526143	2.48283e-13	0.086638	4.62528e-09	0.1485	0.1677	0.1559	SHe	13_100887640	SHARED
13:100893904:T:C	cg24388175	PCCA;PCCA;PCCA	0.0529168	1.67184e-05	0.0526143	2.48283e-13	0.086638	4.62528e-09	0.1485	0.1677	0.1559	SHe	13_100887640	SHARED
22:31999200:C:T	cg00193210	SFI1;SFI1;SFI1;SFI1;SFI1;SFI1;SFI1;SFI1;SFI1;SFI1	0.0821713	3.97925e-05	0.068898	2.12856e-14	0.0974977	0.000393569	0.05941	0.05323	0.03763	MHe	22_31998612	SHARED
22:31909547:C:CGTTTTGTTTTGTTTT	cg00193210	SFI1;SFI1;SFI1;SFI1;SFI1;SFI1;SFI1;SFI1;SFI1;SFI1	0.0564275	0.00102837	0.0529733	1.1459e-18	0.0336486	0.106611	0.08911	0.1258	0.07527	MHe	22_31890299	POSITIVE
13:100872575:G:T	cg24388175	PCCA;PCCA;PCCA	0.0529168	1.67184e-05	0.0523692	3.74243e-13	0.086638	4.62528e-09	0.1485	0.1661	0.1559	SHe	13_100858272	SHARED
13:100873364:A:T	cg24388175	PCCA;PCCA;PCCA	0.0529168	1.67184e-05	0.0523692	3.74243e-13	0.086638	4.62528e-09	0.1485	0.1661	0.1559	SHe	13_100858272	SHARED
13:100874027:G:A	cg24388175	PCCA;PCCA;PCCA	0.0529168	1.67184e-05	0.0523692	3.74243e-13	0.086638	4.62528e-09	0.1485	0.1661	0.1559	SHe	13_100874027	SHARED
5:14371753:T:C	cg16867702	TRIO	0.0399189	2.65733e-05	0.0424413	8.81331e-11	0.0610861	3.36888e-07	0.2228	0.129	0.1667	SHe	5_14361471	SHARED
22:31836378:G:T	cg00193210	SFI1;SFI1;SFI1;SFI1;SFI1;SFI1;SFI1;SFI1;SFI1;SFI1	0.0630666	0.00239951	0.0614035	4.76512e-18	0.0510286	0.026138	0.05446	0.0871	0.05914	MHe	22_31821719	SHARED
13:100875548:G:C	cg24388175	PCCA;PCCA;PCCA	0.0529168	1.67184e-05	0.0519686	4.38002e-13	0.086638	4.62528e-09	0.1485	0.1694	0.1559	SHe	13_100874027	SHARED
13:100876562:T:C	cg24388175	PCCA;PCCA;PCCA	0.0529168	1.67184e-05	0.0519686	4.38002e-13	0.086638	4.62528e-09	0.1485	0.1694	0.1559	SHe	13_100874027	SHARED
13:100877910:A:G	cg24388175	PCCA;PCCA;PCCA	0.0529168	1.67184e-05	0.0519686	4.38002e-13	0.086638	4.62528e-09	0.1485	0.1694	0.1559	SHe	13_100874027	SHARED
13:100879029:G:A	cg24388175	PCCA;PCCA;PCCA	0.0529168	1.67184e-05	0.0519686	4.38002e-13	0.086638	4.62528e-09	0.1485	0.1694	0.1559	SHe	13_100874027	SHARED
13:100879133:A:G	cg24388175	PCCA;PCCA;PCCA	0.0529168	1.67184e-05	0.0519686	4.38002e-13	0.086638	4.62528e-09	0.1485	0.1694	0.1559	SHe	13_100874027	SHARED
5:14323638:G:GAGAT	cg20824844	TRIO	0.05461	0.000134825	0.0515791	6.66904e-13	0.0686525	4.64462e-06	0.2228	0.129	0.1667	SHe	5_14320462	SHARED
5:14325654:T:C	cg20824844	TRIO	0.05461	0.000134825	0.0515791	6.66904e-13	0.0686525	4.64462e-06	0.2228	0.129	0.1667	SHe	5_14320462	SHARED
5:14325944:G:C	cg20824844	TRIO	0.05461	0.000134825	0.0515791	6.66904e-13	0.0686525	4.64462e-06	0.2228	0.129	0.1667	SHe	5_14320462	SHARED
5:14326476:T:C	cg20824844	TRIO	0.05461	0.000134825	0.0515791	6.66904e-13	0.0686525	4.64462e-06	0.2228	0.129	0.1667	SHe	5_14320462	SHARED
5:14329966:C:T	cg20824844	TRIO	0.05461	0.000134825	0.0515791	6.66904e-13	0.0686525	4.64462e-06	0.2228	0.129	0.1667	SHe	5_14320462	SHARED
10:91092706:T:C	cg21587506	IFIT3;IFIT3;IFIT3;IFIT3	0.0253488	0.000380898	0.0346378	8.91557e-14	0.0537263	1.62857e-06	0.3069	0.3129	0.3495	SHo	10_91065949	SHARED
5:14361009:G:C	cg20824844	TRIO	0.0544535	0.000127916	0.0461296	6.93918e-13	0.0640937	4.68691e-06	0.2624	0.1758	0.1989	SHe	5_14360230	SHARED
5:14360230:C:G	cg16867702	TRIO	-0.0385547	1.18822e-05	-0.0348284	3.87275e-13	-0.0378432	3.02416e-05	0.3218	0.3161	0.328	SHe	5_14360230	SHARED
13:100866793:C:T	cg24388175	PCCA;PCCA;PCCA	0.0529168	1.67184e-05	0.0517087	6.61874e-13	0.086638	4.62528e-09	0.1485	0.1677	0.1559	SHe	13_100858272	SHARED
13:100867545:C:T	cg24388175	PCCA;PCCA;PCCA	0.0529168	1.67184e-05	0.0517087	6.61874e-13	0.086638	4.62528e-09	0.1485	0.1677	0.1559	SHe	13_100858272	SHARED
5:14378068:T:G	cg16867702	TRIO	0.0379134	6.60473e-05	0.0432956	3.73544e-11	0.0610861	3.36888e-07	0.2178	0.129	0.1667	SHe	5_14361471	SHARED
5:14379277:T:C	cg16867702	TRIO	0.0379134	6.60473e-05	0.0432956	3.73544e-11	0.0610861	3.36888e-07	0.2178	0.129	0.1667	SHe	5_14361471	SHARED
5:14380324:G:T	cg16867702	TRIO	0.0379134	6.60473e-05	0.0432956	3.73544e-11	0.0610861	3.36888e-07	0.2178	0.129	0.1667	SHe	5_14361471	SHARED
5:14381819:T:C	cg16867702	TRIO	0.0379134	6.60473e-05	0.0432956	3.73544e-11	0.0610861	3.36888e-07	0.2178	0.129	0.1667	SHe	5_14361471	SHARED
13:100850941:C:T	cg24388175	PCCA;PCCA;PCCA	0.0529168	1.67184e-05	0.0510282	1.12779e-12	0.086638	4.62528e-09	0.1485	0.171	0.1559	SHe	13_100850722	SHARED
13:100854877:T:C	cg24388175	PCCA;PCCA;PCCA	0.0529168	1.67184e-05	0.0510282	1.12779e-12	0.086638	4.62528e-09	0.1485	0.171	0.1559	SHe	13_100850722	SHARED
13:100854911:G:C	cg24388175	PCCA;PCCA;PCCA	0.0529168	1.67184e-05	0.0510282	1.12779e-12	0.086638	4.62528e-09	0.1485	0.171	0.1559	SHe	13_100850722	SHARED
13:100855485:G:A	cg24388175	PCCA;PCCA;PCCA	0.0529168	1.67184e-05	0.0510282	1.12779e-12	0.086638	4.62528e-09	0.1485	0.171	0.1559	SHe	13_100850722	SHARED
5:14337460:C:T	cg20824844	TRIO	0.05461	0.000134825	0.0514846	8.52106e-13	0.0673769	6.25522e-06	0.2228	0.1274	0.172	SHe	5_14335941	SHARED
13:100855752:C:T	cg24388175	PCCA;PCCA;PCCA	0.0529168	1.67184e-05	0.0507668	1.69003e-12	0.086638	4.62528e-09	0.1485	0.1694	0.1559	SHe	13_100850722	SHARED
13:100862494:A:G	cg24388175	PCCA;PCCA;PCCA	0.0529168	1.67184e-05	0.0507668	1.69003e-12	0.086638	4.62528e-09	0.1485	0.1694	0.1559	SHe	13_100858272	SHARED
13:100865643:C:T	cg24388175	PCCA;PCCA;PCCA	0.0529168	1.67184e-05	0.0507668	1.69003e-12	0.086638	4.62528e-09	0.1485	0.1694	0.1559	SHe	13_100858272	SHARED
10:91064512:G:T	cg21587506	IFIT3;IFIT3;IFIT3;IFIT3	0.0190635	0.0176557	0.0351892	1.02449e-13	0.0611653	1.97885e-08	0.2624	0.2968	0.3065	SHo	10_91064508	SHARED
13:100876258:C:T	cg24388175	PCCA;PCCA;PCCA	0.0529168	1.67184e-05	0.0519686	4.38002e-13	0.0837393	2.54892e-08	0.1485	0.1694	0.1505	SHe	13_100874027	SHARED
13:100876644:C:T	cg24388175	PCCA;PCCA;PCCA	0.0529168	1.67184e-05	0.0519686	4.38002e-13	0.0837393	2.54892e-08	0.1485	0.1694	0.1505	SHe	13_100874027	SHARED
5:14321785:T:A	cg16867702	TRIO	0.0375123	0.000134425	0.0434803	3.12041e-11	0.063721	5.48973e-07	0.2129	0.1226	0.1559	SHe	5_14320462	SHARED
5:14342592:A:G	cg20824844	TRIO	0.05461	0.000134825	0.051029	1.41857e-12	0.0673769	6.25522e-06	0.2228	0.1274	0.172	SHe	5_14342262	SHARED
5:14344689:G:A	cg20824844	TRIO	0.05461	0.000134825	0.051029	1.41857e-12	0.0673769	6.25522e-06	0.2228	0.1274	0.172	SHe	5_14342262	SHARED
5:14352595:G:A	cg20824844	TRIO	0.05461	0.000134825	0.051029	1.41857e-12	0.0673769	6.25522e-06	0.2228	0.1274	0.172	SHe	5_14351024	SHARED
5:14358656:GT:G	cg20824844	TRIO	0.05461	0.000134825	0.051029	1.41857e-12	0.0673769	6.25522e-06	0.2228	0.1274	0.172	SHe	5_14355962	SHARED
13:100826355:C:T	cg24388175	PCCA;PCCA;PCCA	0.0538045	1.36409e-05	0.0500267	2.7269e-12	0.086638	4.62528e-09	0.1436	0.1742	0.1559	SHe	13_100825990	SHARED
13:100831954:CCTCTTCCCACAAT:C	cg24388175	PCCA;PCCA;PCCA	0.0538045	1.36409e-05	0.0500267	2.7269e-12	0.086638	4.62528e-09	0.1436	0.1742	0.1559	SHe	13_100831639	SHARED
13:100831969:GTTTATTTT:G	cg24388175	PCCA;PCCA;PCCA	0.0538045	1.36409e-05	0.0500267	2.7269e-12	0.086638	4.62528e-09	0.1436	0.1742	0.1559	SHe	13_100831639	SHARED
10:72287555:A:T	cg11228898	PALD1	-0.0232505	0.000598825	-0.0218244	5.0715e-10	-0.0373724	2.67627e-07	0.2921	0.3081	0.3763	MHe	10_72284931	SHARED
13:100839520:A:G	cg24388175	PCCA;PCCA;PCCA	0.0529168	1.67184e-05	0.0500267	2.7269e-12	0.086638	4.62528e-09	0.1485	0.1742	0.1559	SHe	13_100836717	SHARED
13:100841093:C:T	cg24388175	PCCA;PCCA;PCCA	0.0529168	1.67184e-05	0.0500267	2.7269e-12	0.086638	4.62528e-09	0.1485	0.1742	0.1559	SHe	13_100840622	SHARED
13:100843778:C:T	cg24388175	PCCA;PCCA;PCCA	0.0529168	1.67184e-05	0.0500267	2.7269e-12	0.086638	4.62528e-09	0.1485	0.1742	0.1559	SHe	13_100843778	SHARED
2:207663982:A:G	cg12449916		0.0440914	8.09219e-05	0.0436705	3.86079e-13	0.017302	0.459878	0.1089	0.1081	0.08065	MHe	2_207663982	POSITIVE
2:207664740:A:G	cg12449916		0.0440914	8.09219e-05	0.0436705	3.86079e-13	0.017302	0.459878	0.1089	0.1081	0.08065	MHe	2_207663982	POSITIVE
5:14391401:A:G	cg16867702	TRIO	-0.0396172	1.09211e-05	-0.0337097	8.61013e-12	-0.0355779	7.45045e-05	0.2871	0.3145	0.3387	SHe	5_14361471	SHARED
5:14391851:C:G	cg16867702	TRIO	-0.0396172	1.09211e-05	-0.0337097	8.61013e-12	-0.0355779	7.45045e-05	0.2871	0.3145	0.3387	SHe	5_14361471	SHARED
5:14392999:CA:C	cg16867702	TRIO	-0.0396172	1.09211e-05	-0.0337097	8.61013e-12	-0.0355779	7.45045e-05	0.2871	0.3145	0.3387	SHe	5_14361471	SHARED
5:14394283:G:A	cg16867702	TRIO	-0.0396172	1.09211e-05	-0.0337097	8.61013e-12	-0.0355779	7.45045e-05	0.2871	0.3145	0.3387	SHe	5_14361471	SHARED
5:14394611:A:G	cg16867702	TRIO	-0.0396172	1.09211e-05	-0.0337097	8.61013e-12	-0.0355779	7.45045e-05	0.2871	0.3145	0.3387	SHe	5_14361471	SHARED
5:14395220:G:A	cg16867702	TRIO	-0.0396172	1.09211e-05	-0.0337097	8.61013e-12	-0.0355779	7.45045e-05	0.2871	0.3145	0.3387	SHe	5_14361471	SHARED
5:14398902:AT:A	cg16867702	TRIO	-0.0396172	1.09211e-05	-0.0337097	8.61013e-12	-0.0355779	7.45045e-05	0.2871	0.3145	0.3387	SHe	5_14361471	SHARED
5:14400123:G:A	cg16867702	TRIO	-0.0396172	1.09211e-05	-0.0337097	8.61013e-12	-0.0355779	7.45045e-05	0.2871	0.3145	0.3387	SHe	5_14361471	SHARED
5:14400274:A:G	cg16867702	TRIO	-0.0396172	1.09211e-05	-0.0337097	8.61013e-12	-0.0355779	7.45045e-05	0.2871	0.3145	0.3387	SHe	5_14361471	SHARED
2:207659014:T:C	cg12449916		0.0440914	8.09219e-05	0.043269	5.03528e-13	0.017302	0.459878	0.1089	0.1097	0.08065	MHe	2_207653653	POSITIVE
2:207659531:A:G	cg12449916		0.0440914	8.09219e-05	0.043269	5.03528e-13	0.017302	0.459878	0.1089	0.1097	0.08065	MHe	2_207653653	POSITIVE
2:207663289:CT:C	cg12449916		0.0440914	8.09219e-05	0.043269	5.03528e-13	0.017302	0.459878	0.1089	0.1097	0.08065	MHe	2_207661913	POSITIVE
5:14390807:C:T	cg16867702	TRIO	-0.0396172	1.09211e-05	-0.0335322	8.49362e-12	-0.0355779	7.45045e-05	0.2871	0.3161	0.3387	SHe	5_14361471	SHARED
22:31779567:C:T	cg00193210	SFI1;SFI1;SFI1;SFI1;SFI1;SFI1;SFI1;SFI1;SFI1;SFI1	0.0630666	0.00239951	0.0587278	6.04624e-17	0.0510286	0.026138	0.05446	0.09032	0.05914	MHe	22_31985572	SHARED
5:14352997:GT:G	cg16867702	TRIO	0.0374702	1.88568e-05	0.0369061	2.96124e-10	0.055674	1.88256e-07	0.2723	0.1758	0.2151	SHe	5_14351024	SHARED
5:14301803:A:G	cg16867702	TRIO	0.0382744	0.000184488	0.0430058	4.44047e-11	0.063721	5.48973e-07	0.2129	0.1242	0.1559	SHe	5_14300652	SHARED
5:14312410:T:C	cg16867702	TRIO	0.0382744	0.000184488	0.0430058	4.44047e-11	0.063721	5.48973e-07	0.2129	0.1242	0.1559	SHe	5_14311915	SHARED
5:14314138:A:G	cg16867702	TRIO	0.0382744	0.000184488	0.0430058	4.44047e-11	0.063721	5.48973e-07	0.2129	0.1242	0.1559	SHe	5_14311915	SHARED
5:14317288:G:A	cg16867702	TRIO	0.0382744	0.000184488	0.0430058	4.44047e-11	0.063721	5.48973e-07	0.2129	0.1242	0.1559	SHe	5_14311915	SHARED
5:14317307:C:G	cg16867702	TRIO	0.0382744	0.000184488	0.0430058	4.44047e-11	0.063721	5.48973e-07	0.2129	0.1242	0.1559	SHe	5_14311915	SHARED
5:14317870:A:G	cg16867702	TRIO	0.0382744	0.000184488	0.0430058	4.44047e-11	0.063721	5.48973e-07	0.2129	0.1242	0.1559	SHe	5_14311915	SHARED
8:68292931:A:G	cg01156920		-0.0270978	0.000348961	-0.0258798	1.40875e-11	-0.045269	2.6033e-07	0.3168	0.3323	0.3656	SHe	8_68292367	SHARED
8:68293440:T:C	cg01156920		-0.0270978	0.000348961	-0.0258798	1.40875e-11	-0.045269	2.6033e-07	0.3168	0.3323	0.3656	SHe	8_68292367	SHARED
8:68298617:G:T	cg01156920		-0.0270978	0.000348961	-0.0258798	1.40875e-11	-0.045269	2.6033e-07	0.3168	0.3323	0.3656	SHe	8_68292367	SHARED
5:14386985:T:C	cg16867702	TRIO	-0.0396172	1.09211e-05	-0.0332819	1.25615e-11	-0.0355779	7.45045e-05	0.2871	0.3129	0.3387	SHe	5_14361471	SHARED
5:14384161:G:A	cg16867702	TRIO	-0.0396172	1.09211e-05	-0.0334968	1.24988e-11	-0.0355779	7.45045e-05	0.2871	0.3129	0.3387	SHe	5_14361471	SHARED
5:14384453:A:C	cg16867702	TRIO	-0.0396172	1.09211e-05	-0.0334968	1.24988e-11	-0.0355779	7.45045e-05	0.2871	0.3129	0.3387	SHe	5_14361471	SHARED
5:14384978:T:TA	cg16867702	TRIO	-0.0396172	1.09211e-05	-0.0334968	1.24988e-11	-0.0355779	7.45045e-05	0.2871	0.3129	0.3387	SHe	5_14361471	SHARED
5:14391380:G:T	cg16867702	TRIO	-0.0396172	1.09211e-05	-0.0334968	1.24988e-11	-0.0355779	7.45045e-05	0.2871	0.3129	0.3387	SHe	5_14361471	SHARED
5:14393749:G:C	cg16867702	TRIO	-0.0396172	1.09211e-05	-0.0334968	1.24988e-11	-0.0355779	7.45045e-05	0.2871	0.3129	0.3387	SHe	5_14361471	SHARED
5:14396485:G:C	cg16867702	TRIO	-0.0396172	1.09211e-05	-0.0334968	1.24988e-11	-0.0355779	7.45045e-05	0.2871	0.3129	0.3387	SHe	5_14361471	SHARED
5:14396939:G:A	cg16867702	TRIO	-0.0396172	1.09211e-05	-0.0334968	1.24988e-11	-0.0355779	7.45045e-05	0.2871	0.3129	0.3387	SHe	5_14361471	SHARED
5:14398111:A:G	cg16867702	TRIO	-0.0396172	1.09211e-05	-0.0334968	1.24988e-11	-0.0355779	7.45045e-05	0.2871	0.3129	0.3387	SHe	5_14361471	SHARED
5:14383516:A:G	cg16867702	TRIO	-0.0396172	1.09211e-05	-0.0333277	1.22491e-11	-0.0355779	7.45045e-05	0.2871	0.3145	0.3387	SHe	5_14361471	SHARED
5:14361471:T:C	cg20824844	TRIO	0.05461	0.000134825	0.0511051	2.95893e-12	0.0662558	1.07511e-05	0.2228	0.1274	0.1667	SHe	5_14361471	SHARED
5:14363563:G:A	cg20824844	TRIO	0.05461	0.000134825	0.0511051	2.95893e-12	0.0662558	1.07511e-05	0.2228	0.1274	0.1667	SHe	5_14361471	SHARED
5:14366369:T:A	cg20824844	TRIO	0.05461	0.000134825	0.0511051	2.95893e-12	0.0662558	1.07511e-05	0.2228	0.1274	0.1667	SHe	5_14361471	SHARED
5:14366840:T:C	cg20824844	TRIO	0.05461	0.000134825	0.0511051	2.95893e-12	0.0662558	1.07511e-05	0.2228	0.1274	0.1667	SHe	5_14361471	SHARED
5:14371180:G:A	cg20824844	TRIO	0.05461	0.000134825	0.0511051	2.95893e-12	0.0662558	1.07511e-05	0.2228	0.1274	0.1667	SHe	5_14361471	SHARED
5:14371539:A:G	cg20824844	TRIO	0.05461	0.000134825	0.0511051	2.95893e-12	0.0662558	1.07511e-05	0.2228	0.1274	0.1667	SHe	5_14361471	SHARED
22:31763251:G:A	cg00193210	SFI1;SFI1;SFI1;SFI1;SFI1;SFI1;SFI1;SFI1;SFI1;SFI1	0.0630666	0.00239951	0.0586503	9.3096e-17	0.0510286	0.026138	0.05446	0.08871	0.05914	MHe	22_31760250	SHARED
22:31765123:A:G	cg00193210	SFI1;SFI1;SFI1;SFI1;SFI1;SFI1;SFI1;SFI1;SFI1;SFI1	0.0630666	0.00239951	0.0586503	9.3096e-17	0.0510286	0.026138	0.05446	0.08871	0.05914	MHe	22_31760250	SHARED
22:31769879:T:A	cg00193210	SFI1;SFI1;SFI1;SFI1;SFI1;SFI1;SFI1;SFI1;SFI1;SFI1	0.0630666	0.00239951	0.0586503	9.3096e-17	0.0510286	0.026138	0.05446	0.08871	0.05914	MHe	22_31768610	SHARED
22:31793490:C:T	cg00193210	SFI1;SFI1;SFI1;SFI1;SFI1;SFI1;SFI1;SFI1;SFI1;SFI1	0.0630666	0.00239951	0.0586503	9.3096e-17	0.0510286	0.026138	0.05446	0.08871	0.05914	MHe	22_31789669	SHARED
22:31795769:C:T	cg00193210	SFI1;SFI1;SFI1;SFI1;SFI1;SFI1;SFI1;SFI1;SFI1;SFI1	0.0630666	0.00239951	0.0586503	9.3096e-17	0.0510286	0.026138	0.05446	0.08871	0.05914	MHe	22_31789669	SHARED
22:31796563:C:T	cg00193210	SFI1;SFI1;SFI1;SFI1;SFI1;SFI1;SFI1;SFI1;SFI1;SFI1	0.0630666	0.00239951	0.0586503	9.3096e-17	0.0510286	0.026138	0.05446	0.08871	0.05914	MHe	22_31789669	SHARED
22:31809366:T:C	cg00193210	SFI1;SFI1;SFI1;SFI1;SFI1;SFI1;SFI1;SFI1;SFI1;SFI1	0.0630666	0.00239951	0.0586503	9.3096e-17	0.0510286	0.026138	0.05446	0.08871	0.05914	MHe	22_31808524	SHARED
2:207612424:C:T	cg12449916		0.0440914	8.09219e-05	0.0424609	1.11211e-12	0.017302	0.459878	0.1089	0.1113	0.08065	MHe	2_207611826	POSITIVE
2:207612433:T:A	cg12449916		0.0440914	8.09219e-05	0.0424609	1.11211e-12	0.017302	0.459878	0.1089	0.1113	0.08065	MHe	2_207611826	POSITIVE
2:207612549:TATAAC:T	cg12449916		0.0440914	8.09219e-05	0.0424609	1.11211e-12	0.017302	0.459878	0.1089	0.1113	0.08065	MHe	2_207611826	POSITIVE
2:207612613:T:C	cg12449916		0.0440914	8.09219e-05	0.0424609	1.11211e-12	0.017302	0.459878	0.1089	0.1113	0.08065	MHe	2_207611826	POSITIVE
2:207612641:TC:T	cg12449916		0.0440914	8.09219e-05	0.0424609	1.11211e-12	0.017302	0.459878	0.1089	0.1113	0.08065	MHe	2_207611826	POSITIVE
2:207612879:T:C	cg12449916		0.0440914	8.09219e-05	0.0424609	1.11211e-12	0.017302	0.459878	0.1089	0.1113	0.08065	MHe	2_207611826	POSITIVE
2:207612972:A:G	cg12449916		0.0440914	8.09219e-05	0.0424609	1.11211e-12	0.017302	0.459878	0.1089	0.1113	0.08065	MHe	2_207611826	POSITIVE
2:207613097:C:T	cg12449916		0.0440914	8.09219e-05	0.0424609	1.11211e-12	0.017302	0.459878	0.1089	0.1113	0.08065	MHe	2_207611826	POSITIVE
2:207613340:A:C	cg12449916		0.0440914	8.09219e-05	0.0424609	1.11211e-12	0.017302	0.459878	0.1089	0.1113	0.08065	MHe	2_207611826	POSITIVE
2:207613501:A:T	cg12449916		0.0440914	8.09219e-05	0.0424609	1.11211e-12	0.017302	0.459878	0.1089	0.1113	0.08065	MHe	2_207611826	POSITIVE
2:207613612:G:T	cg12449916		0.0440914	8.09219e-05	0.0424609	1.11211e-12	0.017302	0.459878	0.1089	0.1113	0.08065	MHe	2_207611826	POSITIVE
2:207613690:G:C	cg12449916		0.0440914	8.09219e-05	0.0424609	1.11211e-12	0.017302	0.459878	0.1089	0.1113	0.08065	MHe	2_207611826	POSITIVE
2:207615013:T:C	cg12449916		0.0440914	8.09219e-05	0.0424609	1.11211e-12	0.017302	0.459878	0.1089	0.1113	0.08065	MHe	2_207611826	POSITIVE
2:207615119:T:A	cg12449916		0.0440914	8.09219e-05	0.0424609	1.11211e-12	0.017302	0.459878	0.1089	0.1113	0.08065	MHe	2_207611826	POSITIVE
2:207615492:T:C	cg12449916		0.0440914	8.09219e-05	0.0424609	1.11211e-12	0.017302	0.459878	0.1089	0.1113	0.08065	MHe	2_207611826	POSITIVE
2:207615522:G:C	cg12449916		0.0440914	8.09219e-05	0.0424609	1.11211e-12	0.017302	0.459878	0.1089	0.1113	0.08065	MHe	2_207611826	POSITIVE
2:207615857:G:A	cg12449916		0.0440914	8.09219e-05	0.0424609	1.11211e-12	0.017302	0.459878	0.1089	0.1113	0.08065	MHe	2_207611826	POSITIVE
2:207616561:A:G	cg12449916		0.0440914	8.09219e-05	0.0424609	1.11211e-12	0.017302	0.459878	0.1089	0.1113	0.08065	MHe	2_207611826	POSITIVE
2:207616709:T:C	cg12449916		0.0440914	8.09219e-05	0.0424609	1.11211e-12	0.017302	0.459878	0.1089	0.1113	0.08065	MHe	2_207611826	POSITIVE
2:207616736:G:T	cg12449916		0.0440914	8.09219e-05	0.0424609	1.11211e-12	0.017302	0.459878	0.1089	0.1113	0.08065	MHe	2_207611826	POSITIVE
2:207616884:G:C	cg12449916		0.0440914	8.09219e-05	0.0424609	1.11211e-12	0.017302	0.459878	0.1089	0.1113	0.08065	MHe	2_207611826	POSITIVE
2:207617337:C:T	cg12449916		0.0440914	8.09219e-05	0.0424609	1.11211e-12	0.017302	0.459878	0.1089	0.1113	0.08065	MHe	2_207611826	POSITIVE
2:207617380:C:G	cg12449916		0.0440914	8.09219e-05	0.0424609	1.11211e-12	0.017302	0.459878	0.1089	0.1113	0.08065	MHe	2_207611826	POSITIVE
2:207617853:G:GATCA	cg12449916		0.0440914	8.09219e-05	0.0424609	1.11211e-12	0.017302	0.459878	0.1089	0.1113	0.08065	MHe	2_207611826	POSITIVE
2:207618702:T:G	cg12449916		0.0440914	8.09219e-05	0.0424609	1.11211e-12	0.017302	0.459878	0.1089	0.1113	0.08065	MHe	2_207611826	POSITIVE
2:207618921:A:G	cg12449916		0.0440914	8.09219e-05	0.0424609	1.11211e-12	0.017302	0.459878	0.1089	0.1113	0.08065	MHe	2_207611826	POSITIVE
2:207619167:G:A	cg12449916		0.0440914	8.09219e-05	0.0424609	1.11211e-12	0.017302	0.459878	0.1089	0.1113	0.08065	MHe	2_207611826	POSITIVE
2:207619224:G:A	cg12449916		0.0440914	8.09219e-05	0.0424609	1.11211e-12	0.017302	0.459878	0.1089	0.1113	0.08065	MHe	2_207611826	POSITIVE
2:207619558:G:A	cg12449916		0.0440914	8.09219e-05	0.0424609	1.11211e-12	0.017302	0.459878	0.1089	0.1113	0.08065	MHe	2_207611826	POSITIVE
2:207619779:A:G	cg12449916		0.0440914	8.09219e-05	0.0424609	1.11211e-12	0.017302	0.459878	0.1089	0.1113	0.08065	MHe	2_207611826	POSITIVE
2:207620330:T:C	cg12449916		0.0440914	8.09219e-05	0.0424609	1.11211e-12	0.017302	0.459878	0.1089	0.1113	0.08065	MHe	2_207611826	POSITIVE
2:207620362:C:A	cg12449916		0.0440914	8.09219e-05	0.0424609	1.11211e-12	0.017302	0.459878	0.1089	0.1113	0.08065	MHe	2_207611826	POSITIVE
2:207620803:T:C	cg12449916		0.0440914	8.09219e-05	0.0424609	1.11211e-12	0.017302	0.459878	0.1089	0.1113	0.08065	MHe	2_207611826	POSITIVE
2:207621140:T:C	cg12449916		0.0440914	8.09219e-05	0.0424609	1.11211e-12	0.017302	0.459878	0.1089	0.1113	0.08065	MHe	2_207611826	POSITIVE
2:207621409:A:G	cg12449916		0.0440914	8.09219e-05	0.0424609	1.11211e-12	0.017302	0.459878	0.1089	0.1113	0.08065	MHe	2_207611826	POSITIVE
2:207622502:A:T	cg12449916		0.0440914	8.09219e-05	0.0424609	1.11211e-12	0.017302	0.459878	0.1089	0.1113	0.08065	MHe	2_207611826	POSITIVE
2:207622543:T:C	cg12449916		0.0440914	8.09219e-05	0.0424609	1.11211e-12	0.017302	0.459878	0.1089	0.1113	0.08065	MHe	2_207611826	POSITIVE
2:207622972:A:G	cg12449916		0.0440914	8.09219e-05	0.0424609	1.11211e-12	0.017302	0.459878	0.1089	0.1113	0.08065	MHe	2_207611826	POSITIVE
2:207623347:A:G	cg12449916		0.0440914	8.09219e-05	0.0424609	1.11211e-12	0.017302	0.459878	0.1089	0.1113	0.08065	MHe	2_207611826	POSITIVE
2:207623495:C:CAAAAAA	cg12449916		0.0440914	8.09219e-05	0.0424609	1.11211e-12	0.017302	0.459878	0.1089	0.1113	0.08065	MHe	2_207611826	POSITIVE
2:207623776:GGTTT:G	cg12449916		0.0440914	8.09219e-05	0.0424609	1.11211e-12	0.017302	0.459878	0.1089	0.1113	0.08065	MHe	2_207611826	POSITIVE
2:207624673:T:G	cg12449916		0.0440914	8.09219e-05	0.0424609	1.11211e-12	0.017302	0.459878	0.1089	0.1113	0.08065	MHe	2_207611826	POSITIVE
2:207625164:C:A	cg12449916		0.0440914	8.09219e-05	0.0424609	1.11211e-12	0.017302	0.459878	0.1089	0.1113	0.08065	MHe	2_207611826	POSITIVE
2:207626130:G:A	cg12449916		0.0440914	8.09219e-05	0.0424609	1.11211e-12	0.017302	0.459878	0.1089	0.1113	0.08065	MHe	2_207611826	POSITIVE
2:207626284:A:G	cg12449916		0.0440914	8.09219e-05	0.0424609	1.11211e-12	0.017302	0.459878	0.1089	0.1113	0.08065	MHe	2_207611826	POSITIVE
2:207626890:T:A	cg12449916		0.0440914	8.09219e-05	0.0424609	1.11211e-12	0.017302	0.459878	0.1089	0.1113	0.08065	MHe	2_207611826	POSITIVE
2:207626891:C:CA	cg12449916		0.0440914	8.09219e-05	0.0424609	1.11211e-12	0.017302	0.459878	0.1089	0.1113	0.08065	MHe	2_207611826	POSITIVE
2:207630093:C:A	cg12449916		0.0440914	8.09219e-05	0.0424609	1.11211e-12	0.017302	0.459878	0.1089	0.1113	0.08065	MHe	2_207629795	POSITIVE
2:207630802:G:A	cg12449916		0.0440914	8.09219e-05	0.0424609	1.11211e-12	0.017302	0.459878	0.1089	0.1113	0.08065	MHe	2_207629795	POSITIVE
2:207631461:G:A	cg12449916		0.0440914	8.09219e-05	0.0424609	1.11211e-12	0.017302	0.459878	0.1089	0.1113	0.08065	MHe	2_207629795	POSITIVE
2:207635594:G:T	cg12449916		0.0440914	8.09219e-05	0.0424609	1.11211e-12	0.017302	0.459878	0.1089	0.1113	0.08065	MHe	2_207635594	POSITIVE
2:207637397:C:T	cg12449916		0.0440914	8.09219e-05	0.0424609	1.11211e-12	0.017302	0.459878	0.1089	0.1113	0.08065	MHe	2_207635594	POSITIVE
2:207638894:A:C	cg12449916		0.0440914	8.09219e-05	0.0424609	1.11211e-12	0.017302	0.459878	0.1089	0.1113	0.08065	MHe	2_207635594	POSITIVE
2:207640301:T:G	cg12449916		0.0440914	8.09219e-05	0.0424609	1.11211e-12	0.017302	0.459878	0.1089	0.1113	0.08065	MHe	2_207635594	POSITIVE
2:207640302:TTG:T	cg12449916		0.0440914	8.09219e-05	0.0424609	1.11211e-12	0.017302	0.459878	0.1089	0.1113	0.08065	MHe	2_207635594	POSITIVE
2:207641394:T:A	cg12449916		0.0440914	8.09219e-05	0.0424609	1.11211e-12	0.017302	0.459878	0.1089	0.1113	0.08065	MHe	2_207635594	POSITIVE
2:207644737:C:A	cg12449916		0.0440914	8.09219e-05	0.0424609	1.11211e-12	0.017302	0.459878	0.1089	0.1113	0.08065	MHe	2_207635594	POSITIVE
2:207646236:C:T	cg12449916		0.0440914	8.09219e-05	0.0424609	1.11211e-12	0.017302	0.459878	0.1089	0.1113	0.08065	MHe	2_207646236	POSITIVE
2:207646994:A:G	cg12449916		0.0440914	8.09219e-05	0.0424609	1.11211e-12	0.017302	0.459878	0.1089	0.1113	0.08065	MHe	2_207646236	POSITIVE
2:207650638:T:C	cg12449916		0.0440914	8.09219e-05	0.0424609	1.11211e-12	0.017302	0.459878	0.1089	0.1113	0.08065	MHe	2_207646236	POSITIVE
2:207651782:G:A	cg12449916		0.0440914	8.09219e-05	0.0424609	1.11211e-12	0.017302	0.459878	0.1089	0.1113	0.08065	MHe	2_207847811	POSITIVE
2:207653770:A:G	cg12449916		0.0440914	8.09219e-05	0.0424609	1.11211e-12	0.017302	0.459878	0.1089	0.1113	0.08065	MHe	2_207653653	POSITIVE
2:207654106:A:G	cg12449916		0.0440914	8.09219e-05	0.0424609	1.11211e-12	0.017302	0.459878	0.1089	0.1113	0.08065	MHe	2_207653653	POSITIVE
2:207658000:A:AC	cg12449916		0.0440914	8.09219e-05	0.0424609	1.11211e-12	0.017302	0.459878	0.1089	0.1113	0.08065	MHe	2_207653653	POSITIVE
2:207658595:T:A	cg12449916		0.0440914	8.09219e-05	0.0424609	1.11211e-12	0.017302	0.459878	0.1089	0.1113	0.08065	MHe	2_207653653	POSITIVE
10:72317149:G:T	cg11228898	PALD1	-0.0362933	0.000556209	-0.0421538	3.41515e-13	-0.0322904	0.00152235	0.1139	0.09032	0.1452	MHe	10_72316973	SHARED
22:31744009:T:C	cg00193210	SFI1;SFI1;SFI1;SFI1;SFI1;SFI1;SFI1;SFI1;SFI1;SFI1	0.0630666	0.00239951	0.0578831	1.51622e-16	0.0510286	0.026138	0.05446	0.09032	0.05914	MHe	22_31714356	SHARED
22:31749199:G:GT	cg00193210	SFI1;SFI1;SFI1;SFI1;SFI1;SFI1;SFI1;SFI1;SFI1;SFI1	0.0630666	0.00239951	0.0578831	1.51622e-16	0.0510286	0.026138	0.05446	0.09032	0.05914	MHe	22_31714356	SHARED
10:72314497:T:A	cg11228898	PALD1	-0.0197144	0.0121272	-0.0253436	1.63834e-13	-0.024539	0.000760146	0.2475	0.3032	0.3817	MHe	10_72312018	SHARED
5:14402681:G:T	cg16867702	TRIO	-0.036988	2.8048e-05	-0.0332457	8.56008e-12	-0.0362563	5.65847e-05	0.2921	0.3145	0.3441	SHe	5_14402681	SHARED
2:207662722:A:AT	cg12449916		0.0440914	8.09219e-05	0.0417627	1.33869e-12	0.017302	0.459878	0.1089	0.1113	0.08065	MHe	2_207661913	POSITIVE
5:14378068:T:G	cg20824844	TRIO	0.0526334	0.000226977	0.0511557	2.48725e-12	0.0662558	1.07511e-05	0.2178	0.129	0.1667	SHe	5_14361471	SHARED
5:14379277:T:C	cg20824844	TRIO	0.0526334	0.000226977	0.0511557	2.48725e-12	0.0662558	1.07511e-05	0.2178	0.129	0.1667	SHe	5_14361471	SHARED
5:14380324:G:T	cg20824844	TRIO	0.0526334	0.000226977	0.0511557	2.48725e-12	0.0662558	1.07511e-05	0.2178	0.129	0.1667	SHe	5_14361471	SHARED
5:14381819:T:C	cg20824844	TRIO	0.0526334	0.000226977	0.0511557	2.48725e-12	0.0662558	1.07511e-05	0.2178	0.129	0.1667	SHe	5_14361471	SHARED
5:14408905:C:G	cg16867702	TRIO	-0.0396172	1.09211e-05	-0.0335805	1.02651e-11	-0.0345467	0.000117154	0.2871	0.3113	0.3333	SHe	5_14405761	SHARED
22:31911530:CTG:C	cg00193210	SFI1;SFI1;SFI1;SFI1;SFI1;SFI1;SFI1;SFI1;SFI1;SFI1	0.0574064	0.00148405	0.0529101	1.44713e-18	0.0269152	0.18536	0.08416	0.1177	0.08065	MHe	22_31890299	POSITIVE
2:99187650:T:C	cg02420943	INPP4A;INPP4A;INPP4A;INPP4A	0.0280491	5.59302e-05	0.0252628	3.16934e-13	0.0176683	0.000272744	0.3317	0.2903	0.328	SHe	2_99031351	SHARED
2:99188783:T:C	cg02420943	INPP4A;INPP4A;INPP4A;INPP4A	0.0280491	5.59302e-05	0.0252628	3.16934e-13	0.0176683	0.000272744	0.3317	0.2903	0.328	SHe	2_99031351	SHARED
5:14371753:T:C	cg20824844	TRIO	0.05461	0.000134825	0.050149	6.53541e-12	0.0662558	1.07511e-05	0.2228	0.129	0.1667	SHe	5_14361471	SHARED
2:207623503:C:A	cg12449916		0.0417958	7.75167e-05	0.0420688	1.54615e-12	0.017302	0.459878	0.1139	0.1129	0.08065	MHe	2_207611826	POSITIVE
10:30048495:A:T	cg10919547		0.0518684	0.000481461	0.0498012	4.70127e-12	0.0342812	0.0678567	0.09901	0.09516	0.08065	MHe	10_30048495	POSITIVE
5:14405761:A:T	cg16867702	TRIO	-0.0396172	1.09211e-05	-0.0333949	1.33171e-11	-0.0345467	0.000117154	0.2871	0.3097	0.3333	SHe	5_14405761	SHARED
10:30042033:CAAACAAAACA:CAAACA	cg10919547		0.0549589	0.000198176	0.0530638	2.17647e-11	0.0342812	0.0678567	0.09901	0.07581	0.08065	MHe	10_30036796	POSITIVE
2:207702004:TACAC:T	cg12449916		0.0440914	8.09219e-05	0.0394732	3.20655e-12	0.017302	0.459878	0.1089	0.1145	0.08065	MHe	2_207689161	POSITIVE
2:207705364:C:A	cg12449916		0.0440914	8.09219e-05	0.0394732	3.20655e-12	0.017302	0.459878	0.1089	0.1145	0.08065	MHe	2_207689161	POSITIVE
13:100866671:G:T	cg24388175	PCCA;PCCA;PCCA	0.0491439	6.89438e-05	0.0517087	6.61874e-13	0.081006	4.88484e-08	0.1535	0.1677	0.1613	SHe	13_100858272	SHARED
22:31839405:T:TCTGCGAAAG	cg00193210	SFI1;SFI1;SFI1;SFI1;SFI1;SFI1;SFI1;SFI1;SFI1;SFI1	0.0514767	0.0046462	0.0567771	1.60511e-16	0.0576277	0.00876243	0.05941	0.09516	0.06452	MHe	22_31821719	SHARED
2:99193496:C:T	cg02420943	INPP4A;INPP4A;INPP4A;INPP4A	0.0280491	5.59302e-05	0.0248522	5.25253e-13	0.0176683	0.000272744	0.3317	0.2919	0.328	SHe	2_99031351	SHARED
10:72308769:TC:T	cg11228898	PALD1	-0.0208194	0.00110651	-0.0205324	2.46711e-09	-0.0372178	1.32234e-07	0.3465	0.3468	0.3925	MHe	10_72306978	SHARED
2:99196483:G:A	cg02420943	INPP4A;INPP4A;INPP4A;INPP4A	0.0280491	5.59302e-05	0.0247853	6.4143e-13	0.0176683	0.000272744	0.3317	0.2935	0.328	SHe	2_99031351	SHARED
10:91202800:C:T	cg21587506	IFIT3;IFIT3;IFIT3;IFIT3	0.0263722	0.000549983	0.0333049	1.31836e-09	0.0651319	1.64842e-08	0.2525	0.2177	0.2581	SHo	10_91197183	SHARED
5:14386494:A:G	cg16867702	TRIO	0.0343292	0.000303669	0.0418156	1.66676e-10	0.0610861	3.36888e-07	0.2228	0.1306	0.1667	SHe	5_14361471	SHARED
5:14386655:T:C	cg16867702	TRIO	0.0343292	0.000303669	0.0418156	1.66676e-10	0.0610861	3.36888e-07	0.2228	0.1306	0.1667	SHe	5_14361471	SHARED
2:207658847:TACAC:TACACAC	cg12449916		0.0440914	8.09219e-05	0.039251	8.48257e-12	0.017302	0.459878	0.1089	0.1161	0.08065	MHe	2_207653653	POSITIVE
5:14405895:G:A	cg16867702	TRIO	-0.0392623	2.07476e-05	-0.0333854	3.81869e-11	-0.0345467	0.000117154	0.2723	0.3016	0.3333	SHe	5_14405761	SHARED
2:99202747:G:C	cg02420943	INPP4A;INPP4A;INPP4A;INPP4A	0.0280491	5.59302e-05	0.0247237	9.98072e-13	0.0175013	0.000298683	0.3317	0.2871	0.3226	SHe	2_99031351	SHARED
5:14351024:T:C	cg16867702	TRIO	0.0363536	4.44362e-05	0.0373166	6.35519e-10	0.055674	1.88256e-07	0.2624	0.1597	0.2151	SHe	5_14351024	SHARED
12:26272824:T:G	cg13810114		-0.0233972	4.02458e-05	-0.0209092	8.49077e-12	-0.0269714	0.000748628	0.4208	0.4145	0.4032	MHe	12_26272824	SHARED
12:26273088:C:G	cg13810114		-0.0233972	4.02458e-05	-0.0209092	8.49077e-12	-0.0269714	0.000748628	0.4208	0.4145	0.4032	MHe	12_26272824	SHARED
10:91200711:C:T	cg21587506	IFIT3;IFIT3;IFIT3;IFIT3	0.0263722	0.000549983	0.0332131	1.47623e-09	0.0651319	1.64842e-08	0.2525	0.2194	0.2581	SHo	10_91197183	SHARED
10:30040135:G:A	cg10919547		0.0532111	0.000405319	0.0530638	2.17647e-11	0.0342812	0.0678567	0.09406	0.07581	0.08065	MHe	10_30036796	POSITIVE
10:30041303:G:A	cg10919547		0.0532111	0.000405319	0.0530638	2.17647e-11	0.0342812	0.0678567	0.09406	0.07581	0.08065	MHe	10_30036796	POSITIVE
10:30041626:G:A	cg10919547		0.0532111	0.000405319	0.0530638	2.17647e-11	0.0342812	0.0678567	0.09406	0.07581	0.08065	MHe	10_30036796	POSITIVE
10:30041782:AT:ATTT	cg10919547		0.0532111	0.000405319	0.0530638	2.17647e-11	0.0342812	0.0678567	0.09406	0.07581	0.08065	MHe	10_30036796	POSITIVE
2:99184019:A:G	cg02420943	INPP4A;INPP4A;INPP4A;INPP4A	0.0285608	6.06927e-05	0.0248895	7.73755e-13	0.0176683	0.000272744	0.3267	0.2871	0.328	SHe	2_99031351	SHARED
5:14298470:G:A	cg16867702	TRIO	0.028842	0.00132397	0.035664	3.4299e-12	0.0430614	1.60057e-05	0.3465	0.2597	0.2796	SHe	5_14294390	SHARED
5:90426633:A:G	cg27346756	ADGRV1;ADGRV1	0.0305963	0.000100436	0.0268916	2.03571e-11	0.0211779	0.00592395	0.1386	0.1468	0.1022	SHe	5_90426052	SHARED
5:14348917:ATG:A	cg16867702	TRIO	-0.0378954	9.34223e-06	-0.0360643	4.20693e-12	-0.0345573	0.00026963	0.2772	0.2839	0.3065	SHe	5_14342262	SHARED
10:91207845:A:T	cg21587506	IFIT3;IFIT3;IFIT3;IFIT3	0.0243952	0.000982773	0.0302071	1.159e-08	0.066237	1.24142e-08	0.2624	0.2339	0.2957	SHo	10_91197183	SHARED
5:14294130:AAT:A	cg16867702	TRIO	0.0388187	0.000181398	0.0430058	4.44047e-11	0.059683	5.30528e-06	0.2079	0.1242	0.1452	SHe	5_14326531	SHARED
5:14311915:G:A	cg16867702	TRIO	0.0322186	0.00056569	0.0401153	3.39424e-11	0.0551478	2.82147e-06	0.2723	0.1581	0.1935	SHe	5_14311915	SHARED
5:14324788:C:T	cg16867702	TRIO	-0.0255386	0.00600995	-0.0377927	6.30896e-14	-0.0397485	9.12626e-05	0.2327	0.2855	0.3011	SHe	5_14320462	SHARED
2:99179384:G:A	cg02420943	INPP4A;INPP4A;INPP4A;INPP4A	0.0285608	6.06927e-05	0.0247882	9.71771e-13	0.0176683	0.000272744	0.3267	0.2887	0.328	SHe	2_99031351	SHARED
2:99187433:A:T	cg02420943	INPP4A;INPP4A;INPP4A;INPP4A	0.0285608	6.06927e-05	0.0247882	9.71771e-13	0.0176683	0.000272744	0.3267	0.2887	0.328	SHe	2_99031351	SHARED
5:14343198:CAA:C	cg20824844	TRIO	0.0457351	0.000541796	0.0426582	5.21503e-12	0.0536265	3.98227e-05	0.3218	0.2081	0.2473	SHe	5_14342262	SHARED
13:114888946:C:T	cg08610076	RASA3	-0.013543	0.00156317	-0.0183062	5.37543e-15	0.0174646	0.0177751	0.4901	0.4968	0.4677	MHe	13_114888946	NEGATIVE,OPPOSITE
13:114889083:T:C	cg08610076	RASA3	-0.013543	0.00156317	-0.0183062	5.37543e-15	0.0174646	0.0177751	0.4901	0.4968	0.4677	MHe	13_114888946	NEGATIVE,OPPOSITE
13:114889084:T:C	cg08610076	RASA3	-0.013543	0.00156317	-0.0183062	5.37543e-15	0.0174646	0.0177751	0.4901	0.4968	0.4677	MHe	13_114888946	NEGATIVE,OPPOSITE
5:14380726:G:GT	cg16867702	TRIO	-0.0379648	1.85259e-05	-0.0339913	8.73121e-12	-0.0328882	0.000532545	0.2624	0.2935	0.3011	SHe	5_14361471	SHARED
5:14323300:G:GT	cg16867702	TRIO	-0.02353	0.0143848	-0.0382332	3.03673e-14	-0.0397485	9.12626e-05	0.2277	0.2855	0.3011	SHe	5_14320462	SHARED
2:99172244:A:G	cg02420943	INPP4A;INPP4A;INPP4A;INPP4A	0.0256853	0.000284122	0.0252628	3.16934e-13	0.0176683	0.000272744	0.3267	0.2903	0.328	SHe	2_99031351	SHARED
2:99195111:A:C	cg02420943	INPP4A;INPP4A;INPP4A;INPP4A	0.0293726	2.41383e-05	0.0244871	1.31107e-12	0.0159241	0.000886945	0.3366	0.2952	0.3333	SHe	2_99031351	SHARED
5:14321785:T:A	cg20824844	TRIO	0.053653	0.000267128	0.0500499	8.14839e-12	0.064098	6.90197e-05	0.2129	0.1226	0.1559	SHe	5_14320462	SHARED
5:14403252:TGTG:T	cg16867702	TRIO	-0.0396172	1.09211e-05	-0.0337835	9.49062e-12	-0.0327325	0.000366802	0.2871	0.3081	0.328	SHe	5_14402681	SHARED
2:99209314:G:A	cg02420943	INPP4A;INPP4A;INPP4A;INPP4A	0.0280491	5.59302e-05	0.0243207	2.57174e-12	0.0175013	0.000298683	0.3317	0.2887	0.3226	SHe	2_99031351	SHARED
22:31932212:C:G	cg00193210	SFI1;SFI1;SFI1;SFI1;SFI1;SFI1;SFI1;SFI1;SFI1;SFI1	0.0577707	0.000768451	0.0512744	8.87074e-17	0.0280272	0.167674	0.08911	0.1242	0.08065	MHe	22_31985572	POSITIVE
22:31937414:C:T	cg00193210	SFI1;SFI1;SFI1;SFI1;SFI1;SFI1;SFI1;SFI1;SFI1;SFI1	0.0577707	0.000768451	0.0512744	8.87074e-17	0.0280272	0.167674	0.08911	0.1242	0.08065	MHe	22_31933028	POSITIVE
5:14315510:C:T	cg16867702	TRIO	-0.0464904	0.000277329	-0.0440103	5.25869e-13	-0.0383716	0.00248197	0.1238	0.1935	0.1935	SHe	5_14311915	SHARED
22:31726484:C:CA	cg00193210	SFI1;SFI1;SFI1;SFI1;SFI1;SFI1;SFI1;SFI1;SFI1;SFI1	0.0618449	0.00190809	0.0538671	8.30821e-15	0.0510286	0.026138	0.05941	0.09516	0.05914	MHe	22_31714356	SHARED
22:31665787:T:C	cg00193210	SFI1;SFI1;SFI1;SFI1;SFI1;SFI1;SFI1;SFI1;SFI1;SFI1	0.0618449	0.00190809	0.0554896	1.0115e-15	0.041375	0.0622482	0.05941	0.09516	0.06452	MHe	22_31665787	POSITIVE
22:31697407:A:G	cg00193210	SFI1;SFI1;SFI1;SFI1;SFI1;SFI1;SFI1;SFI1;SFI1;SFI1	0.0618449	0.00190809	0.0554896	1.0115e-15	0.041375	0.0622482	0.05941	0.09516	0.06452	MHe	22_31671932	POSITIVE
2:99199789:CA:C	cg02420943	INPP4A;INPP4A;INPP4A;INPP4A	0.0293726	2.41383e-05	0.0247237	9.98072e-13	0.0150381	0.00136587	0.3366	0.2871	0.3333	SHe	2_99031351	SHARED
13:101048288:T:C	cg24388175	PCCA;PCCA;PCCA	0.0406164	0.000529275	0.0439882	4.7517e-09	0.0768779	4.39585e-08	0.198	0.1548	0.1452	SHe	13_101040875	SHARED
2:99199024:C:G	cg02420943	INPP4A;INPP4A;INPP4A;INPP4A	0.0293726	2.41383e-05	0.0243609	2.45215e-12	0.0157674	0.000960028	0.3366	0.2903	0.328	SHe	2_99031351	SHARED
2:99210258:G:GCCTGGTCTGTATCAGTCCC	cg02420943	INPP4A;INPP4A;INPP4A;INPP4A	0.0293726	2.41383e-05	0.0243609	2.45215e-12	0.0157674	0.000960028	0.3366	0.2903	0.328	SHe	2_99031351	SHARED
2:99212417:C:T	cg02420943	INPP4A;INPP4A;INPP4A;INPP4A	0.0293726	2.41383e-05	0.0243609	2.45215e-12	0.0157674	0.000960028	0.3366	0.2903	0.328	SHe	2_99031351	SHARED
2:99215142:G:A	cg02420943	INPP4A;INPP4A;INPP4A;INPP4A	0.0293726	2.41383e-05	0.0243609	2.45215e-12	0.0157674	0.000960028	0.3366	0.2903	0.328	SHe	2_99031351	SHARED
2:99216593:T:A	cg02420943	INPP4A;INPP4A;INPP4A;INPP4A	0.0293726	2.41383e-05	0.0243609	2.45215e-12	0.0157674	0.000960028	0.3366	0.2903	0.328	SHe	2_99031351	SHARED
2:99217551:C:T	cg02420943	INPP4A;INPP4A;INPP4A;INPP4A	0.0293726	2.41383e-05	0.0243609	2.45215e-12	0.0157674	0.000960028	0.3366	0.2903	0.328	SHe	2_99031351	SHARED
2:99219071:T:C	cg02420943	INPP4A;INPP4A;INPP4A;INPP4A	0.0293726	2.41383e-05	0.0243609	2.45215e-12	0.0157674	0.000960028	0.3366	0.2903	0.328	SHe	2_99031351	SHARED
2:99219206:T:A	cg02420943	INPP4A;INPP4A;INPP4A;INPP4A	0.0293726	2.41383e-05	0.0243609	2.45215e-12	0.0157674	0.000960028	0.3366	0.2903	0.328	SHe	2_99031351	SHARED
2:207664690:A:G	cg12449916		0.0440914	8.09219e-05	0.0400528	1.52452e-11	0.017302	0.459878	0.1089	0.1145	0.08065	MHe	2_207663982	POSITIVE
22:31595747:A:T	cg00193210	SFI1;SFI1;SFI1;SFI1;SFI1;SFI1;SFI1;SFI1;SFI1;SFI1	0.0618449	0.00190809	0.0556577	1.11965e-15	0.041375	0.0622482	0.05941	0.09355	0.06452	MHe	22_31581046	POSITIVE
10:30035857:T:TC	cg10919547		0.0532111	0.000405319	0.0536797	6.9142e-11	0.0342812	0.0678567	0.09406	0.07419	0.08065	MHe	10_30033793	POSITIVE
10:30043614:TTA:T	cg10919547		0.0532111	0.000405319	0.0536797	6.9142e-11	0.0342812	0.0678567	0.09406	0.07419	0.08065	MHe	10_30036796	POSITIVE
10:30044059:A:G	cg10919547		0.0532111	0.000405319	0.0536797	6.9142e-11	0.0342812	0.0678567	0.09406	0.07419	0.08065	MHe	10_30036796	POSITIVE
10:30044644:G:GA	cg10919547		0.0532111	0.000405319	0.0536797	6.9142e-11	0.0342812	0.0678567	0.09406	0.07419	0.08065	MHe	10_30036796	POSITIVE
2:207612273:TTGAG:T	cg12449916		0.0440914	8.09219e-05	0.0400071	1.4158e-11	0.017302	0.459878	0.1089	0.1145	0.08065	MHe	2_207611826	POSITIVE
5:90424279:C:T	cg27346756	ADGRV1;ADGRV1	0.0269573	0.000947587	0.0282292	2.02435e-11	0.0228129	0.00406407	0.1238	0.1387	0.0914	SHe	5_90431802	SHARED
13:100794602:C:T	cg24388175	PCCA;PCCA;PCCA	0.0442174	0.000244852	0.051668	5.22501e-12	0.0798355	1.40583e-07	0.1584	0.1742	0.1505	SHe	13_100788585	SHARED
2:207620639:CTT:C	cg12449916		0.0333927	0.00150622	0.0423081	1.05936e-12	0.017302	0.459878	0.1287	0.1129	0.08065	MHe	2_207611826	POSITIVE
2:99157009:A:C	cg02420943	INPP4A;INPP4A;INPP4A;INPP4A	0.0269815	0.000136004	0.0248942	4.64909e-13	0.0159241	0.000886945	0.3317	0.2935	0.3333	SHe	2_99031351	SHARED
2:207699785:C:G	cg12449916		0.0433853	0.000119262	0.0392976	5.79318e-12	0.0101725	0.673003	0.104	0.1113	0.07527	MHe	2_207689161	POSITIVE
2:207704283:G:A	cg12449916		0.0433853	0.000119262	0.0392976	5.79318e-12	0.0101725	0.673003	0.104	0.1113	0.07527	MHe	2_207689161	POSITIVE
2:207705091:T:C	cg12449916		0.0433853	0.000119262	0.0392976	5.79318e-12	0.0101725	0.673003	0.104	0.1113	0.07527	MHe	2_207689161	POSITIVE
2:207705956:G:A	cg12449916		0.0433853	0.000119262	0.0392976	5.79318e-12	0.0101725	0.673003	0.104	0.1113	0.07527	MHe	2_207689161	POSITIVE
2:207673702:A:C	cg12449916		0.0433853	0.000119262	0.0378759	1.04213e-11	0.0101725	0.673003	0.104	0.1161	0.07527	MHe	2_207670536	POSITIVE
2:99159792:G:A	cg02420943	INPP4A;INPP4A;INPP4A;INPP4A	0.0274097	0.000113793	0.0253337	2.49642e-13	0.0159241	0.000886945	0.3267	0.2903	0.3333	SHe	2_99031351	SHARED
2:207668013:C:T	cg12449916		0.0440914	8.09219e-05	0.0390426	2.44524e-11	0.017302	0.459878	0.1089	0.1145	0.08065	MHe	2_207663982	POSITIVE
2:207668015:T:G	cg12449916		0.0440914	8.09219e-05	0.0390426	2.44524e-11	0.017302	0.459878	0.1089	0.1145	0.08065	MHe	2_207663982	POSITIVE
2:207710934:T:G	cg12449916		0.0440914	8.09219e-05	0.0380804	2.98561e-11	0.0185535	0.44093	0.1089	0.1161	0.07527	MHe	2_207689161	POSITIVE
22:31657777:T:A	cg00193210	SFI1;SFI1;SFI1;SFI1;SFI1;SFI1;SFI1;SFI1;SFI1;SFI1	0.0618449	0.00190809	0.0554693	2.14419e-15	0.041375	0.0622482	0.05941	0.09194	0.06452	MHe	22_31649632	POSITIVE
22:31664496:G:C	cg00193210	SFI1;SFI1;SFI1;SFI1;SFI1;SFI1;SFI1;SFI1;SFI1;SFI1	0.0618449	0.00190809	0.0554693	2.14419e-15	0.041375	0.0622482	0.05941	0.09194	0.06452	MHe	22_31985572	POSITIVE
22:31690351:A:T	cg00193210	SFI1;SFI1;SFI1;SFI1;SFI1;SFI1;SFI1;SFI1;SFI1;SFI1	0.0618449	0.00190809	0.0554693	2.14419e-15	0.041375	0.0622482	0.05941	0.09194	0.06452	MHe	22_31671932	POSITIVE
22:31702624:T:C	cg00193210	SFI1;SFI1;SFI1;SFI1;SFI1;SFI1;SFI1;SFI1;SFI1;SFI1	0.0618449	0.00190809	0.0554693	2.14419e-15	0.041375	0.0622482	0.05941	0.09194	0.06452	MHe	22_31701821	POSITIVE
22:31704452:A:G	cg00193210	SFI1;SFI1;SFI1;SFI1;SFI1;SFI1;SFI1;SFI1;SFI1;SFI1	0.0618449	0.00190809	0.0554693	2.14419e-15	0.041375	0.0622482	0.05941	0.09194	0.06452	MHe	22_31703683	POSITIVE
2:99181315:AT:A	cg02420943	INPP4A;INPP4A;INPP4A;INPP4A	0.0260713	0.000317765	0.0247882	9.71771e-13	0.0176683	0.000272744	0.3218	0.2887	0.328	SHe	2_99031351	SHARED
13:100809645:G:A	cg24388175	PCCA;PCCA;PCCA	0.0442174	0.000244852	0.0504539	6.70118e-12	0.0793141	1.03001e-07	0.1584	0.1774	0.1613	SHe	13_100788585	SHARED
2:99204428:C:T	cg02420943	INPP4A;INPP4A;INPP4A;INPP4A	0.0293726	2.41383e-05	0.0239577	6.19359e-12	0.0157674	0.000960028	0.3366	0.2919	0.328	SHe	2_99031351	SHARED
2:99217785:G:T	cg02420943	INPP4A;INPP4A;INPP4A;INPP4A	0.0293726	2.41383e-05	0.0239577	6.19359e-12	0.0157674	0.000960028	0.3366	0.2919	0.328	SHe	2_99031351	SHARED
22:31601542:CTG:C	cg00193210	SFI1;SFI1;SFI1;SFI1;SFI1;SFI1;SFI1;SFI1;SFI1;SFI1	0.0618449	0.00190809	0.0556679	2.3316e-15	0.041375	0.0622482	0.05941	0.09032	0.06452	MHe	22_31581046	POSITIVE
22:31628251:A:G	cg00193210	SFI1;SFI1;SFI1;SFI1;SFI1;SFI1;SFI1;SFI1;SFI1;SFI1	0.0618449	0.00190809	0.0556679	2.3316e-15	0.041375	0.0622482	0.05941	0.09032	0.06452	MHe	22_31626042	POSITIVE
8:68300140:T:C	cg01156920		-0.0229559	0.0023442	-0.0250825	7.61763e-11	-0.0453391	9.15249e-07	0.3366	0.35	0.3978	SHe	8_68292367	SHARED
2:99151434:A:G	cg02420943	INPP4A;INPP4A;INPP4A;INPP4A	0.0269815	0.000136004	0.024669	8.17972e-13	0.0159241	0.000886945	0.3317	0.2952	0.3333	SHe	2_99031351	SHARED
5:14300592:A:G	cg16867702	TRIO	-0.0497444	0.000111949	-0.0440653	4.60955e-12	-0.0403648	0.00170732	0.1188	0.1823	0.1774	SHe	5_14294390	SHARED
13:100797610:C:T	cg24388175	PCCA;PCCA;PCCA	0.0442174	0.000244852	0.0501445	8.44825e-12	0.0793141	1.03001e-07	0.1584	0.179	0.1613	SHe	13_100788585	SHARED
13:100801688:C:T	cg24388175	PCCA;PCCA;PCCA	0.0442174	0.000244852	0.0501445	8.44825e-12	0.0793141	1.03001e-07	0.1584	0.179	0.1613	SHe	13_100788585	SHARED
13:100807434:A:G	cg24388175	PCCA;PCCA;PCCA	0.0442174	0.000244852	0.0501445	8.44825e-12	0.0793141	1.03001e-07	0.1584	0.179	0.1613	SHe	13_100788585	SHARED
13:100807450:C:T	cg24388175	PCCA;PCCA;PCCA	0.0442174	0.000244852	0.0501445	8.44825e-12	0.0793141	1.03001e-07	0.1584	0.179	0.1613	SHe	13_100788585	SHARED
13:100810943:C:T	cg24388175	PCCA;PCCA;PCCA	0.0442174	0.000244852	0.0501445	8.44825e-12	0.0793141	1.03001e-07	0.1584	0.179	0.1613	SHe	13_100788585	SHARED
2:207694935:G:C	cg12449916		0.0433853	0.000119262	0.0384686	1.08693e-11	0.0101725	0.673003	0.104	0.1145	0.07527	MHe	2_207689161	POSITIVE
2:207696262:G:A	cg12449916		0.0433853	0.000119262	0.0384686	1.08693e-11	0.0101725	0.673003	0.104	0.1145	0.07527	MHe	2_207689161	POSITIVE
2:207668245:G:A	cg12449916		0.0440914	8.09219e-05	0.0434881	4.44379e-12	0.0111133	0.644722	0.1089	0.09516	0.07527	MHe	2_207663982	POSITIVE
10:91109343:T:C	cg21587506	IFIT3;IFIT3;IFIT3;IFIT3	0.0245425	0.000596568	0.0305693	3.13861e-11	0.0534856	2.38183e-06	0.3119	0.321	0.3602	SHo	10_91095471	SHARED
2:99156807:T:A	cg02420943	INPP4A;INPP4A;INPP4A;INPP4A	0.0291108	7.58084e-05	0.0245069	1.14417e-12	0.0159241	0.000886945	0.3218	0.2903	0.3333	SHe	2_99031351	SHARED
2:207697679:AC:A	cg12449916		0.0433853	0.000119262	0.0392976	5.79318e-12	0.01315	0.574568	0.104	0.1113	0.08065	MHe	2_207689161	POSITIVE
10:30032940:T:C	cg10919547		0.0532111	0.000405319	0.0499788	2.31313e-10	0.0342812	0.0678567	0.09406	0.08226	0.08065	MHe	10_30031636	POSITIVE
22:31890119:CA:C	cg00193210	SFI1;SFI1;SFI1;SFI1;SFI1;SFI1;SFI1;SFI1;SFI1;SFI1	0.0379118	0.0370146	0.0526769	2.68023e-17	0.0322359	0.12236	0.08911	0.1145	0.07527	MHe	22_31985572	POSITIVE
5:14301803:A:G	cg20824844	TRIO	0.0525226	0.000636734	0.0496517	1.01832e-11	0.064098	6.90197e-05	0.2129	0.1242	0.1559	SHe	5_14300652	SHARED
5:14312410:T:C	cg20824844	TRIO	0.0525226	0.000636734	0.0496517	1.01832e-11	0.064098	6.90197e-05	0.2129	0.1242	0.1559	SHe	5_14311915	SHARED
5:14314138:A:G	cg20824844	TRIO	0.0525226	0.000636734	0.0496517	1.01832e-11	0.064098	6.90197e-05	0.2129	0.1242	0.1559	SHe	5_14311915	SHARED
5:14317288:G:A	cg20824844	TRIO	0.0525226	0.000636734	0.0496517	1.01832e-11	0.064098	6.90197e-05	0.2129	0.1242	0.1559	SHe	5_14311915	SHARED
5:14317307:C:G	cg20824844	TRIO	0.0525226	0.000636734	0.0496517	1.01832e-11	0.064098	6.90197e-05	0.2129	0.1242	0.1559	SHe	5_14311915	SHARED
5:14317870:A:G	cg20824844	TRIO	0.0525226	0.000636734	0.0496517	1.01832e-11	0.064098	6.90197e-05	0.2129	0.1242	0.1559	SHe	5_14311915	SHARED
2:99205962:T:C	cg02420943	INPP4A;INPP4A;INPP4A;INPP4A	0.0299127	2.6099e-05	0.0238706	7.25476e-12	0.0157674	0.000960028	0.3317	0.2887	0.328	SHe	2_99031351	SHARED
2:99211077:A:C	cg02420943	INPP4A;INPP4A;INPP4A;INPP4A	0.0299127	2.6099e-05	0.0238706	7.25476e-12	0.0157674	0.000960028	0.3317	0.2887	0.328	SHe	2_99031351	SHARED
2:99213080:C:T	cg02420943	INPP4A;INPP4A;INPP4A;INPP4A	0.0299127	2.6099e-05	0.0238706	7.25476e-12	0.0157674	0.000960028	0.3317	0.2887	0.328	SHe	2_99031351	SHARED
2:99213899:T:C	cg02420943	INPP4A;INPP4A;INPP4A;INPP4A	0.0299127	2.6099e-05	0.0238706	7.25476e-12	0.0157674	0.000960028	0.3317	0.2887	0.328	SHe	2_99031351	SHARED
2:99215623:TAA:T	cg02420943	INPP4A;INPP4A;INPP4A;INPP4A	0.0299127	2.6099e-05	0.0238706	7.25476e-12	0.0157674	0.000960028	0.3317	0.2887	0.328	SHe	2_99031351	SHARED
2:99216531:A:G	cg02420943	INPP4A;INPP4A;INPP4A;INPP4A	0.0299127	2.6099e-05	0.0238706	7.25476e-12	0.0157674	0.000960028	0.3317	0.2887	0.328	SHe	2_99031351	SHARED
22:31885980:T:C	cg00193210	SFI1;SFI1;SFI1;SFI1;SFI1;SFI1;SFI1;SFI1;SFI1;SFI1	0.0459338	0.0103219	0.0511568	4.50117e-17	0.0241814	0.247858	0.08416	0.1226	0.07527	MHe	22_31985572	POSITIVE
2:207672271:G:A	cg12449916		0.0433853	0.000119262	0.0370624	2.50055e-11	0.0101725	0.673003	0.104	0.1177	0.07527	MHe	2_207670536	POSITIVE
2:207675144:T:C	cg12449916		0.0433853	0.000119262	0.0370624	2.50055e-11	0.0101725	0.673003	0.104	0.1177	0.07527	MHe	2_207670536	POSITIVE
2:207675343:AGG:A	cg12449916		0.0433853	0.000119262	0.0370624	2.50055e-11	0.0101725	0.673003	0.104	0.1177	0.07527	MHe	2_207670536	POSITIVE
5:14315510:C:T	cg20824844	TRIO	-0.0615602	0.00138253	-0.0523666	1.25511e-14	-0.02871	0.0713279	0.1238	0.1935	0.1935	SHe	5_14311915	POSITIVE
5:14346413:G:A	cg20824844	TRIO	-0.0382701	0.00287164	-0.0410809	3.60491e-14	-0.0353988	0.00235515	0.3069	0.321	0.3495	SHe	5_14342262	SHARED
5:14348368:A:G	cg20824844	TRIO	-0.0382701	0.00287164	-0.0410809	3.60491e-14	-0.0353988	0.00235515	0.3069	0.321	0.3495	SHe	5_14342262	SHARED
12:26266022:C:T	cg13810114		-0.0194469	0.000488978	-0.0213113	5.34475e-12	-0.0254206	0.00168304	0.396	0.3935	0.4086	MHe	12_26262426	SHARED
2:99212144:T:TA	cg02420943	INPP4A;INPP4A;INPP4A;INPP4A	0.0293726	2.41383e-05	0.0235082	1.47259e-11	0.0154139	0.00121693	0.3366	0.2855	0.3226	SHe	2_99031351	SHARED
2:99153443:A:T	cg02420943	INPP4A;INPP4A;INPP4A;INPP4A	0.0273953	0.000151951	0.024411	1.42539e-12	0.0159241	0.000886945	0.3267	0.2919	0.3333	SHe	2_99031351	SHARED
2:99154229:C:T	cg02420943	INPP4A;INPP4A;INPP4A;INPP4A	0.0273953	0.000151951	0.024411	1.42539e-12	0.0159241	0.000886945	0.3267	0.2919	0.3333	SHe	2_99031351	SHARED
2:99159966:G:T	cg02420943	INPP4A;INPP4A;INPP4A;INPP4A	0.0273953	0.000151951	0.024411	1.42539e-12	0.0159241	0.000886945	0.3267	0.2919	0.3333	SHe	2_99031351	SHARED
2:99163261:T:A	cg02420943	INPP4A;INPP4A;INPP4A;INPP4A	0.0273953	0.000151951	0.024411	1.42539e-12	0.0159241	0.000886945	0.3267	0.2919	0.3333	SHe	2_99031351	SHARED
2:99164160:A:G	cg02420943	INPP4A;INPP4A;INPP4A;INPP4A	0.0273953	0.000151951	0.024411	1.42539e-12	0.0159241	0.000886945	0.3267	0.2919	0.3333	SHe	2_99031351	SHARED
2:99164541:G:T	cg02420943	INPP4A;INPP4A;INPP4A;INPP4A	0.0273953	0.000151951	0.024411	1.42539e-12	0.0159241	0.000886945	0.3267	0.2919	0.3333	SHe	2_99031351	SHARED
2:99164591:AG:A	cg02420943	INPP4A;INPP4A;INPP4A;INPP4A	0.0273953	0.000151951	0.024411	1.42539e-12	0.0159241	0.000886945	0.3267	0.2919	0.3333	SHe	2_99031351	SHARED
10:91058605:C:T	cg21587506	IFIT3;IFIT3;IFIT3;IFIT3	0.0222407	0.00595883	0.0299387	1.25821e-10	0.0518572	7.1574e-07	0.2723	0.3113	0.3495	SHo	10_91056866	SHARED
2:99131387:GA:G	cg02420943	INPP4A;INPP4A;INPP4A;INPP4A	0.0266571	0.000185956	0.0242333	1.21285e-12	0.0157067	0.000929777	0.3366	0.3048	0.3495	SHe	2_99031351	SHARED
12:26265751:G:T	cg13810114		-0.0194469	0.000488978	-0.0212847	6.10852e-12	-0.0254206	0.00168304	0.396	0.3952	0.4086	MHe	12_26262426	SHARED
22:31768309:C:CA	cg00193210	SFI1;SFI1;SFI1;SFI1;SFI1;SFI1;SFI1;SFI1;SFI1;SFI1	0.0630666	0.00239951	0.0508467	4.32953e-14	0.0510286	0.026138	0.05446	0.1	0.05914	MHe	22_31760250	SHARED
2:207646674:A:G	cg12449916		0.0440914	8.09219e-05	0.0421193	1.30051e-11	0.0111133	0.644722	0.1089	0.09839	0.07527	MHe	2_207646236	POSITIVE
2:207654314:G:GAC	cg12449916		0.0440914	8.09219e-05	0.0421193	1.30051e-11	0.0111133	0.644722	0.1089	0.09839	0.07527	MHe	2_207653653	POSITIVE
5:14310172:T:C	cg16867702	TRIO	-0.0497444	0.000111949	-0.0440653	4.60955e-12	-0.0366788	0.00409608	0.1188	0.1823	0.1882	SHe	5_14326531	SHARED
5:14290424:G:A	cg16867702	TRIO	-0.0497444	0.000111949	-0.0433092	1.06173e-11	-0.0403648	0.00170732	0.1188	0.1823	0.1774	SHe	5_14271410	SHARED
2:99219841:G:C	cg02420943	INPP4A;INPP4A;INPP4A;INPP4A	0.0293726	2.41383e-05	0.023762	1.20172e-11	0.0157674	0.000960028	0.3366	0.279	0.328	SHe	2_99031351	SHARED
2:99220707:T:C	cg02420943	INPP4A;INPP4A;INPP4A;INPP4A	0.0293726	2.41383e-05	0.023762	1.20172e-11	0.0157674	0.000960028	0.3366	0.279	0.328	SHe	2_99031351	SHARED
2:99221088:A:G	cg02420943	INPP4A;INPP4A;INPP4A;INPP4A	0.0293726	2.41383e-05	0.023762	1.20172e-11	0.0157674	0.000960028	0.3366	0.279	0.328	SHe	2_99031351	SHARED
2:99221095:A:G	cg02420943	INPP4A;INPP4A;INPP4A;INPP4A	0.0293726	2.41383e-05	0.023762	1.20172e-11	0.0157674	0.000960028	0.3366	0.279	0.328	SHe	2_99221095	SHARED
2:99222916:C:T	cg02420943	INPP4A;INPP4A;INPP4A;INPP4A	0.0293726	2.41383e-05	0.023762	1.20172e-11	0.0157674	0.000960028	0.3366	0.279	0.328	SHe	2_99221095	SHARED
2:99223925:A:T	cg02420943	INPP4A;INPP4A;INPP4A;INPP4A	0.0293726	2.41383e-05	0.023762	1.20172e-11	0.0157674	0.000960028	0.3366	0.279	0.328	SHe	2_99221095	SHARED
2:99224309:A:T	cg02420943	INPP4A;INPP4A;INPP4A;INPP4A	0.0293726	2.41383e-05	0.023762	1.20172e-11	0.0157674	0.000960028	0.3366	0.279	0.328	SHe	2_99221095	SHARED
2:99224998:C:G	cg02420943	INPP4A;INPP4A;INPP4A;INPP4A	0.0293726	2.41383e-05	0.023762	1.20172e-11	0.0157674	0.000960028	0.3366	0.279	0.328	SHe	2_99221095	SHARED
2:99235169:T:G	cg02420943	INPP4A;INPP4A;INPP4A;INPP4A	0.0285459	3.18882e-05	0.023762	1.20172e-11	0.0159797	0.000637128	0.3317	0.279	0.3333	SHe	2_99235169	SHARED
2:99237439:A:G	cg02420943	INPP4A;INPP4A;INPP4A;INPP4A	0.0285459	3.18882e-05	0.023762	1.20172e-11	0.0159797	0.000637128	0.3317	0.279	0.3333	SHe	2_99235169	SHARED
2:99225645:T:C	cg02420943	INPP4A;INPP4A;INPP4A;INPP4A	0.0285459	3.18882e-05	0.023762	1.20172e-11	0.0157674	0.000960028	0.3317	0.279	0.328	SHe	2_99221095	SHARED
2:99226021:C:T	cg02420943	INPP4A;INPP4A;INPP4A;INPP4A	0.0285459	3.18882e-05	0.023762	1.20172e-11	0.0157674	0.000960028	0.3317	0.279	0.328	SHe	2_99221095	SHARED
2:99226173:T:A	cg02420943	INPP4A;INPP4A;INPP4A;INPP4A	0.0285459	3.18882e-05	0.023762	1.20172e-11	0.0157674	0.000960028	0.3317	0.279	0.328	SHe	2_99221095	SHARED
2:99233894:T:C	cg02420943	INPP4A;INPP4A;INPP4A;INPP4A	0.0285459	3.18882e-05	0.023762	1.20172e-11	0.0157674	0.000960028	0.3317	0.279	0.328	SHe	2_99229907	SHARED
12:26265632:G:A	cg13810114		-0.0194469	0.000488978	-0.0212594	6.77456e-12	-0.0254206	0.00168304	0.396	0.3968	0.4086	MHe	12_26262426	SHARED
2:207713959:G:A	cg12449916		0.0433853	0.000119262	0.0387705	2.81794e-11	0.0110841	0.655635	0.104	0.1097	0.06989	MHe	2_207689161	POSITIVE
2:207714744:A:G	cg12449916		0.0433853	0.000119262	0.0387705	2.81794e-11	0.0110841	0.655635	0.104	0.1097	0.06989	MHe	2_207689161	POSITIVE
2:207715699:G:C	cg12449916		0.0433853	0.000119262	0.0387705	2.81794e-11	0.0110841	0.655635	0.104	0.1097	0.06989	MHe	2_207689161	POSITIVE
22:31782824:C:CT	cg00193210	SFI1;SFI1;SFI1;SFI1;SFI1;SFI1;SFI1;SFI1;SFI1;SFI1	0.0466048	0.0133603	0.0528603	2.77004e-15	0.0496278	0.0200386	0.06931	0.1032	0.06989	MHe	22_31985572	SHARED
2:99227812:C:T	cg02420943	INPP4A;INPP4A;INPP4A;INPP4A	0.0287309	3.4855e-05	0.023762	1.20172e-11	0.0157674	0.000960028	0.3267	0.279	0.328	SHe	2_99221095	SHARED
5:14386494:A:G	cg20824844	TRIO	0.0459112	0.00131967	0.0482722	4.21562e-11	0.0662558	1.07511e-05	0.2228	0.1306	0.1667	SHe	5_14361471	SHARED
5:14386655:T:C	cg20824844	TRIO	0.0459112	0.00131967	0.0482722	4.21562e-11	0.0662558	1.07511e-05	0.2228	0.1306	0.1667	SHe	5_14361471	SHARED
10:30089346:T:A	cg10919547		0.0500943	0.00032465	0.0470229	1.01096e-09	0.0354295	0.0753452	0.09901	0.07258	0.06989	MHe	10_30080360	POSITIVE
10:30031636:T:C	cg10919547		0.0535482	0.000439952	0.0540898	1.5206e-10	0.0346726	0.0726485	0.08911	0.06935	0.07527	MHe	10_30031636	POSITIVE
10:30035321:A:T	cg10919547		0.0535482	0.000439952	0.0540898	1.5206e-10	0.0346726	0.0726485	0.08911	0.06935	0.07527	MHe	10_30033793	POSITIVE
10:30035996:G:A	cg10919547		0.0535482	0.000439952	0.0540898	1.5206e-10	0.0346726	0.0726485	0.08911	0.06935	0.07527	MHe	10_30035996	POSITIVE
10:30036028:T:C	cg10919547		0.0535482	0.000439952	0.0540898	1.5206e-10	0.0346726	0.0726485	0.08911	0.06935	0.07527	MHe	10_30035996	POSITIVE
10:30036129:T:C	cg10919547		0.0535482	0.000439952	0.0540898	1.5206e-10	0.0346726	0.0726485	0.08911	0.06935	0.07527	MHe	10_30035248	POSITIVE
10:30036867:T:C	cg10919547		0.0535482	0.000439952	0.0540898	1.5206e-10	0.0346726	0.0726485	0.08911	0.06935	0.07527	MHe	10_30036796	POSITIVE
10:30036881:C:T	cg10919547		0.0535482	0.000439952	0.0540898	1.5206e-10	0.0346726	0.0726485	0.08911	0.06935	0.07527	MHe	10_30036796	POSITIVE
10:30038374:A:T	cg10919547		0.0535482	0.000439952	0.0540898	1.5206e-10	0.0346726	0.0726485	0.08911	0.06935	0.07527	MHe	10_30036796	POSITIVE
10:30043795:C:G	cg10919547		0.0535482	0.000439952	0.0540898	1.5206e-10	0.0346726	0.0726485	0.08911	0.06935	0.07527	MHe	10_30036796	POSITIVE
10:30043958:G:A	cg10919547		0.0535482	0.000439952	0.0540898	1.5206e-10	0.0346726	0.0726485	0.08911	0.06935	0.07527	MHe	10_30036796	POSITIVE
10:30044606:C:T	cg10919547		0.0535482	0.000439952	0.0540898	1.5206e-10	0.0346726	0.0726485	0.08911	0.06935	0.07527	MHe	10_30036796	POSITIVE
10:30051894:A:G	cg10919547		0.0535482	0.000439952	0.0540898	1.5206e-10	0.0346726	0.0726485	0.08911	0.06935	0.07527	MHe	10_30050571	POSITIVE
10:30054085:C:T	cg10919547		0.0535482	0.000439952	0.0540898	1.5206e-10	0.0346726	0.0726485	0.08911	0.06935	0.07527	MHe	10_30050571	POSITIVE
10:30054111:A:T	cg10919547		0.0535482	0.000439952	0.0540898	1.5206e-10	0.0346726	0.0726485	0.08911	0.06935	0.07527	MHe	10_30050571	POSITIVE
10:30056475:A:G	cg10919547		0.0535482	0.000439952	0.0540898	1.5206e-10	0.0346726	0.0726485	0.08911	0.06935	0.07527	MHe	10_30050571	POSITIVE
10:30057592:GTCT:G	cg10919547		0.0535482	0.000439952	0.0540898	1.5206e-10	0.0346726	0.0726485	0.08911	0.06935	0.07527	MHe	10_30050571	POSITIVE
10:30059742:C:T	cg10919547		0.0535482	0.000439952	0.0540898	1.5206e-10	0.0346726	0.0726485	0.08911	0.06935	0.07527	MHe	10_30035248	POSITIVE
8:68291257:A:G	cg01156920		-0.0229559	0.0023442	-0.0239331	4.70302e-10	-0.0423457	1.31064e-06	0.3366	0.3597	0.414	SHe	8_68274588	SHARED
5:90431779:C:T	cg27346756	ADGRV1;ADGRV1	0.0297356	0.000204494	0.0263025	7.0628e-10	0.0284307	0.00204224	0.1238	0.1258	0.06989	SHe	5_90427048	SHARED
5:90431872:A:C	cg27346756	ADGRV1;ADGRV1	0.0297356	0.000204494	0.0263025	7.0628e-10	0.0284307	0.00204224	0.1238	0.1258	0.06989	SHe	5_90427048	SHARED
5:90431982:A:G	cg27346756	ADGRV1;ADGRV1	0.0297356	0.000204494	0.0263025	7.0628e-10	0.0284307	0.00204224	0.1238	0.1258	0.06989	SHe	5_90427048	SHARED
10:30051930:T:C	cg10919547		0.0522788	0.000515774	0.0524838	1.69424e-10	0.0346726	0.0726485	0.09406	0.07419	0.07527	MHe	10_30050571	POSITIVE
2:99135738:C:T	cg02420943	INPP4A;INPP4A;INPP4A;INPP4A	0.0287657	0.000106289	0.0240099	1.98329e-12	0.0157067	0.000929777	0.3267	0.3032	0.3495	SHe	2_99031351	SHARED
2:99139832:T:G	cg02420943	INPP4A;INPP4A;INPP4A;INPP4A	0.0287657	0.000106289	0.0240099	1.98329e-12	0.0157067	0.000929777	0.3267	0.3032	0.3495	SHe	2_99031351	SHARED
22:31634775:G:A	cg00193210	SFI1;SFI1;SFI1;SFI1;SFI1;SFI1;SFI1;SFI1;SFI1;SFI1	0.0630666	0.00239951	0.0540224	9.5781e-15	0.041375	0.0622482	0.05446	0.09355	0.06452	MHe	22_31634775	POSITIVE
5:14308758:TCATC:T	cg20824844	TRIO	0.0393513	0.00421232	0.0375965	1.28982e-11	0.0554047	5.81162e-06	0.3267	0.2565	0.2634	SHe	5_14326397	SHARED
10:91059485:C:A	cg21587506	IFIT3;IFIT3;IFIT3;IFIT3	0.0222407	0.00595883	0.0301484	9.18498e-11	0.0520399	1.0418e-06	0.2723	0.3081	0.3441	SHo	10_91056866	SHARED
5:14360436:G:A	cg20824844	TRIO	-0.0352081	0.00808963	-0.0404025	2.92716e-14	-0.0356297	0.00166533	0.3317	0.3452	0.371	SHe	5_14360230	SHARED
13:114887910:T:C	cg08610076	RASA3	-0.0140608	0.00104395	-0.0174937	2.94237e-14	-0.0136584	0.0704569	0.4802	0.4774	0.5	MHe	13_114887811	POSITIVE
21:34114123:A:G	cg12953319	PAXBP1;PAXBP1;PAXBP1	-0.0594689	6.85709e-05	-0.0399389	5.92065e-10	-0.0540437	1.8237e-06	0.0495	0.05161	0.07527	SHe	21_34058996	SHARED
8:68292644:A:G	cg01156920		-0.0229559	0.0023442	-0.0235745	6.37161e-10	-0.0423457	1.31064e-06	0.3366	0.3597	0.414	SHe	8_68292367	SHARED
2:99135627:C:T	cg02420943	INPP4A;INPP4A;INPP4A;INPP4A	0.0270582	0.000208539	0.0240099	1.98329e-12	0.0157067	0.000929777	0.3317	0.3032	0.3495	SHe	2_99031351	SHARED
2:99146855:C:T	cg02420943	INPP4A;INPP4A;INPP4A;INPP4A	0.0270582	0.000208539	0.0240099	1.98329e-12	0.0157067	0.000929777	0.3317	0.3032	0.3495	SHe	2_99031351	SHARED
10:30024725:C:T	cg10919547		0.0535482	0.000439952	0.0541018	2.4222e-10	0.0346726	0.0726485	0.08911	0.06774	0.07527	MHe	10_30023725	POSITIVE
10:30025226:A:T	cg10919547		0.0535482	0.000439952	0.0541018	2.4222e-10	0.0346726	0.0726485	0.08911	0.06774	0.07527	MHe	10_30023725	POSITIVE
2:207672957:G:A	cg12449916		0.0433853	0.000119262	0.036434	6.64816e-11	0.0101725	0.673003	0.104	0.1161	0.07527	MHe	2_207670536	POSITIVE
5:90425951:A:C	cg27346756	ADGRV1;ADGRV1	0.0297356	0.000204494	0.0247909	1.01647e-09	0.0284307	0.00204224	0.1238	0.1355	0.06989	SHe	5_90425042	SHARED
21:34115455:T:C	cg12953319	PAXBP1;PAXBP1;PAXBP1	-0.0594689	6.85709e-05	-0.0401561	8.64981e-10	-0.0540437	1.8237e-06	0.0495	0.05	0.07527	SHe	21_34058996	SHARED
21:34121855:T:C	cg12953319	PAXBP1;PAXBP1;PAXBP1	-0.0594689	6.85709e-05	-0.0401561	8.64981e-10	-0.0540437	1.8237e-06	0.0495	0.05	0.07527	SHe	21_34058996	SHARED
21:34122295:T:C	cg12953319	PAXBP1;PAXBP1;PAXBP1	-0.0594689	6.85709e-05	-0.0401561	8.64981e-10	-0.0540437	1.8237e-06	0.0495	0.05	0.07527	SHe	21_34058996	SHARED
21:34138025:C:CT	cg12953319	PAXBP1;PAXBP1;PAXBP1	-0.0594689	6.85709e-05	-0.0401561	8.64981e-10	-0.0540437	1.8237e-06	0.0495	0.05	0.07527	SHe	21_34138025	SHARED
13:100789377:A:G	cg24388175	PCCA;PCCA;PCCA	0.0426559	0.00037715	0.0479368	9.64726e-11	0.0798355	1.40583e-07	0.1634	0.1774	0.1505	SHe	13_100788585	SHARED
5:14294130:AAT:A	cg20824844	TRIO	0.0558161	0.000324439	0.0496517	1.01832e-11	0.0595772	0.000313903	0.2079	0.1242	0.1452	SHe	5_14326397	SHARED
2:99105156:G:A	cg02420943	INPP4A;INPP4A;INPP4A;INPP4A	0.0270582	0.000208539	0.0239305	2.41787e-12	0.0157067	0.000929777	0.3317	0.3048	0.3495	SHe	2_99031351	SHARED
2:99105827:G:C	cg02420943	INPP4A;INPP4A;INPP4A;INPP4A	0.0270582	0.000208539	0.0239305	2.41787e-12	0.0157067	0.000929777	0.3317	0.3048	0.3495	SHe	2_99031351	SHARED
2:99105981:C:T	cg02420943	INPP4A;INPP4A;INPP4A;INPP4A	0.0270582	0.000208539	0.0239305	2.41787e-12	0.0157067	0.000929777	0.3317	0.3048	0.3495	SHe	2_99031351	SHARED
2:99107677:A:G	cg02420943	INPP4A;INPP4A;INPP4A;INPP4A	0.0270582	0.000208539	0.0239305	2.41787e-12	0.0157067	0.000929777	0.3317	0.3048	0.3495	SHe	2_99031351	SHARED
2:99109132:G:A	cg02420943	INPP4A;INPP4A;INPP4A;INPP4A	0.0270582	0.000208539	0.0239305	2.41787e-12	0.0157067	0.000929777	0.3317	0.3048	0.3495	SHe	2_99031351	SHARED
2:99111591:A:G	cg02420943	INPP4A;INPP4A;INPP4A;INPP4A	0.0270582	0.000208539	0.0239305	2.41787e-12	0.0157067	0.000929777	0.3317	0.3048	0.3495	SHe	2_99031351	SHARED
2:99112069:C:T	cg02420943	INPP4A;INPP4A;INPP4A;INPP4A	0.0270582	0.000208539	0.0239305	2.41787e-12	0.0157067	0.000929777	0.3317	0.3048	0.3495	SHe	2_99031351	SHARED
2:99112154:C:T	cg02420943	INPP4A;INPP4A;INPP4A;INPP4A	0.0270582	0.000208539	0.0239305	2.41787e-12	0.0157067	0.000929777	0.3317	0.3048	0.3495	SHe	2_99031351	SHARED
2:99112180:T:A	cg02420943	INPP4A;INPP4A;INPP4A;INPP4A	0.0270582	0.000208539	0.0239305	2.41787e-12	0.0157067	0.000929777	0.3317	0.3048	0.3495	SHe	2_99031351	SHARED
2:99112966:A:C	cg02420943	INPP4A;INPP4A;INPP4A;INPP4A	0.0270582	0.000208539	0.0239305	2.41787e-12	0.0157067	0.000929777	0.3317	0.3048	0.3495	SHe	2_99031351	SHARED
2:99113082:A:G	cg02420943	INPP4A;INPP4A;INPP4A;INPP4A	0.0270582	0.000208539	0.0239305	2.41787e-12	0.0157067	0.000929777	0.3317	0.3048	0.3495	SHe	2_99031351	SHARED
2:99121708:G:T	cg02420943	INPP4A;INPP4A;INPP4A;INPP4A	0.0270582	0.000208539	0.0239305	2.41787e-12	0.0157067	0.000929777	0.3317	0.3048	0.3495	SHe	2_99031351	SHARED
2:99121886:CT:C	cg02420943	INPP4A;INPP4A;INPP4A;INPP4A	0.0270582	0.000208539	0.0239305	2.41787e-12	0.0157067	0.000929777	0.3317	0.3048	0.3495	SHe	2_99031351	SHARED
2:99123177:G:C	cg02420943	INPP4A;INPP4A;INPP4A;INPP4A	0.0270582	0.000208539	0.0239305	2.41787e-12	0.0157067	0.000929777	0.3317	0.3048	0.3495	SHe	2_99031351	SHARED
2:99124817:G:A	cg02420943	INPP4A;INPP4A;INPP4A;INPP4A	0.0270582	0.000208539	0.0239305	2.41787e-12	0.0157067	0.000929777	0.3317	0.3048	0.3495	SHe	2_99031351	SHARED
2:99125376:C:T	cg02420943	INPP4A;INPP4A;INPP4A;INPP4A	0.0270582	0.000208539	0.0239305	2.41787e-12	0.0157067	0.000929777	0.3317	0.3048	0.3495	SHe	2_99031351	SHARED
2:99128621:T:C	cg02420943	INPP4A;INPP4A;INPP4A;INPP4A	0.0270582	0.000208539	0.0239305	2.41787e-12	0.0157067	0.000929777	0.3317	0.3048	0.3495	SHe	2_99031351	SHARED
2:99129137:T:C	cg02420943	INPP4A;INPP4A;INPP4A;INPP4A	0.0270582	0.000208539	0.0239305	2.41787e-12	0.0157067	0.000929777	0.3317	0.3048	0.3495	SHe	2_99031351	SHARED
2:99133305:G:A	cg02420943	INPP4A;INPP4A;INPP4A;INPP4A	0.0270582	0.000208539	0.0239305	2.41787e-12	0.0157067	0.000929777	0.3317	0.3048	0.3495	SHe	2_99031351	SHARED
2:99133611:A:C	cg02420943	INPP4A;INPP4A;INPP4A;INPP4A	0.0270582	0.000208539	0.0239305	2.41787e-12	0.0157067	0.000929777	0.3317	0.3048	0.3495	SHe	2_99031351	SHARED
2:99136059:A:G	cg02420943	INPP4A;INPP4A;INPP4A;INPP4A	0.0270582	0.000208539	0.0239305	2.41787e-12	0.0157067	0.000929777	0.3317	0.3048	0.3495	SHe	2_99031351	SHARED
2:99138612:T:C	cg02420943	INPP4A;INPP4A;INPP4A;INPP4A	0.0270582	0.000208539	0.0239305	2.41787e-12	0.0157067	0.000929777	0.3317	0.3048	0.3495	SHe	2_99031351	SHARED
2:99138872:T:C	cg02420943	INPP4A;INPP4A;INPP4A;INPP4A	0.0270582	0.000208539	0.0239305	2.41787e-12	0.0157067	0.000929777	0.3317	0.3048	0.3495	SHe	2_99031351	SHARED
2:99139982:C:T	cg02420943	INPP4A;INPP4A;INPP4A;INPP4A	0.0270582	0.000208539	0.0239305	2.41787e-12	0.0157067	0.000929777	0.3317	0.3048	0.3495	SHe	2_99031351	SHARED
2:99140725:TG:T	cg02420943	INPP4A;INPP4A;INPP4A;INPP4A	0.0270582	0.000208539	0.0239305	2.41787e-12	0.0157067	0.000929777	0.3317	0.3048	0.3495	SHe	2_99031351	SHARED
2:99144483:G:A	cg02420943	INPP4A;INPP4A;INPP4A;INPP4A	0.0270582	0.000208539	0.0239305	2.41787e-12	0.0157067	0.000929777	0.3317	0.3048	0.3495	SHe	2_99031351	SHARED
2:99148078:A:G	cg02420943	INPP4A;INPP4A;INPP4A;INPP4A	0.0270582	0.000208539	0.0239305	2.41787e-12	0.0157067	0.000929777	0.3317	0.3048	0.3495	SHe	2_99031351	SHARED
2:99148970:C:T	cg02420943	INPP4A;INPP4A;INPP4A;INPP4A	0.0270582	0.000208539	0.0239305	2.41787e-12	0.0157067	0.000929777	0.3317	0.3048	0.3495	SHe	2_99031351	SHARED
2:99149473:C:T	cg02420943	INPP4A;INPP4A;INPP4A;INPP4A	0.0270582	0.000208539	0.0239305	2.41787e-12	0.0157067	0.000929777	0.3317	0.3048	0.3495	SHe	2_99031351	SHARED
2:99232312:G:A	cg02420943	INPP4A;INPP4A;INPP4A;INPP4A	0.0285459	3.18882e-05	0.0233478	2.96253e-11	0.0157674	0.000960028	0.3317	0.2806	0.328	SHe	2_99229907	SHARED
5:90425081:TA:T	cg27346756	ADGRV1;ADGRV1	0.0290655	0.000363089	0.0263025	7.0628e-10	0.0284307	0.00204224	0.1188	0.1258	0.06989	SHe	5_90425042	SHARED
5:90427048:C:T	cg27346756	ADGRV1;ADGRV1	0.0290655	0.000363089	0.0263025	7.0628e-10	0.0284307	0.00204224	0.1188	0.1258	0.06989	SHe	5_90427048	SHARED
5:90430477:C:A	cg27346756	ADGRV1;ADGRV1	0.0290655	0.000363089	0.0263025	7.0628e-10	0.0284307	0.00204224	0.1188	0.1258	0.06989	SHe	5_90427048	SHARED
10:30091598:G:C	cg10919547		0.0500943	0.00032465	0.0461892	1.68094e-09	0.0354295	0.0753452	0.09901	0.07419	0.06989	MHe	10_30091598	POSITIVE
2:99105967:A:G	cg02420943	INPP4A;INPP4A;INPP4A;INPP4A	0.0266571	0.000185956	0.0238176	3.44353e-12	0.0157067	0.000929777	0.3366	0.3097	0.3495	SHe	2_99031351	SHARED
2:99105988:A:G	cg02420943	INPP4A;INPP4A;INPP4A;INPP4A	0.0266571	0.000185956	0.0238176	3.44353e-12	0.0157067	0.000929777	0.3366	0.3097	0.3495	SHe	2_99031351	SHARED
2:99110599:G:C	cg02420943	INPP4A;INPP4A;INPP4A;INPP4A	0.0266571	0.000185956	0.0238176	3.44353e-12	0.0157067	0.000929777	0.3366	0.3097	0.3495	SHe	2_99031351	SHARED
2:99113740:T:C	cg02420943	INPP4A;INPP4A;INPP4A;INPP4A	0.0266571	0.000185956	0.0238176	3.44353e-12	0.0157067	0.000929777	0.3366	0.3097	0.3495	SHe	2_99031351	SHARED
2:99114310:T:C	cg02420943	INPP4A;INPP4A;INPP4A;INPP4A	0.0266571	0.000185956	0.0238176	3.44353e-12	0.0157067	0.000929777	0.3366	0.3097	0.3495	SHe	2_99031351	SHARED
2:99114924:C:T	cg02420943	INPP4A;INPP4A;INPP4A;INPP4A	0.0266571	0.000185956	0.0238176	3.44353e-12	0.0157067	0.000929777	0.3366	0.3097	0.3495	SHe	2_99031351	SHARED
2:99124404:T:C	cg02420943	INPP4A;INPP4A;INPP4A;INPP4A	0.0266571	0.000185956	0.0238176	3.44353e-12	0.0157067	0.000929777	0.3366	0.3097	0.3495	SHe	2_99031351	SHARED
2:99126551:A:T	cg02420943	INPP4A;INPP4A;INPP4A;INPP4A	0.0266571	0.000185956	0.0238176	3.44353e-12	0.0157067	0.000929777	0.3366	0.3097	0.3495	SHe	2_99031351	SHARED
2:99127525:C:T	cg02420943	INPP4A;INPP4A;INPP4A;INPP4A	0.0266571	0.000185956	0.0238176	3.44353e-12	0.0157067	0.000929777	0.3366	0.3097	0.3495	SHe	2_99031351	SHARED
2:99128965:T:A	cg02420943	INPP4A;INPP4A;INPP4A;INPP4A	0.0266571	0.000185956	0.0238176	3.44353e-12	0.0157067	0.000929777	0.3366	0.3097	0.3495	SHe	2_99031351	SHARED
2:99129040:A:G	cg02420943	INPP4A;INPP4A;INPP4A;INPP4A	0.0266571	0.000185956	0.0238176	3.44353e-12	0.0157067	0.000929777	0.3366	0.3097	0.3495	SHe	2_99031351	SHARED
2:99129451:T:C	cg02420943	INPP4A;INPP4A;INPP4A;INPP4A	0.0266571	0.000185956	0.0238176	3.44353e-12	0.0157067	0.000929777	0.3366	0.3097	0.3495	SHe	2_99031351	SHARED
2:99131206:T:C	cg02420943	INPP4A;INPP4A;INPP4A;INPP4A	0.0266571	0.000185956	0.0238176	3.44353e-12	0.0157067	0.000929777	0.3366	0.3097	0.3495	SHe	2_99031351	SHARED
2:99132093:G:A	cg02420943	INPP4A;INPP4A;INPP4A;INPP4A	0.0266571	0.000185956	0.0238176	3.44353e-12	0.0157067	0.000929777	0.3366	0.3097	0.3495	SHe	2_99031351	SHARED
2:99132215:G:C	cg02420943	INPP4A;INPP4A;INPP4A;INPP4A	0.0266571	0.000185956	0.0238176	3.44353e-12	0.0157067	0.000929777	0.3366	0.3097	0.3495	SHe	2_99031351	SHARED
2:99132415:A:G	cg02420943	INPP4A;INPP4A;INPP4A;INPP4A	0.0266571	0.000185956	0.0238176	3.44353e-12	0.0157067	0.000929777	0.3366	0.3097	0.3495	SHe	2_99031351	SHARED
2:99132786:C:T	cg02420943	INPP4A;INPP4A;INPP4A;INPP4A	0.0266571	0.000185956	0.0238176	3.44353e-12	0.0157067	0.000929777	0.3366	0.3097	0.3495	SHe	2_99031351	SHARED
2:99136266:T:C	cg02420943	INPP4A;INPP4A;INPP4A;INPP4A	0.0266571	0.000185956	0.0238176	3.44353e-12	0.0157067	0.000929777	0.3366	0.3097	0.3495	SHe	2_99031351	SHARED
2:99138979:G:A	cg02420943	INPP4A;INPP4A;INPP4A;INPP4A	0.0266571	0.000185956	0.0238176	3.44353e-12	0.0157067	0.000929777	0.3366	0.3097	0.3495	SHe	2_99031351	SHARED
2:99141640:T:C	cg02420943	INPP4A;INPP4A;INPP4A;INPP4A	0.0266571	0.000185956	0.0238176	3.44353e-12	0.0157067	0.000929777	0.3366	0.3097	0.3495	SHe	2_99031351	SHARED
2:99142411:G:C	cg02420943	INPP4A;INPP4A;INPP4A;INPP4A	0.0266571	0.000185956	0.0238176	3.44353e-12	0.0157067	0.000929777	0.3366	0.3097	0.3495	SHe	2_99031351	SHARED
2:99145483:T:A	cg02420943	INPP4A;INPP4A;INPP4A;INPP4A	0.0266571	0.000185956	0.0238176	3.44353e-12	0.0157067	0.000929777	0.3366	0.3097	0.3495	SHe	2_99031351	SHARED
2:99148848:C:CT	cg02420943	INPP4A;INPP4A;INPP4A;INPP4A	0.0266571	0.000185956	0.0238176	3.44353e-12	0.0157067	0.000929777	0.3366	0.3097	0.3495	SHe	2_99031351	SHARED
5:14402230:G:A	cg16867702	TRIO	-0.0396172	1.09211e-05	-0.0301887	1.94527e-09	-0.0345467	0.000117154	0.2871	0.2952	0.3333	SHe	5_14361471	SHARED
22:31579364:ATT:AT	cg00193210	SFI1;SFI1;SFI1;SFI1;SFI1;SFI1;SFI1;SFI1;SFI1;SFI1	0.0464998	0.0115335	0.0536123	4.54321e-15	0.041375	0.0622482	0.07426	0.09839	0.06452	MHe	22_31579233	POSITIVE
2:99118005:C:T	cg02420943	INPP4A;INPP4A;INPP4A;INPP4A	0.0288024	5.22415e-05	0.0239608	1.52429e-11	0.0160924	0.00112997	0.302	0.2726	0.3065	SHe	2_99031351	SHARED
2:207683777:A:G	cg12449916		0.0433853	0.000119262	0.0434698	7.56778e-12	0.00317175	0.898509	0.104	0.09194	0.06989	MHe	2_207670536	POSITIVE
2:207701415:GTATAT:G	cg12449916		0.0433853	0.000119262	0.0434698	7.56778e-12	0.00317175	0.898509	0.104	0.09194	0.06989	MHe	2_207689161	POSITIVE
10:30083764:C:G	cg10919547		0.0497041	0.000443293	0.047524	3.78337e-10	0.0346726	0.0726485	0.09406	0.07581	0.07527	MHe	10_30080360	POSITIVE
10:91062690:C:T	cg21587506	IFIT3;IFIT3;IFIT3;IFIT3	0.0189643	0.0168522	0.0308826	5.14157e-11	0.0533501	5.0318e-07	0.2921	0.3161	0.3441	SHo	10_91056866	SHARED
2:99222834:G:C	cg02420943	INPP4A;INPP4A;INPP4A;INPP4A	0.0299127	2.6099e-05	0.0232708	3.4122e-11	0.0157674	0.000960028	0.3317	0.2774	0.328	SHe	2_99221095	SHARED
2:99225168:C:T	cg02420943	INPP4A;INPP4A;INPP4A;INPP4A	0.0299127	2.6099e-05	0.0232708	3.4122e-11	0.0157674	0.000960028	0.3317	0.2774	0.328	SHe	2_99221095	SHARED
2:99066827:A:G	cg02420943	INPP4A;INPP4A;INPP4A;INPP4A	0.0287657	0.000106289	0.0235871	5.60661e-12	0.0157067	0.000929777	0.3267	0.3065	0.3495	SHe	2_99031351	SHARED
2:99074680:A:T	cg02420943	INPP4A;INPP4A;INPP4A;INPP4A	0.0287657	0.000106289	0.0235871	5.60661e-12	0.0157067	0.000929777	0.3267	0.3065	0.3495	SHe	2_99031351	SHARED
2:99075817:G:C	cg02420943	INPP4A;INPP4A;INPP4A;INPP4A	0.0287657	0.000106289	0.0235871	5.60661e-12	0.0157067	0.000929777	0.3267	0.3065	0.3495	SHe	2_99031351	SHARED
2:99085296:A:G	cg02420943	INPP4A;INPP4A;INPP4A;INPP4A	0.0287657	0.000106289	0.0235871	5.60661e-12	0.0157067	0.000929777	0.3267	0.3065	0.3495	SHe	2_99031351	SHARED
2:99086016:A:T	cg02420943	INPP4A;INPP4A;INPP4A;INPP4A	0.0287657	0.000106289	0.0235871	5.60661e-12	0.0157067	0.000929777	0.3267	0.3065	0.3495	SHe	2_99031351	SHARED
2:99225766:TGATG:T	cg02420943	INPP4A;INPP4A;INPP4A;INPP4A	0.0290546	3.45739e-05	0.0232708	3.4122e-11	0.0157674	0.000960028	0.3267	0.2774	0.328	SHe	2_99221095	SHARED
5:14267173:G:A	cg16867702	TRIO	-0.0497444	0.000111949	-0.0433092	1.06173e-11	-0.0375047	0.00392936	0.1188	0.1823	0.172	SHe	5_14248277	SHARED
5:14272739:C:CT	cg16867702	TRIO	-0.0497444	0.000111949	-0.0433092	1.06173e-11	-0.0375047	0.00392936	0.1188	0.1823	0.172	SHe	5_14271410	SHARED
5:14281267:G:A	cg16867702	TRIO	-0.0497444	0.000111949	-0.0433092	1.06173e-11	-0.0375047	0.00392936	0.1188	0.1823	0.172	SHe	5_14271410	SHARED
10:72305624:C:T	cg11228898	PALD1	-0.0208851	0.00302707	-0.0197382	2.37086e-10	0.0263514	0.000766734	0.4455	0.4935	0.3871	MHe	10_72301614	NEGATIVE,OPPOSITE
10:30091617:G:A	cg10919547		0.0500943	0.00032465	0.0471557	3.29863e-09	0.0354295	0.0753452	0.09901	0.07097	0.06989	MHe	10_30091598	POSITIVE
5:90441702:C:T	cg27346756	ADGRV1;ADGRV1	0.0262353	0.000455665	0.0262331	8.27276e-11	0.0239839	0.00369006	0.1535	0.1452	0.09677	SHe	5_90427048	SHARED
2:99149946:G:A	cg02420943	INPP4A;INPP4A;INPP4A;INPP4A	0.0293495	0.000105968	0.0232009	9.62466e-12	0.0157829	0.00078737	0.3218	0.2935	0.3387	SHe	2_99031351	SHARED
2:99063149:T:A	cg02420943	INPP4A;INPP4A;INPP4A;INPP4A	0.0270582	0.000208539	0.0235871	5.60661e-12	0.0157067	0.000929777	0.3317	0.3065	0.3495	SHe	2_99031351	SHARED
2:99064029:T:A	cg02420943	INPP4A;INPP4A;INPP4A;INPP4A	0.0270582	0.000208539	0.0235871	5.60661e-12	0.0157067	0.000929777	0.3317	0.3065	0.3495	SHe	2_99031351	SHARED
2:99069815:A:G	cg02420943	INPP4A;INPP4A;INPP4A;INPP4A	0.0270582	0.000208539	0.0235871	5.60661e-12	0.0157067	0.000929777	0.3317	0.3065	0.3495	SHe	2_99031351	SHARED
2:99079339:T:C	cg02420943	INPP4A;INPP4A;INPP4A;INPP4A	0.0270582	0.000208539	0.0235871	5.60661e-12	0.0157067	0.000929777	0.3317	0.3065	0.3495	SHe	2_99031351	SHARED
2:99084708:T:G	cg02420943	INPP4A;INPP4A;INPP4A;INPP4A	0.0270582	0.000208539	0.0235871	5.60661e-12	0.0157067	0.000929777	0.3317	0.3065	0.3495	SHe	2_99031351	SHARED
2:99084882:G:A	cg02420943	INPP4A;INPP4A;INPP4A;INPP4A	0.0270582	0.000208539	0.0235871	5.60661e-12	0.0157067	0.000929777	0.3317	0.3065	0.3495	SHe	2_99031351	SHARED
2:99088624:C:T	cg02420943	INPP4A;INPP4A;INPP4A;INPP4A	0.0270582	0.000208539	0.0235871	5.60661e-12	0.0157067	0.000929777	0.3317	0.3065	0.3495	SHe	2_99031351	SHARED
2:99088633:T:G	cg02420943	INPP4A;INPP4A;INPP4A;INPP4A	0.0270582	0.000208539	0.0235871	5.60661e-12	0.0157067	0.000929777	0.3317	0.3065	0.3495	SHe	2_99031351	SHARED
2:99088873:G:C	cg02420943	INPP4A;INPP4A;INPP4A;INPP4A	0.0270582	0.000208539	0.0235871	5.60661e-12	0.0157067	0.000929777	0.3317	0.3065	0.3495	SHe	2_99031351	SHARED
2:99089119:C:T	cg02420943	INPP4A;INPP4A;INPP4A;INPP4A	0.0270582	0.000208539	0.0235871	5.60661e-12	0.0157067	0.000929777	0.3317	0.3065	0.3495	SHe	2_99031351	SHARED
2:99096149:A:T	cg02420943	INPP4A;INPP4A;INPP4A;INPP4A	0.0270582	0.000208539	0.0235871	5.60661e-12	0.0157067	0.000929777	0.3317	0.3065	0.3495	SHe	2_99031351	SHARED
2:99099417:G:A	cg02420943	INPP4A;INPP4A;INPP4A;INPP4A	0.0270582	0.000208539	0.0235871	5.60661e-12	0.0157067	0.000929777	0.3317	0.3065	0.3495	SHe	2_99031351	SHARED
2:99101453:T:C	cg02420943	INPP4A;INPP4A;INPP4A;INPP4A	0.0270582	0.000208539	0.0235871	5.60661e-12	0.0157067	0.000929777	0.3317	0.3065	0.3495	SHe	2_99031351	SHARED
2:99103001:G:A	cg02420943	INPP4A;INPP4A;INPP4A;INPP4A	0.0270582	0.000208539	0.0235871	5.60661e-12	0.0157067	0.000929777	0.3317	0.3065	0.3495	SHe	2_99031351	SHARED
2:99103761:A:G	cg02420943	INPP4A;INPP4A;INPP4A;INPP4A	0.0270582	0.000208539	0.0235871	5.60661e-12	0.0157067	0.000929777	0.3317	0.3065	0.3495	SHe	2_99031351	SHARED
2:99108359:AT:A	cg02420943	INPP4A;INPP4A;INPP4A;INPP4A	0.0257532	0.000335522	0.0233451	4.80579e-12	0.0157067	0.000929777	0.3416	0.3145	0.3495	SHe	2_99031351	SHARED
2:207641723:A:C	cg12449916		0.0409076	0.00012901	0.0362824	2.00578e-10	0.0105544	0.643943	0.1188	0.121	0.08602	MHe	2_207635594	POSITIVE
10:30078390:A:C	cg10919547		0.0497041	0.000443293	0.0455547	6.54892e-10	0.0346726	0.0726485	0.09406	0.08226	0.07527	MHe	10_30078224	POSITIVE
10:30080955:A:G	cg10919547		0.0497041	0.000443293	0.0455547	6.54892e-10	0.0346726	0.0726485	0.09406	0.08226	0.07527	MHe	10_30080360	POSITIVE
5:14253801:G:A	cg20824844	TRIO	0.0550567	0.000431704	0.0534066	5.60562e-13	0.0416844	0.0154823	0.1881	0.121	0.1344	SHe	5_14248277	SHARED
2:99061834:T:C	cg02420943	INPP4A;INPP4A;INPP4A;INPP4A	0.0266571	0.000185956	0.023472	7.94811e-12	0.0157067	0.000929777	0.3366	0.3113	0.3495	SHe	2_99031351	SHARED
2:99063653:C:T	cg02420943	INPP4A;INPP4A;INPP4A;INPP4A	0.0266571	0.000185956	0.023472	7.94811e-12	0.0157067	0.000929777	0.3366	0.3113	0.3495	SHe	2_99031351	SHARED
2:99063828:C:CT	cg02420943	INPP4A;INPP4A;INPP4A;INPP4A	0.0266571	0.000185956	0.023472	7.94811e-12	0.0157067	0.000929777	0.3366	0.3113	0.3495	SHe	2_99031351	SHARED
2:99065464:A:C	cg02420943	INPP4A;INPP4A;INPP4A;INPP4A	0.0266571	0.000185956	0.023472	7.94811e-12	0.0157067	0.000929777	0.3366	0.3113	0.3495	SHe	2_99031351	SHARED
2:99068204:G:T	cg02420943	INPP4A;INPP4A;INPP4A;INPP4A	0.0266571	0.000185956	0.023472	7.94811e-12	0.0157067	0.000929777	0.3366	0.3113	0.3495	SHe	2_99031351	SHARED
2:99069208:G:A	cg02420943	INPP4A;INPP4A;INPP4A;INPP4A	0.0266571	0.000185956	0.023472	7.94811e-12	0.0157067	0.000929777	0.3366	0.3113	0.3495	SHe	2_99031351	SHARED
2:99069799:G:A	cg02420943	INPP4A;INPP4A;INPP4A;INPP4A	0.0266571	0.000185956	0.023472	7.94811e-12	0.0157067	0.000929777	0.3366	0.3113	0.3495	SHe	2_99031351	SHARED
2:99070902:A:G	cg02420943	INPP4A;INPP4A;INPP4A;INPP4A	0.0266571	0.000185956	0.023472	7.94811e-12	0.0157067	0.000929777	0.3366	0.3113	0.3495	SHe	2_99031351	SHARED
2:99075259:T:A	cg02420943	INPP4A;INPP4A;INPP4A;INPP4A	0.0266571	0.000185956	0.023472	7.94811e-12	0.0157067	0.000929777	0.3366	0.3113	0.3495	SHe	2_99031351	SHARED
2:99076524:T:TTC	cg02420943	INPP4A;INPP4A;INPP4A;INPP4A	0.0266571	0.000185956	0.023472	7.94811e-12	0.0157067	0.000929777	0.3366	0.3113	0.3495	SHe	2_99031351	SHARED
2:99078367:T:C	cg02420943	INPP4A;INPP4A;INPP4A;INPP4A	0.0266571	0.000185956	0.023472	7.94811e-12	0.0157067	0.000929777	0.3366	0.3113	0.3495	SHe	2_99031351	SHARED
2:99083892:A:C	cg02420943	INPP4A;INPP4A;INPP4A;INPP4A	0.0266571	0.000185956	0.023472	7.94811e-12	0.0157067	0.000929777	0.3366	0.3113	0.3495	SHe	2_99031351	SHARED
2:99085359:A:G	cg02420943	INPP4A;INPP4A;INPP4A;INPP4A	0.0266571	0.000185956	0.023472	7.94811e-12	0.0157067	0.000929777	0.3366	0.3113	0.3495	SHe	2_99031351	SHARED
2:99088018:T:C	cg02420943	INPP4A;INPP4A;INPP4A;INPP4A	0.0266571	0.000185956	0.023472	7.94811e-12	0.0157067	0.000929777	0.3366	0.3113	0.3495	SHe	2_99031351	SHARED
2:99090674:T:C	cg02420943	INPP4A;INPP4A;INPP4A;INPP4A	0.0266571	0.000185956	0.023472	7.94811e-12	0.0157067	0.000929777	0.3366	0.3113	0.3495	SHe	2_99031351	SHARED
2:99092302:C:T	cg02420943	INPP4A;INPP4A;INPP4A;INPP4A	0.0266571	0.000185956	0.023472	7.94811e-12	0.0157067	0.000929777	0.3366	0.3113	0.3495	SHe	2_99031351	SHARED
2:99100196:T:G	cg02420943	INPP4A;INPP4A;INPP4A;INPP4A	0.0266571	0.000185956	0.023472	7.94811e-12	0.0157067	0.000929777	0.3366	0.3113	0.3495	SHe	2_99031351	SHARED
2:99102810:T:C	cg02420943	INPP4A;INPP4A;INPP4A;INPP4A	0.0266571	0.000185956	0.023472	7.94811e-12	0.0157067	0.000929777	0.3366	0.3113	0.3495	SHe	2_99031351	SHARED
2:99103117:C:CAGA	cg02420943	INPP4A;INPP4A;INPP4A;INPP4A	0.0266571	0.000185956	0.023472	7.94811e-12	0.0157067	0.000929777	0.3366	0.3113	0.3495	SHe	2_99031351	SHARED
2:99103318:C:T	cg02420943	INPP4A;INPP4A;INPP4A;INPP4A	0.0266571	0.000185956	0.023472	7.94811e-12	0.0157067	0.000929777	0.3366	0.3113	0.3495	SHe	2_99031351	SHARED
5:14402871:A:G	cg16867702	TRIO	-0.033659	5.93447e-05	-0.0300587	8.60976e-10	-0.0346248	0.000175368	0.3317	0.3613	0.3871	SHe	5_14402681	SHARED
2:99100716:A:G	cg02420943	INPP4A;INPP4A;INPP4A;INPP4A	0.0270582	0.000208539	0.0236531	4.14479e-12	0.0147513	0.00226503	0.3317	0.3032	0.3387	SHe	2_99031351	SHARED
10:30089720:G:T	cg10919547		0.0497041	0.000443293	0.0472177	5.82976e-10	0.0354295	0.0753452	0.09406	0.07419	0.06989	MHe	10_30080360	POSITIVE
10:30090127:G:T	cg10919547		0.0497041	0.000443293	0.0472177	5.82976e-10	0.0354295	0.0753452	0.09406	0.07419	0.06989	MHe	10_30080360	POSITIVE
2:207640055:CT:CTT	cg12449916		0.0440914	8.09219e-05	0.0393561	1.49437e-10	0.00950184	0.702289	0.1089	0.1032	0.06989	MHe	2_207635594	POSITIVE
2:207619434:T:C	cg12449916		0.0433853	0.000119262	0.0420655	2.21722e-11	0.00317175	0.898509	0.104	0.09516	0.06989	MHe	2_207611826	POSITIVE
2:207619463:C:T	cg12449916		0.0433853	0.000119262	0.0420655	2.21722e-11	0.00317175	0.898509	0.104	0.09516	0.06989	MHe	2_207611826	POSITIVE
2:207635770:C:T	cg12449916		0.0433853	0.000119262	0.0420655	2.21722e-11	0.00317175	0.898509	0.104	0.09516	0.06989	MHe	2_207635594	POSITIVE
2:207637449:TC:T	cg12449916		0.0433853	0.000119262	0.0420655	2.21722e-11	0.00317175	0.898509	0.104	0.09516	0.06989	MHe	2_207635594	POSITIVE
2:207645078:C:T	cg12449916		0.0433853	0.000119262	0.0420655	2.21722e-11	0.00317175	0.898509	0.104	0.09516	0.06989	MHe	2_207635594	POSITIVE
2:207649313:A:C	cg12449916		0.0433853	0.000119262	0.0420655	2.21722e-11	0.00317175	0.898509	0.104	0.09516	0.06989	MHe	2_207646236	POSITIVE
2:207583731:A:T	cg12449916		0.0433853	0.000119262	0.0426095	2.07632e-11	0.00317175	0.898509	0.104	0.09194	0.06989	MHe	2_207579415	POSITIVE
2:207597807:A:G	cg12449916		0.0433853	0.000119262	0.0426095	2.07632e-11	0.00317175	0.898509	0.104	0.09194	0.06989	MHe	2_207579415	POSITIVE
10:30095271:C:G	cg10919547		0.0500943	0.00032465	0.0466893	6.86933e-09	0.0354295	0.0753452	0.09901	0.06935	0.06989	MHe	10_30091719	POSITIVE
10:30090640:G:A	cg10919547		0.0497041	0.000443293	0.0470229	1.01096e-09	0.0354295	0.0753452	0.09406	0.07258	0.06989	MHe	10_30080360	POSITIVE
10:30090778:G:A	cg10919547		0.0497041	0.000443293	0.0470229	1.01096e-09	0.0354295	0.0753452	0.09406	0.07258	0.06989	MHe	10_30035248	POSITIVE
2:207715608:C:T	cg12449916		0.0433853	0.000119262	0.0424601	2.26048e-11	0.00367837	0.886289	0.104	0.09194	0.06452	MHe	2_207689161	POSITIVE
10:30083363:C:T	cg10919547		0.0497041	0.000443293	0.0456629	9.57103e-10	0.0346726	0.0726485	0.09406	0.07903	0.07527	MHe	10_30080360	POSITIVE
10:30083471:G:A	cg10919547		0.0497041	0.000443293	0.0456629	9.57103e-10	0.0346726	0.0726485	0.09406	0.07903	0.07527	MHe	10_30080360	POSITIVE
10:30091831:G:T	cg10919547		0.0500943	0.00032465	0.0462789	5.4452e-09	0.0354295	0.0753452	0.09901	0.07258	0.06989	MHe	10_30091719	POSITIVE
10:72316035:C:CCTCCCTCTCTCCCT	cg11228898	PALD1	-0.0147619	0.0403578	-0.0222606	6.62812e-11	-0.0306848	1.97297e-05	0.3168	0.3161	0.3387	MHe	10_72301873	SHARED
10:30065355:A:T	cg10919547		0.0497041	0.000443293	0.0476931	1.23682e-09	0.0346726	0.0726485	0.09406	0.07419	0.07527	MHe	10_30060673	POSITIVE
10:30071981:C:T	cg10919547		0.0497041	0.000443293	0.0476931	1.23682e-09	0.0346726	0.0726485	0.09406	0.07419	0.07527	MHe	10_30068906	POSITIVE
2:207717680:TGAG:T	cg12449916		0.0433853	0.000119262	0.0378916	1.4475e-10	0.0110841	0.655635	0.104	0.1048	0.06989	MHe	2_207689161	POSITIVE
2:207718894:T:G	cg12449916		0.0433853	0.000119262	0.0378916	1.4475e-10	0.0110841	0.655635	0.104	0.1048	0.06989	MHe	2_207689161	POSITIVE
22:31556988:A:G	cg00193210	SFI1;SFI1;SFI1;SFI1;SFI1;SFI1;SFI1;SFI1;SFI1;SFI1	0.0526217	0.0063006	0.0520642	4.65262e-14	0.041375	0.0622482	0.06436	0.09677	0.06452	MHe	22_31556103	POSITIVE
22:31564487:A:G	cg00193210	SFI1;SFI1;SFI1;SFI1;SFI1;SFI1;SFI1;SFI1;SFI1;SFI1	0.0526217	0.0063006	0.0524156	4.1039e-14	0.041375	0.0622482	0.06436	0.09516	0.06452	MHe	22_31560655	POSITIVE
22:31567358:G:A	cg00193210	SFI1;SFI1;SFI1;SFI1;SFI1;SFI1;SFI1;SFI1;SFI1;SFI1	0.0526217	0.0063006	0.0524156	4.1039e-14	0.041375	0.0622482	0.06436	0.09516	0.06452	MHe	22_31560655	POSITIVE
10:30072021:T:C	cg10919547		0.0497041	0.000443293	0.0466312	1.45325e-09	0.0346726	0.0726485	0.09406	0.07742	0.07527	MHe	10_30068906	POSITIVE
10:30096297:CAGAT:C	cg10919547		0.0500943	0.00032465	0.0449209	1.07422e-08	0.0354295	0.0753452	0.09901	0.07419	0.06989	MHe	10_30091719	POSITIVE
21:34144284:CGA:C	cg12953319	PAXBP1;PAXBP1;PAXBP1	-0.0509285	8.8651e-05	-0.0349848	1.49007e-09	-0.0443237	5.59296e-05	0.06436	0.06613	0.08602	SHe	21_34138025	SHARED
10:30080360:C:G	cg10919547		0.0497041	0.000443293	0.0450564	1.79236e-09	0.0346726	0.0726485	0.09406	0.07903	0.07527	MHe	10_30080360	POSITIVE
10:30081938:G:A	cg10919547		0.0497041	0.000443293	0.0450564	1.79236e-09	0.0346726	0.0726485	0.09406	0.07903	0.07527	MHe	10_30080360	POSITIVE
2:207677485:A:G	cg12449916		0.04374	9.1728e-05	0.0349755	2.63151e-10	0.00342769	0.883764	0.1139	0.121	0.08065	MHe	2_207670536	POSITIVE
2:207677783:A:G	cg12449916		0.04374	9.1728e-05	0.0349755	2.63151e-10	0.00342769	0.883764	0.1139	0.121	0.08065	MHe	2_207670536	POSITIVE
2:207678112:C:T	cg12449916		0.04374	9.1728e-05	0.0349755	2.63151e-10	0.00342769	0.883764	0.1139	0.121	0.08065	MHe	2_207670536	POSITIVE
2:207678216:A:G	cg12449916		0.04374	9.1728e-05	0.0349755	2.63151e-10	0.00342769	0.883764	0.1139	0.121	0.08065	MHe	2_207670536	POSITIVE
2:207678712:A:C	cg12449916		0.04374	9.1728e-05	0.0349755	2.63151e-10	0.00342769	0.883764	0.1139	0.121	0.08065	MHe	2_207670536	POSITIVE
2:207679030:T:G	cg12449916		0.04374	9.1728e-05	0.0349755	2.63151e-10	0.00342769	0.883764	0.1139	0.121	0.08065	MHe	2_207670536	POSITIVE
2:207679037:T:G	cg12449916		0.04374	9.1728e-05	0.0349755	2.63151e-10	0.00342769	0.883764	0.1139	0.121	0.08065	MHe	2_207670536	POSITIVE
2:207679227:G:A	cg12449916		0.04374	9.1728e-05	0.0349755	2.63151e-10	0.00342769	0.883764	0.1139	0.121	0.08065	MHe	2_207670536	POSITIVE
2:207679301:A:G	cg12449916		0.04374	9.1728e-05	0.0349755	2.63151e-10	0.00342769	0.883764	0.1139	0.121	0.08065	MHe	2_207670536	POSITIVE
2:207680937:CTTCT:C	cg12449916		0.04374	9.1728e-05	0.0349755	2.63151e-10	0.00342769	0.883764	0.1139	0.121	0.08065	MHe	2_207670536	POSITIVE
2:207681005:G:T	cg12449916		0.04374	9.1728e-05	0.0349755	2.63151e-10	0.00342769	0.883764	0.1139	0.121	0.08065	MHe	2_207670536	POSITIVE
2:207681245:T:C	cg12449916		0.04374	9.1728e-05	0.0349755	2.63151e-10	0.00342769	0.883764	0.1139	0.121	0.08065	MHe	2_207670536	POSITIVE
2:207681320:T:C	cg12449916		0.04374	9.1728e-05	0.0349755	2.63151e-10	0.00342769	0.883764	0.1139	0.121	0.08065	MHe	2_207670536	POSITIVE
2:207682196:G:C	cg12449916		0.04374	9.1728e-05	0.0349755	2.63151e-10	0.00342769	0.883764	0.1139	0.121	0.08065	MHe	2_207670536	POSITIVE
2:207682497:T:C	cg12449916		0.04374	9.1728e-05	0.0349755	2.63151e-10	0.00342769	0.883764	0.1139	0.121	0.08065	MHe	2_207670536	POSITIVE
2:207683276:A:C	cg12449916		0.04374	9.1728e-05	0.0349755	2.63151e-10	0.00342769	0.883764	0.1139	0.121	0.08065	MHe	2_207670536	POSITIVE
2:207685614:A:G	cg12449916		0.04374	9.1728e-05	0.0349755	2.63151e-10	0.00342769	0.883764	0.1139	0.121	0.08065	MHe	2_207670536	POSITIVE
2:207685615:T:C	cg12449916		0.04374	9.1728e-05	0.0349755	2.63151e-10	0.00342769	0.883764	0.1139	0.121	0.08065	MHe	2_207670536	POSITIVE
2:207686461:G:T	cg12449916		0.04374	9.1728e-05	0.0349755	2.63151e-10	0.00342769	0.883764	0.1139	0.121	0.08065	MHe	2_207670536	POSITIVE
2:207686910:C:T	cg12449916		0.04374	9.1728e-05	0.0349755	2.63151e-10	0.00342769	0.883764	0.1139	0.121	0.08065	MHe	2_207670536	POSITIVE
2:207687554:A:G	cg12449916		0.04374	9.1728e-05	0.0349755	2.63151e-10	0.00342769	0.883764	0.1139	0.121	0.08065	MHe	2_207670536	POSITIVE
10:30036796:T:C	cg10919547		0.0522788	0.000515774	0.0484615	2.3697e-09	0.0346726	0.0726485	0.09406	0.07742	0.07527	MHe	10_30036796	POSITIVE
10:30037783:C:T	cg10919547		0.0522788	0.000515774	0.0484615	2.3697e-09	0.0346726	0.0726485	0.09406	0.07742	0.07527	MHe	10_30036796	POSITIVE
5:14348960:A:ATG	cg16867702	TRIO	0.0353135	9.12708e-05	0.0340854	2.93664e-08	0.0509291	3.17859e-06	0.2475	0.1484	0.1989	SHe	5_14326531	SHARED
2:99082938:C:T	cg02420943	INPP4A;INPP4A;INPP4A;INPP4A	0.0266571	0.000185956	0.0232071	1.34673e-11	0.0149838	0.00199947	0.3366	0.3097	0.3441	SHe	2_99031351	SHARED
2:207717630:A:G	cg12449916		0.0433853	0.000119262	0.0370441	2.18949e-10	0.0110841	0.655635	0.104	0.1097	0.06989	MHe	2_207689161	POSITIVE
10:72322739:T:C	cg11228898	PALD1	-0.00575366	0.406692	-0.0270239	2.35235e-14	-0.0284659	4.54341e-05	0.3317	0.2871	0.3925	MHe	10_72320194	MILD,NEGATIVE
10:72323243:G:T	cg11228898	PALD1	-0.00575366	0.406692	-0.0270239	2.35235e-14	-0.0284659	4.54341e-05	0.3317	0.2871	0.3925	MHe	10_72320194	MILD,NEGATIVE
10:72323275:C:T	cg11228898	PALD1	-0.00575366	0.406692	-0.0270239	2.35235e-14	-0.0284659	4.54341e-05	0.3317	0.2871	0.3925	MHe	10_72320194	MILD,NEGATIVE
10:72323287:C:T	cg11228898	PALD1	-0.00575366	0.406692	-0.0270239	2.35235e-14	-0.0284659	4.54341e-05	0.3317	0.2871	0.3925	MHe	10_72320194	MILD,NEGATIVE
10:30054255:G:A	cg10919547		0.0397403	0.00627181	0.0483773	1.35451e-11	0.0202242	0.260348	0.1089	0.09677	0.0914	MHe	10_30050571	POSITIVE
5:14269135:A:C	cg20824844	TRIO	0.0551451	0.000426209	0.0504481	3.30687e-12	0.0464674	0.00612723	0.198	0.1274	0.1398	SHe	5_14248277	SHARED
5:14300592:A:G	cg20824844	TRIO	-0.0611087	0.00172123	-0.0509207	8.55241e-13	-0.0282971	0.08052	0.1188	0.1823	0.1774	SHe	5_14294390	POSITIVE
5:14368975:C:T	cg20824844	TRIO	-0.035305	0.00846889	-0.0399375	4.42828e-13	-0.0351685	0.00240834	0.297	0.3145	0.3441	SHe	5_14361471	SHARED
5:14369690:G:A	cg20824844	TRIO	-0.035305	0.00846889	-0.0399375	4.42828e-13	-0.0351685	0.00240834	0.297	0.3145	0.3441	SHe	5_14361471	SHARED
5:14372994:C:T	cg20824844	TRIO	-0.035305	0.00846889	-0.0399375	4.42828e-13	-0.0351685	0.00240834	0.297	0.3145	0.3441	SHe	5_14361471	SHARED
5:14300033:G:T	cg16867702	TRIO	0.0331573	0.000517666	0.0328115	1.19732e-08	0.0480246	4.84781e-06	0.2673	0.1839	0.2204	SHe	5_14294390	SHARED
10:30060673:C:G	cg10919547		0.0397403	0.00627181	0.049092	1.47243e-11	0.0202242	0.260348	0.1089	0.09839	0.0914	MHe	10_30060673	POSITIVE
10:30096105:G:A	cg10919547		0.0522341	0.000239138	0.0450264	1.13714e-08	0.0354295	0.0753452	0.09406	0.07258	0.06989	MHe	10_30091719	POSITIVE
2:207581229:C:T	cg12449916		0.0433853	0.000119262	0.0419306	4.59185e-11	0.00317175	0.898509	0.104	0.09194	0.06989	MHe	2_207579415	POSITIVE
10:72319002:C:T	cg11228898	PALD1	-0.00540058	0.447033	-0.0266701	5.18601e-14	-0.0299462	1.94833e-05	0.3218	0.2839	0.3817	MHe	10_72316973	MILD,NEGATIVE
13:101012863:A:G	cg24388175	PCCA;PCCA;PCCA	0.035967	0.000327045	0.0373433	3.69225e-09	0.0627409	1.17772e-06	0.297	0.2532	0.2581	SHe	13_100994967	SHARED
8:68278913:G:T	cg01156920		-0.0263264	0.000558524	-0.0221534	1.18876e-08	-0.0463845	1.3469e-07	0.3069	0.3274	0.3441	SHe	8_68274588	SHARED
22:31921703:CATAGATAG:C	cg00193210	SFI1;SFI1;SFI1;SFI1;SFI1;SFI1;SFI1;SFI1;SFI1;SFI1	0.053306	0.000549242	0.0410521	2.13747e-12	0.0435769	0.0136326	0.09901	0.1565	0.1129	MHe	22_31985572	SHARED
10:72324930:A:G	cg11228898	PALD1	-0.00575366	0.406692	-0.0269804	2.66589e-14	-0.027529	6.61009e-05	0.3317	0.2887	0.3978	MHe	10_72320194	MILD,NEGATIVE
10:30085105:A:T	cg10919547		0.0497041	0.000443293	0.045179	2.45002e-09	0.0354295	0.0753452	0.09406	0.07581	0.06989	MHe	10_30080360	POSITIVE
8:68285247:G:A	cg01156920		-0.0263264	0.000558524	-0.0221534	1.18876e-08	-0.0480949	8.27651e-08	0.3069	0.3274	0.3387	SHe	8_68274588	SHARED
10:30095964:G:GCACA	cg10919547		0.0500943	0.00032465	0.0445718	2.47188e-08	0.0354295	0.0753452	0.09901	0.07097	0.06989	MHe	10_30091719	POSITIVE
5:14258517:C:T	cg20824844	TRIO	0.0551451	0.000426209	0.0497821	7.63039e-12	0.0416844	0.0154823	0.198	0.1258	0.1344	SHe	5_14248277	SHARED
5:14272936:A:C	cg16867702	TRIO	0.0353629	0.000772232	0.0412642	2.56817e-10	0.0493466	0.000259652	0.198	0.1258	0.1398	SHe	5_14271410	SHARED
5:14275499:G:A	cg16867702	TRIO	0.0353629	0.000772232	0.0412642	2.56817e-10	0.0493466	0.000259652	0.198	0.1258	0.1398	SHe	5_14271410	SHARED
5:14279466:GTTT:G	cg16867702	TRIO	0.0353629	0.000772232	0.0412642	2.56817e-10	0.0493466	0.000259652	0.198	0.1258	0.1398	SHe	5_14271410	SHARED
5:14285971:C:T	cg16867702	TRIO	0.0353629	0.000772232	0.0412642	2.56817e-10	0.0493466	0.000259652	0.198	0.1258	0.1398	SHe	5_14271410	SHARED
5:14258517:C:T	cg16867702	TRIO	0.0353629	0.000772232	0.0412642	2.56817e-10	0.0467178	0.000664237	0.198	0.1258	0.1344	SHe	5_14248277	SHARED
5:14272936:A:C	cg20824844	TRIO	0.0551451	0.000426209	0.0497821	7.63039e-12	0.0464674	0.00612723	0.198	0.1258	0.1398	SHe	5_14271410	SHARED
5:14275499:G:A	cg20824844	TRIO	0.0551451	0.000426209	0.0497821	7.63039e-12	0.0464674	0.00612723	0.198	0.1258	0.1398	SHe	5_14271410	SHARED
5:14279466:GTTT:G	cg20824844	TRIO	0.0551451	0.000426209	0.0497821	7.63039e-12	0.0464674	0.00612723	0.198	0.1258	0.1398	SHe	5_14271410	SHARED
5:14285971:C:T	cg20824844	TRIO	0.0551451	0.000426209	0.0497821	7.63039e-12	0.0464674	0.00612723	0.198	0.1258	0.1398	SHe	5_14271410	SHARED
3:46059484:T:C	cg03879629		0.0640558	0.00177828	0.0763511	4.59704e-10	0.0928784	2.0348e-05	0.1386	0.09516	0.129	SHo	3_46045182	SHARED
3:46061304:A:G	cg03879629		0.0640558	0.00177828	0.0763511	4.59704e-10	0.0928784	2.0348e-05	0.1386	0.09516	0.129	SHo	3_46045182	SHARED
3:46061840:A:G	cg03879629		0.0640558	0.00177828	0.0763511	4.59704e-10	0.0928784	2.0348e-05	0.1386	0.09516	0.129	SHo	3_46045182	SHARED
3:46061997:T:C	cg03879629		0.0640558	0.00177828	0.0763511	4.59704e-10	0.0928784	2.0348e-05	0.1386	0.09516	0.129	SHo	3_46045182	SHARED
3:46063329:T:C	cg03879629		0.0640558	0.00177828	0.0763511	4.59704e-10	0.0928784	2.0348e-05	0.1386	0.09516	0.129	SHo	3_46045182	SHARED
3:46063753:T:C	cg03879629		0.0640558	0.00177828	0.0763511	4.59704e-10	0.0928784	2.0348e-05	0.1386	0.09516	0.129	SHo	3_46045182	SHARED
3:46064618:G:C	cg03879629		0.0640558	0.00177828	0.0763511	4.59704e-10	0.0928784	2.0348e-05	0.1386	0.09516	0.129	SHo	3_46045182	SHARED
3:46065763:G:A	cg03879629		0.0640558	0.00177828	0.0763511	4.59704e-10	0.0928784	2.0348e-05	0.1386	0.09516	0.129	SHo	3_46045182	SHARED
3:46065963:G:A	cg03879629		0.0640558	0.00177828	0.0763511	4.59704e-10	0.0928784	2.0348e-05	0.1386	0.09516	0.129	SHo	3_46045182	SHARED
3:46068473:A:G	cg03879629		0.0640558	0.00177828	0.0763511	4.59704e-10	0.0928784	2.0348e-05	0.1386	0.09516	0.129	SHo	3_46045182	SHARED
3:46069573:A:C	cg03879629		0.0640558	0.00177828	0.0763511	4.59704e-10	0.0928784	2.0348e-05	0.1386	0.09516	0.129	SHo	3_46045182	SHARED
3:46071763:T:C	cg03879629		0.0640558	0.00177828	0.0763511	4.59704e-10	0.0928784	2.0348e-05	0.1386	0.09516	0.129	SHo	3_46045182	SHARED
3:46071868:A:G	cg03879629		0.0640558	0.00177828	0.0763511	4.59704e-10	0.0928784	2.0348e-05	0.1386	0.09516	0.129	SHo	3_46045182	SHARED
3:46072630:C:T	cg03879629		0.0640558	0.00177828	0.0763511	4.59704e-10	0.0928784	2.0348e-05	0.1386	0.09516	0.129	SHo	3_46045182	SHARED
3:46072768:G:A	cg03879629		0.0640558	0.00177828	0.0763511	4.59704e-10	0.0928784	2.0348e-05	0.1386	0.09516	0.129	SHo	3_46045182	SHARED
3:46072839:C:T	cg03879629		0.0640558	0.00177828	0.0763511	4.59704e-10	0.0928784	2.0348e-05	0.1386	0.09516	0.129	SHo	3_46045182	SHARED
3:46073314:T:C	cg03879629		0.0640558	0.00177828	0.0763511	4.59704e-10	0.0928784	2.0348e-05	0.1386	0.09516	0.129	SHo	3_46045182	SHARED
3:46073923:A:G	cg03879629		0.0640558	0.00177828	0.0763511	4.59704e-10	0.0928784	2.0348e-05	0.1386	0.09516	0.129	SHo	3_46045182	SHARED
3:46074588:G:GT	cg03879629		0.0640558	0.00177828	0.0763511	4.59704e-10	0.0928784	2.0348e-05	0.1386	0.09516	0.129	SHo	3_46045182	SHARED
3:46074711:G:A	cg03879629		0.0640558	0.00177828	0.0763511	4.59704e-10	0.0928784	2.0348e-05	0.1386	0.09516	0.129	SHo	3_46045182	SHARED
3:46074858:G:A	cg03879629		0.0640558	0.00177828	0.0763511	4.59704e-10	0.0928784	2.0348e-05	0.1386	0.09516	0.129	SHo	3_46045182	SHARED
3:46075090:A:C	cg03879629		0.0640558	0.00177828	0.0763511	4.59704e-10	0.0928784	2.0348e-05	0.1386	0.09516	0.129	SHo	3_46045182	SHARED
3:46077332:A:G	cg03879629		0.0640558	0.00177828	0.0763511	4.59704e-10	0.0928784	2.0348e-05	0.1386	0.09516	0.129	SHo	3_46045182	SHARED
5:14361952:C:T	cg20824844	TRIO	-0.035305	0.00846889	-0.0390381	1.2036e-12	-0.0351685	0.00240834	0.297	0.3161	0.3441	SHe	5_14361471	SHARED
5:14362334:T:G	cg20824844	TRIO	-0.035305	0.00846889	-0.0390381	1.2036e-12	-0.0351685	0.00240834	0.297	0.3161	0.3441	SHe	5_14361471	SHARED
5:14362392:C:T	cg20824844	TRIO	-0.035305	0.00846889	-0.0390381	1.2036e-12	-0.0351685	0.00240834	0.297	0.3161	0.3441	SHe	5_14361471	SHARED
5:14363446:T:C	cg20824844	TRIO	-0.035305	0.00846889	-0.0390381	1.2036e-12	-0.0351685	0.00240834	0.297	0.3161	0.3441	SHe	5_14361471	SHARED
3:46072704:G:A	cg03879629		0.0626274	0.00195737	0.0763511	4.59704e-10	0.0928784	2.0348e-05	0.1436	0.09516	0.129	SHo	3_46045182	SHARED
2:99149404:A:G	cg02420943	INPP4A;INPP4A;INPP4A;INPP4A	0.0257523	0.000317509	0.0228058	2.42069e-11	0.0149094	0.00142022	0.3416	0.3129	0.3548	SHe	2_99031351	SHARED
10:30071582:A:G	cg10919547		0.0497041	0.000443293	0.0455674	5.17008e-09	0.0346726	0.0726485	0.09406	0.07581	0.07527	MHe	10_30068906	POSITIVE
10:30051126:A:G	cg10919547		0.0389916	0.00675916	0.0478074	3.944e-11	0.0202242	0.260348	0.1139	0.1	0.0914	MHe	10_30050571	POSITIVE
2:207587173:C:T	cg12449916		0.0424501	0.000112895	0.0402177	1.06562e-10	0.00317175	0.898509	0.1089	0.09355	0.06989	MHe	2_207579415	POSITIVE
5:14352997:GT:G	cg20824844	TRIO	0.0437687	0.00104314	0.0409993	4.31219e-10	0.0521081	0.000134247	0.2723	0.1758	0.2151	SHe	5_14351024	SHARED
5:14310172:T:C	cg20824844	TRIO	-0.0611087	0.00172123	-0.0509207	8.55241e-13	-0.0256401	0.109696	0.1188	0.1823	0.1882	SHe	5_14326397	POSITIVE
5:14283073:T:G	cg16867702	TRIO	-0.0443637	0.000282494	-0.0411442	3.30172e-11	-0.0375047	0.00392936	0.1238	0.1871	0.172	SHe	5_14271410	SHARED
2:207702680:A:T	cg12449916		0.0381873	0.000313521	0.0329929	4.72485e-10	0.020142	0.345149	0.1386	0.1323	0.1022	MHe	2_207689161	POSITIVE
5:14290424:G:A	cg20824844	TRIO	-0.0611087	0.00172123	-0.0496836	3.11238e-12	-0.0282971	0.08052	0.1188	0.1823	0.1774	SHe	5_14271410	POSITIVE
5:14269135:A:C	cg16867702	TRIO	0.0353629	0.000772232	0.0404405	5.47041e-10	0.0493466	0.000259652	0.198	0.1274	0.1398	SHe	5_14248277	SHARED
8:68295705:C:CT	cg01156920		-0.0219086	0.00343272	-0.0226277	1.76701e-09	-0.0404124	3.64091e-06	0.3366	0.371	0.4086	SHe	8_68292367	SHARED
5:14252444:C:T	cg20824844	TRIO	0.0532249	0.000678381	0.0497821	7.63039e-12	0.0416844	0.0154823	0.1931	0.1258	0.1344	SHe	5_14248277	SHARED
5:14253187:A:G	cg20824844	TRIO	0.0532249	0.000678381	0.0497821	7.63039e-12	0.0416844	0.0154823	0.1931	0.1258	0.1344	SHe	5_14248277	SHARED
5:14253801:G:A	cg16867702	TRIO	0.0333742	0.00155432	0.0434384	6.98953e-11	0.0467178	0.000664237	0.1881	0.121	0.1344	SHe	5_14248277	SHARED
5:14348917:ATG:A	cg20824844	TRIO	-0.0367763	0.00529573	-0.0414724	1.02239e-12	-0.0358848	0.00245563	0.2772	0.2839	0.3065	SHe	5_14342262	SHARED
21:34151521:A:G	cg12953319	PAXBP1;PAXBP1;PAXBP1	-0.0506217	0.000490297	-0.038654	2.42016e-09	-0.0462185	2.45096e-05	0.05446	0.05161	0.08602	SHe	21_34138025	SHARED
21:34152282:A:G	cg12953319	PAXBP1;PAXBP1;PAXBP1	-0.0506217	0.000490297	-0.038654	2.42016e-09	-0.0462185	2.45096e-05	0.05446	0.05161	0.08602	SHe	21_34138025	SHARED
21:34153730:A:G	cg12953319	PAXBP1;PAXBP1;PAXBP1	-0.0506217	0.000490297	-0.038654	2.42016e-09	-0.0462185	2.45096e-05	0.05446	0.05161	0.08602	SHe	21_34138025	SHARED
22:31789552:C:CA	cg00193210	SFI1;SFI1;SFI1;SFI1;SFI1;SFI1;SFI1;SFI1;SFI1;SFI1	0.03455	0.0289255	0.0459635	1.64819e-14	0.0217041	0.286338	0.1139	0.1371	0.08065	MHe	22_31985572	POSITIVE
5:14281533:ACC:A	cg16867702	TRIO	0.0353629	0.000772232	0.0416814	1.36241e-10	0.0441269	0.00105007	0.198	0.1274	0.1452	SHe	5_14271410	SHARED
5:14257829:A:C	cg16867702	TRIO	0.0353629	0.000772232	0.0410535	2.83417e-10	0.0449161	0.000957158	0.198	0.1274	0.1398	SHe	5_14248277	SHARED
5:14259489:G:A	cg16867702	TRIO	0.0353629	0.000772232	0.0412642	2.56817e-10	0.0449161	0.000957158	0.198	0.1258	0.1398	SHe	5_14248277	SHARED
22:31855738:A:ATGTTTTTATT	cg00193210	SFI1;SFI1;SFI1;SFI1;SFI1;SFI1;SFI1;SFI1;SFI1;SFI1	0.0368786	0.0186947	0.0458601	6.09209e-15	0.0224576	0.246063	0.1139	0.1371	0.0914	MHe	22_31855475	POSITIVE
5:14348960:A:ATG	cg20824844	TRIO	0.0444029	0.00114221	0.04173	1.13131e-09	0.05472	6.5914e-05	0.2475	0.1484	0.1989	SHe	5_14326397	SHARED
2:207689161:G:A	cg12449916		0.0381873	0.000313521	0.0324548	7.1152e-10	0.020142	0.345149	0.1386	0.1355	0.1022	MHe	2_207689161	POSITIVE
21:34147450:CTTT:C	cg12953319	PAXBP1;PAXBP1;PAXBP1	-0.0506217	0.000490297	-0.038793	3.62131e-09	-0.0462185	2.45096e-05	0.05446	0.05	0.08602	SHe	21_34138025	SHARED
21:34148154:G:A	cg12953319	PAXBP1;PAXBP1;PAXBP1	-0.0506217	0.000490297	-0.038793	3.62131e-09	-0.0462185	2.45096e-05	0.05446	0.05	0.08602	SHe	21_34138025	SHARED
21:34148359:G:A	cg12953319	PAXBP1;PAXBP1;PAXBP1	-0.0506217	0.000490297	-0.038793	3.62131e-09	-0.0462185	2.45096e-05	0.05446	0.05	0.08602	SHe	21_34138025	SHARED
3:46141844:G:A	cg03879629		0.0640558	0.00177828	0.0745542	8.45684e-10	0.0928784	2.0348e-05	0.1386	0.09839	0.129	SHo	3_46141504	SHARED
5:14259489:G:A	cg20824844	TRIO	0.0551451	0.000426209	0.0497821	7.63039e-12	0.0375392	0.0279421	0.198	0.1258	0.1398	SHe	5_14248277	SHARED
5:14257829:A:C	cg20824844	TRIO	0.0551451	0.000426209	0.0495022	8.80521e-12	0.0375392	0.0279421	0.198	0.1274	0.1398	SHe	5_14248277	SHARED
5:14252444:C:T	cg16867702	TRIO	0.0333084	0.00157241	0.0412642	2.56817e-10	0.0467178	0.000664237	0.1931	0.1258	0.1344	SHe	5_14248277	SHARED
5:14253187:A:G	cg16867702	TRIO	0.0333084	0.00157241	0.0412642	2.56817e-10	0.0467178	0.000664237	0.1931	0.1258	0.1344	SHe	5_14248277	SHARED
10:91128683:T:TCA	cg21587506	IFIT3;IFIT3;IFIT3;IFIT3	0.0260775	0.000508709	0.0311176	4.64529e-09	0.0586462	1.29388e-06	0.2327	0.2226	0.2366	SHo	10_91116790	SHARED
10:91059127:C:A	cg21587506	IFIT3;IFIT3;IFIT3;IFIT3	0.0234388	0.00345042	0.0277479	2.18223e-09	0.0472561	7.69154e-06	0.2871	0.3371	0.371	SHo	10_91056866	SHARED
10:91059159:G:A	cg21587506	IFIT3;IFIT3;IFIT3;IFIT3	0.0234388	0.00345042	0.0277479	2.18223e-09	0.0472561	7.69154e-06	0.2871	0.3371	0.371	SHo	10_91056866	SHARED
5:14249610:G:C	cg20824844	TRIO	0.0532249	0.000678381	0.0492326	1.04846e-11	0.0407632	0.0120934	0.1931	0.129	0.1398	SHe	5_14248277	SHARED
3:46111081:A:G	cg03879629		0.0633299	0.00166788	0.0724677	1.58284e-09	0.0849142	7.80495e-05	0.1436	0.1016	0.1398	SHo	3_46104130	SHARED
3:46111759:G:A	cg03879629		0.0633299	0.00166788	0.0724677	1.58284e-09	0.0849142	7.80495e-05	0.1436	0.1016	0.1398	SHo	3_46104130	SHARED
3:46114216:A:G	cg03879629		0.0633299	0.00166788	0.0724677	1.58284e-09	0.0849142	7.80495e-05	0.1436	0.1016	0.1398	SHo	3_46104130	SHARED
16:88820604:T:G	cg07318627	FAM38A	-0.00711772	0.313732	-0.0279759	1.53659e-17	-0.0201761	0.00298564	0.1832	0.1935	0.2097	MHe	16_88818048	MILD,NEGATIVE
22:31829500:G:A	cg00193210	SFI1;SFI1;SFI1;SFI1;SFI1;SFI1;SFI1;SFI1;SFI1;SFI1	0.0347228	0.0253652	0.0464799	7.45738e-15	0.0141056	0.477827	0.1188	0.1355	0.08602	MHe	22_31821719	POSITIVE
22:31830421:T:C	cg00193210	SFI1;SFI1;SFI1;SFI1;SFI1;SFI1;SFI1;SFI1;SFI1;SFI1	0.0347228	0.0253652	0.0464799	7.45738e-15	0.0141056	0.477827	0.1188	0.1355	0.08602	MHe	22_31821719	POSITIVE
22:31833759:G:A	cg00193210	SFI1;SFI1;SFI1;SFI1;SFI1;SFI1;SFI1;SFI1;SFI1;SFI1	0.0347228	0.0253652	0.0464799	7.45738e-15	0.0141056	0.477827	0.1188	0.1355	0.08602	MHe	22_31821719	POSITIVE
5:14351024:T:C	cg20824844	TRIO	0.0439916	0.00113443	0.0409915	1.43813e-09	0.0521081	0.000134247	0.2624	0.1597	0.2151	SHe	5_14351024	SHARED
5:14261092:C:T	cg16867702	TRIO	-0.0497444	0.000111949	-0.042996	1.8674e-11	-0.0311463	0.0191953	0.1188	0.1806	0.1613	SHe	5_14248277	SHARED
5:14265498:T:TA	cg16867702	TRIO	-0.0497444	0.000111949	-0.042996	1.8674e-11	-0.0311463	0.0191953	0.1188	0.1806	0.1613	SHe	5_14248277	SHARED
21:34140472:A:AGGAGTT	cg12953319	PAXBP1;PAXBP1;PAXBP1	-0.0506217	0.000490297	-0.038793	3.62131e-09	-0.0471897	2.53107e-05	0.05446	0.05	0.08065	SHe	21_34138025	SHARED
21:34140708:T:C	cg12953319	PAXBP1;PAXBP1;PAXBP1	-0.0506217	0.000490297	-0.038793	3.62131e-09	-0.0471897	2.53107e-05	0.05446	0.05	0.08065	SHe	21_34138025	SHARED
21:34141161:T:C	cg12953319	PAXBP1;PAXBP1;PAXBP1	-0.0506217	0.000490297	-0.038793	3.62131e-09	-0.0471897	2.53107e-05	0.05446	0.05	0.08065	SHe	21_34138025	SHARED
21:34141593:G:A	cg12953319	PAXBP1;PAXBP1;PAXBP1	-0.0506217	0.000490297	-0.038793	3.62131e-09	-0.0471897	2.53107e-05	0.05446	0.05	0.08065	SHe	21_34138025	SHARED
21:34141995:C:T	cg12953319	PAXBP1;PAXBP1;PAXBP1	-0.0506217	0.000490297	-0.038793	3.62131e-09	-0.0471897	2.53107e-05	0.05446	0.05	0.08065	SHe	21_34138025	SHARED
21:34143039:C:T	cg12953319	PAXBP1;PAXBP1;PAXBP1	-0.0506217	0.000490297	-0.038793	3.62131e-09	-0.0471897	2.53107e-05	0.05446	0.05	0.08065	SHe	21_34138025	SHARED
21:34145598:A:C	cg12953319	PAXBP1;PAXBP1;PAXBP1	-0.0506217	0.000490297	-0.038793	3.62131e-09	-0.0471897	2.53107e-05	0.05446	0.05	0.08065	SHe	21_34138025	SHARED
20:46356316:G:A	cg27007807	SULF2;SULF2;SULF2	0.0439527	5.74886e-05	0.0446467	7.22393e-10	0.0488964	0.0028209	0.1337	0.06935	0.07527	MHe	20_46355955	SHARED
10:30080128:G:T	cg10919547		0.0376901	0.00536124	0.0420385	4.52513e-10	0.0197797	0.282539	0.1188	0.1048	0.08602	MHe	10_30079514	POSITIVE
10:30080159:A:G	cg10919547		0.0376901	0.00536124	0.0420385	4.52513e-10	0.0197797	0.282539	0.1188	0.1048	0.08602	MHe	10_30079514	POSITIVE
10:30080163:G:A	cg10919547		0.0376901	0.00536124	0.0420385	4.52513e-10	0.0197797	0.282539	0.1188	0.1048	0.08602	MHe	10_30079514	POSITIVE
10:30080348:T:C	cg10919547		0.0376901	0.00536124	0.0420385	4.52513e-10	0.0197797	0.282539	0.1188	0.1048	0.08602	MHe	10_30079514	POSITIVE
22:31769775:G:A	cg00193210	SFI1;SFI1;SFI1;SFI1;SFI1;SFI1;SFI1;SFI1;SFI1;SFI1	0.0347228	0.0253652	0.0449013	1.93329e-14	0.0141056	0.477827	0.1188	0.1403	0.08602	MHe	22_31768610	POSITIVE
3:46111213:T:C	cg03879629		0.0640558	0.00177828	0.0767642	3.77148e-10	0.0962904	3.37553e-05	0.1386	0.09516	0.1237	SHo	3_46104130	SHARED
3:46116010:T:A	cg03879629		0.0640558	0.00177828	0.0767642	3.77148e-10	0.0962904	3.37553e-05	0.1386	0.09516	0.1237	SHo	3_46104130	SHARED
3:46117096:A:G	cg03879629		0.0640558	0.00177828	0.0767642	3.77148e-10	0.0962904	3.37553e-05	0.1386	0.09516	0.1237	SHo	3_46104130	SHARED
3:46117960:A:G	cg03879629		0.0640558	0.00177828	0.0767642	3.77148e-10	0.0962904	3.37553e-05	0.1386	0.09516	0.1237	SHo	3_46104130	SHARED
3:46120517:A:G	cg03879629		0.0640558	0.00177828	0.0767642	3.77148e-10	0.0962904	3.37553e-05	0.1386	0.09516	0.1237	SHo	3_46104130	SHARED
3:46123043:A:G	cg03879629		0.0640558	0.00177828	0.0767642	3.77148e-10	0.0962904	3.37553e-05	0.1386	0.09516	0.1237	SHo	3_46104130	SHARED
3:46123055:C:T	cg03879629		0.0640558	0.00177828	0.0767642	3.77148e-10	0.0962904	3.37553e-05	0.1386	0.09516	0.1237	SHo	3_46104130	SHARED
3:46124418:A:G	cg03879629		0.0640558	0.00177828	0.0767642	3.77148e-10	0.0962904	3.37553e-05	0.1386	0.09516	0.1237	SHo	3_46124151	SHARED
3:46127557:G:A	cg03879629		0.0640558	0.00177828	0.0767642	3.77148e-10	0.0962904	3.37553e-05	0.1386	0.09516	0.1237	SHo	3_46124151	SHARED
3:46128542:G:A	cg03879629		0.0640558	0.00177828	0.0767642	3.77148e-10	0.0962904	3.37553e-05	0.1386	0.09516	0.1237	SHo	3_46124151	SHARED
3:46128709:T:C	cg03879629		0.0640558	0.00177828	0.0767642	3.77148e-10	0.0962904	3.37553e-05	0.1386	0.09516	0.1237	SHo	3_46124151	SHARED
3:46128713:A:G	cg03879629		0.0640558	0.00177828	0.0767642	3.77148e-10	0.0962904	3.37553e-05	0.1386	0.09516	0.1237	SHo	3_46124151	SHARED
3:46131225:C:G	cg03879629		0.0640558	0.00177828	0.0767642	3.77148e-10	0.0962904	3.37553e-05	0.1386	0.09516	0.1237	SHo	3_46124151	SHARED
3:46135690:G:A	cg03879629		0.0640558	0.00177828	0.0767642	3.77148e-10	0.0962904	3.37553e-05	0.1386	0.09516	0.1237	SHo	3_46124151	SHARED
3:46136438:A:G	cg03879629		0.0640558	0.00177828	0.0767642	3.77148e-10	0.0962904	3.37553e-05	0.1386	0.09516	0.1237	SHo	3_46124151	SHARED
3:46138107:G:A	cg03879629		0.0640558	0.00177828	0.0767642	3.77148e-10	0.0962904	3.37553e-05	0.1386	0.09516	0.1237	SHo	3_46137189	SHARED
3:46138455:G:A	cg03879629		0.0640558	0.00177828	0.0767642	3.77148e-10	0.0962904	3.37553e-05	0.1386	0.09516	0.1237	SHo	3_46137189	SHARED
3:46138842:A:T	cg03879629		0.0640558	0.00177828	0.0767642	3.77148e-10	0.0962904	3.37553e-05	0.1386	0.09516	0.1237	SHo	3_46137189	SHARED
3:46140073:G:T	cg03879629		0.0640558	0.00177828	0.0767642	3.77148e-10	0.0962904	3.37553e-05	0.1386	0.09516	0.1237	SHo	3_46137189	SHARED
3:46142464:C:T	cg03879629		0.0640558	0.00177828	0.0767642	3.77148e-10	0.0962904	3.37553e-05	0.1386	0.09516	0.1237	SHo	3_46142464	SHARED
3:46143187:C:T	cg03879629		0.0640558	0.00177828	0.0767642	3.77148e-10	0.0962904	3.37553e-05	0.1386	0.09516	0.1237	SHo	3_46143059	SHARED
3:46144981:G:T	cg03879629		0.0640558	0.00177828	0.0767642	3.77148e-10	0.0962904	3.37553e-05	0.1386	0.09516	0.1237	SHo	3_46143602	SHARED
3:46147504:A:G	cg03879629		0.0640558	0.00177828	0.0767642	3.77148e-10	0.0962904	3.37553e-05	0.1386	0.09516	0.1237	SHo	3_46146314	SHARED
3:46154272:T:C	cg03879629		0.0640558	0.00177828	0.0767642	3.77148e-10	0.0962904	3.37553e-05	0.1386	0.09516	0.1237	SHo	3_46146314	SHARED
3:46154457:G:A	cg03879629		0.0640558	0.00177828	0.0767642	3.77148e-10	0.0962904	3.37553e-05	0.1386	0.09516	0.1237	SHo	3_46146314	SHARED
5:14375901:A:G	cg20824844	TRIO	-0.0371401	0.00627641	-0.0367981	2.65675e-11	-0.037072	0.00127114	0.297	0.3161	0.3387	SHe	5_14361471	SHARED
22:31763825:T:G	cg00193210	SFI1;SFI1;SFI1;SFI1;SFI1;SFI1;SFI1;SFI1;SFI1;SFI1	0.0347228	0.0253652	0.0449638	1.9951e-14	0.0141056	0.477827	0.1188	0.1387	0.08602	MHe	22_31760250	POSITIVE
16:15720247:G:A	cg14275931	KIAA0430;KIAA0430;KIAA0430	0.0243102	0.000179092	0.0247071	6.31544e-09	0.0253199	0.00252469	0.302	0.229	0.2151	SHe	16_15708256	SHARED
2:99145539:CA:C	cg02420943	INPP4A;INPP4A;INPP4A;INPP4A	0.025067	0.000564343	0.0210852	1.60568e-10	0.015404	0.000906421	0.3366	0.3129	0.3495	SHe	2_99031351	SHARED
5:14267173:G:A	cg20824844	TRIO	-0.0611087	0.00172123	-0.0496836	3.11238e-12	-0.0216682	0.185225	0.1188	0.1823	0.172	SHe	5_14248277	POSITIVE
5:14272739:C:CT	cg20824844	TRIO	-0.0611087	0.00172123	-0.0496836	3.11238e-12	-0.0216682	0.185225	0.1188	0.1823	0.172	SHe	5_14271410	POSITIVE
5:14281267:G:A	cg20824844	TRIO	-0.0611087	0.00172123	-0.0496836	3.11238e-12	-0.0216682	0.185225	0.1188	0.1823	0.172	SHe	5_14271410	POSITIVE
5:14281533:ACC:A	cg20824844	TRIO	0.0551451	0.000426209	0.0495442	7.87538e-12	0.0332604	0.0497199	0.198	0.1274	0.1452	SHe	5_14271410	SHARED
3:46051702:G:A	cg03879629		0.0618248	0.00231495	0.0721615	2.73585e-09	0.0932062	1.49819e-05	0.1436	0.09839	0.1344	SHo	3_46045182	SHARED
3:46051774:G:A	cg03879629		0.0618248	0.00231495	0.0721615	2.73585e-09	0.0932062	1.49819e-05	0.1436	0.09839	0.1344	SHo	3_46045182	SHARED
3:46051908:A:G	cg03879629		0.0618248	0.00231495	0.0721615	2.73585e-09	0.0932062	1.49819e-05	0.1436	0.09839	0.1344	SHo	3_46045182	SHARED
3:46052263:G:C	cg03879629		0.0618248	0.00231495	0.0721615	2.73585e-09	0.0932062	1.49819e-05	0.1436	0.09839	0.1344	SHo	3_46045182	SHARED
3:46052800:G:A	cg03879629		0.0618248	0.00231495	0.0721615	2.73585e-09	0.0932062	1.49819e-05	0.1436	0.09839	0.1344	SHo	3_46045182	SHARED
3:46054156:G:T	cg03879629		0.0618248	0.00231495	0.0721615	2.73585e-09	0.0932062	1.49819e-05	0.1436	0.09839	0.1344	SHo	3_46045182	SHARED
3:46055250:G:A	cg03879629		0.0618248	0.00231495	0.0721615	2.73585e-09	0.0932062	1.49819e-05	0.1436	0.09839	0.1344	SHo	3_46045182	SHARED
3:46055909:C:T	cg03879629		0.0618248	0.00231495	0.0721615	2.73585e-09	0.0932062	1.49819e-05	0.1436	0.09839	0.1344	SHo	3_46045182	SHARED
3:46056162:G:A	cg03879629		0.0618248	0.00231495	0.0721615	2.73585e-09	0.0932062	1.49819e-05	0.1436	0.09839	0.1344	SHo	3_46045182	SHARED
3:46056911:T:A	cg03879629		0.0618248	0.00231495	0.0721615	2.73585e-09	0.0932062	1.49819e-05	0.1436	0.09839	0.1344	SHo	3_46045182	SHARED
3:46057233:C:A	cg03879629		0.0618248	0.00231495	0.0721615	2.73585e-09	0.0932062	1.49819e-05	0.1436	0.09839	0.1344	SHo	3_46045182	SHARED
3:46057867:A:G	cg03879629		0.0618248	0.00231495	0.0721615	2.73585e-09	0.0932062	1.49819e-05	0.1436	0.09839	0.1344	SHo	3_46045182	SHARED
16:88821551:C:T	cg07318627	FAM38A	-0.00711772	0.313732	-0.0278707	4.15735e-17	-0.0201761	0.00298564	0.1832	0.1935	0.2097	MHe	16_88818048	MILD,NEGATIVE
3:46058908:G:A	cg03879629		0.0640558	0.00177828	0.0759288	7.50869e-10	0.0962904	3.37553e-05	0.1386	0.09355	0.1237	SHo	3_46045182	SHARED
3:46059249:C:T	cg03879629		0.0640558	0.00177828	0.0759288	7.50869e-10	0.0962904	3.37553e-05	0.1386	0.09355	0.1237	SHo	3_46045182	SHARED
3:46061218:T:C	cg03879629		0.0640558	0.00177828	0.0759288	7.50869e-10	0.0962904	3.37553e-05	0.1386	0.09355	0.1237	SHo	3_46045182	SHARED
3:46064626:C:G	cg03879629		0.0640558	0.00177828	0.0759288	7.50869e-10	0.0962904	3.37553e-05	0.1386	0.09355	0.1237	SHo	3_46045182	SHARED
3:46067507:T:G	cg03879629		0.0640558	0.00177828	0.0759288	7.50869e-10	0.0962904	3.37553e-05	0.1386	0.09355	0.1237	SHo	3_46045182	SHARED
3:46068835:G:T	cg03879629		0.0640558	0.00177828	0.0759288	7.50869e-10	0.0962904	3.37553e-05	0.1386	0.09355	0.1237	SHo	3_46045182	SHARED
3:46071081:G:A	cg03879629		0.0640558	0.00177828	0.0759288	7.50869e-10	0.0962904	3.37553e-05	0.1386	0.09355	0.1237	SHo	3_46045182	SHARED
3:46072519:G:A	cg03879629		0.0640558	0.00177828	0.0759288	7.50869e-10	0.0962904	3.37553e-05	0.1386	0.09355	0.1237	SHo	3_46045182	SHARED
3:46081306:T:C	cg03879629		0.0640558	0.00177828	0.0759288	7.50869e-10	0.0962904	3.37553e-05	0.1386	0.09355	0.1237	SHo	3_46045182	SHARED
3:46082481:G:A	cg03879629		0.0640558	0.00177828	0.0759288	7.50869e-10	0.0962904	3.37553e-05	0.1386	0.09355	0.1237	SHo	3_46045182	SHARED
3:46087992:G:A	cg03879629		0.0640558	0.00177828	0.0759288	7.50869e-10	0.0962904	3.37553e-05	0.1386	0.09355	0.1237	SHo	3_46045182	SHARED
3:46094063:A:G	cg03879629		0.0640558	0.00177828	0.0759288	7.50869e-10	0.0962904	3.37553e-05	0.1386	0.09355	0.1237	SHo	3_46093844	SHARED
3:46095104:A:G	cg03879629		0.0640558	0.00177828	0.0759288	7.50869e-10	0.0962904	3.37553e-05	0.1386	0.09355	0.1237	SHo	3_46095026	SHARED
3:46095336:T:C	cg03879629		0.0640558	0.00177828	0.0759288	7.50869e-10	0.0962904	3.37553e-05	0.1386	0.09355	0.1237	SHo	3_46095336	SHARED
3:46096043:G:A	cg03879629		0.0640558	0.00177828	0.0759288	7.50869e-10	0.0962904	3.37553e-05	0.1386	0.09355	0.1237	SHo	3_46095441	SHARED
3:46096798:T:C	cg03879629		0.0640558	0.00177828	0.0759288	7.50869e-10	0.0962904	3.37553e-05	0.1386	0.09355	0.1237	SHo	3_46095441	SHARED
3:46098526:C:G	cg03879629		0.0640558	0.00177828	0.0759288	7.50869e-10	0.0962904	3.37553e-05	0.1386	0.09355	0.1237	SHo	3_46095441	SHARED
3:46099154:C:T	cg03879629		0.0640558	0.00177828	0.0759288	7.50869e-10	0.0962904	3.37553e-05	0.1386	0.09355	0.1237	SHo	3_46095441	SHARED
3:46100138:C:G	cg03879629		0.0640558	0.00177828	0.0759288	7.50869e-10	0.0962904	3.37553e-05	0.1386	0.09355	0.1237	SHo	3_46095441	SHARED
3:46100491:C:T	cg03879629		0.0640558	0.00177828	0.0759288	7.50869e-10	0.0962904	3.37553e-05	0.1386	0.09355	0.1237	SHo	3_46095441	SHARED
3:46101466:C:T	cg03879629		0.0640558	0.00177828	0.0759288	7.50869e-10	0.0962904	3.37553e-05	0.1386	0.09355	0.1237	SHo	3_46100999	SHARED
3:46102173:G:C	cg03879629		0.0640558	0.00177828	0.0759288	7.50869e-10	0.0962904	3.37553e-05	0.1386	0.09355	0.1237	SHo	3_46100999	SHARED
3:46103680:G:T	cg03879629		0.0640558	0.00177828	0.0759288	7.50869e-10	0.0962904	3.37553e-05	0.1386	0.09355	0.1237	SHo	3_46100999	SHARED
3:46107498:A:G	cg03879629		0.0640558	0.00177828	0.0759288	7.50869e-10	0.0962904	3.37553e-05	0.1386	0.09355	0.1237	SHo	3_46104130	SHARED
3:46107601:A:G	cg03879629		0.0640558	0.00177828	0.0759288	7.50869e-10	0.0962904	3.37553e-05	0.1386	0.09355	0.1237	SHo	3_46104130	SHARED
5:14249610:G:C	cg16867702	TRIO	0.0333084	0.00157241	0.0406299	4.05857e-10	0.04327	0.000857404	0.1931	0.129	0.1398	SHe	5_14248277	SHARED
3:46070337:C:G	cg03879629		0.0640558	0.00177828	0.0740119	1.3175e-09	0.0787298	0.000317805	0.1386	0.09677	0.1344	SHo	3_46045182	SHARED
3:46070353:A:C	cg03879629		0.0640558	0.00177828	0.0740119	1.3175e-09	0.0787298	0.000317805	0.1386	0.09677	0.1344	SHo	3_46045182	SHARED
8:68237214:T:A	cg01156920		-0.0178665	0.0267342	-0.0250892	1.6906e-10	-0.0442963	1.21408e-06	0.2822	0.3161	0.3065	SHe	8_68143517	SHARED
11:7615863:A:G	cg04168577	PPFIBP2	0.00180063	0.15035	0.00611605	4.85371e-10	0.0104527	8.15081e-07	0.3861	0.3871	0.4194	SHo	11_7601831	MILD,NEGATIVE
22:31697287:A:G	cg00193210	SFI1;SFI1;SFI1;SFI1;SFI1;SFI1;SFI1;SFI1;SFI1;SFI1	0.0357474	0.0191626	0.0435852	5.56203e-14	0.0171882	0.364837	0.1238	0.1452	0.09677	MHe	22_31671932	POSITIVE
10:30079514:T:A	cg10919547		0.0382536	0.00504662	0.0422318	9.90242e-10	0.0197797	0.282539	0.1139	0.09839	0.08602	MHe	10_30079514	POSITIVE
4:148922369:C:T	cg26282731	ARHGAP10	-0.0205633	0.0233934	-0.0284322	7.41733e-12	-0.0257014	0.0115944	0.2772	0.279	0.2903	MHe	4_148904654	SHARED
10:91146731:A:T	cg21587506	IFIT3;IFIT3;IFIT3;IFIT3	0.0176624	0.00582262	0.0260812	6.01395e-09	0.0443908	2.3916e-05	0.401	0.3952	0.4462	SHo	10_91092162	SHARED
22:31621792:G:A	cg00193210	SFI1;SFI1;SFI1;SFI1;SFI1;SFI1;SFI1;SFI1;SFI1;SFI1	0.0357474	0.0191626	0.0432876	7.73712e-14	0.0171882	0.364837	0.1238	0.1468	0.09677	MHe	22_31605055	POSITIVE
22:31636064:C:T	cg00193210	SFI1;SFI1;SFI1;SFI1;SFI1;SFI1;SFI1;SFI1;SFI1;SFI1	0.0357474	0.0191626	0.0432876	7.73712e-14	0.0171882	0.364837	0.1238	0.1468	0.09677	MHe	22_31634775	POSITIVE
22:31641397:C:T	cg00193210	SFI1;SFI1;SFI1;SFI1;SFI1;SFI1;SFI1;SFI1;SFI1;SFI1	0.0357474	0.0191626	0.0432876	7.73712e-14	0.0171882	0.364837	0.1238	0.1468	0.09677	MHe	22_31634775	POSITIVE
22:31650595:T:A	cg00193210	SFI1;SFI1;SFI1;SFI1;SFI1;SFI1;SFI1;SFI1;SFI1;SFI1	0.0357474	0.0191626	0.0432876	7.73712e-14	0.0171882	0.364837	0.1238	0.1468	0.09677	MHe	22_31649632	POSITIVE
22:31671618:CT:C	cg00193210	SFI1;SFI1;SFI1;SFI1;SFI1;SFI1;SFI1;SFI1;SFI1;SFI1	0.0357474	0.0191626	0.0432876	7.73712e-14	0.0171882	0.364837	0.1238	0.1468	0.09677	MHe	22_31671618	POSITIVE
22:31695485:A:G	cg00193210	SFI1;SFI1;SFI1;SFI1;SFI1;SFI1;SFI1;SFI1;SFI1;SFI1	0.0357474	0.0191626	0.0432876	7.73712e-14	0.0171882	0.364837	0.1238	0.1468	0.09677	MHe	22_31671932	POSITIVE
22:31703683:G:A	cg00193210	SFI1;SFI1;SFI1;SFI1;SFI1;SFI1;SFI1;SFI1;SFI1;SFI1	0.0357474	0.0191626	0.0432876	7.73712e-14	0.0171882	0.364837	0.1238	0.1468	0.09677	MHe	22_31703683	POSITIVE
11:7611210:CA:C	cg04168577	PPFIBP2	0.00180063	0.15035	0.00614322	5.32734e-10	0.0104527	8.15081e-07	0.3861	0.3871	0.4194	SHo	11_7601831	MILD,NEGATIVE
11:7611822:A:G	cg04168577	PPFIBP2	0.00180063	0.15035	0.00614322	5.32734e-10	0.0104527	8.15081e-07	0.3861	0.3871	0.4194	SHo	11_7601831	MILD,NEGATIVE
11:7612782:C:T	cg04168577	PPFIBP2	0.00180063	0.15035	0.00614322	5.32734e-10	0.0104527	8.15081e-07	0.3861	0.3871	0.4194	SHo	11_7601831	MILD,NEGATIVE
11:7613461:G:A	cg04168577	PPFIBP2	0.00180063	0.15035	0.00614322	5.32734e-10	0.0104527	8.15081e-07	0.3861	0.3871	0.4194	SHo	11_7601831	MILD,NEGATIVE
5:90436372:T:G	cg27346756	ADGRV1;ADGRV1	0.023739	0.00122774	0.022849	1.63924e-09	0.0199285	0.0147042	0.1683	0.1758	0.1022	SHe	5_90427048	SHARED
2:207691348:T:C	cg12449916		0.0370563	0.000479803	0.0324337	9.97346e-10	0.0143163	0.511399	0.1337	0.1306	0.09677	MHe	2_207689161	POSITIVE
5:14376624:A:G	cg20824844	TRIO	-0.0341302	0.0114236	-0.0372746	1.33783e-11	-0.0343008	0.00298918	0.2921	0.3145	0.3387	SHe	5_14361471	SHARED
5:14376828:C:A	cg20824844	TRIO	-0.0341302	0.0114236	-0.0372746	1.33783e-11	-0.0343008	0.00298918	0.2921	0.3145	0.3387	SHe	5_14361471	SHARED
5:14377199:C:G	cg20824844	TRIO	-0.0341302	0.0114236	-0.0372746	1.33783e-11	-0.0343008	0.00298918	0.2921	0.3145	0.3387	SHe	5_14361471	SHARED
5:14379339:C:T	cg20824844	TRIO	-0.0341302	0.0114236	-0.0372746	1.33783e-11	-0.0343008	0.00298918	0.2921	0.3145	0.3387	SHe	5_14361471	SHARED
5:14380152:T:C	cg20824844	TRIO	-0.0341302	0.0114236	-0.0372746	1.33783e-11	-0.0343008	0.00298918	0.2921	0.3145	0.3387	SHe	5_14361471	SHARED
5:14380537:A:G	cg20824844	TRIO	-0.0341302	0.0114236	-0.0372746	1.33783e-11	-0.0343008	0.00298918	0.2921	0.3145	0.3387	SHe	5_14361471	SHARED
5:14380641:G:GA	cg20824844	TRIO	-0.0341302	0.0114236	-0.0372746	1.33783e-11	-0.0343008	0.00298918	0.2921	0.3145	0.3387	SHe	5_14361471	SHARED
5:14381174:C:T	cg20824844	TRIO	-0.0341302	0.0114236	-0.0372746	1.33783e-11	-0.0343008	0.00298918	0.2921	0.3145	0.3387	SHe	5_14361471	SHARED
5:14381816:T:C	cg20824844	TRIO	-0.0341302	0.0114236	-0.0372746	1.33783e-11	-0.0343008	0.00298918	0.2921	0.3145	0.3387	SHe	5_14361471	SHARED
5:14382299:T:A	cg20824844	TRIO	-0.0341302	0.0114236	-0.0372746	1.33783e-11	-0.0343008	0.00298918	0.2921	0.3145	0.3387	SHe	5_14361471	SHARED
5:14382656:A:T	cg20824844	TRIO	-0.0341302	0.0114236	-0.0372746	1.33783e-11	-0.0343008	0.00298918	0.2921	0.3145	0.3387	SHe	5_14361471	SHARED
5:14382675:C:T	cg20824844	TRIO	-0.0341302	0.0114236	-0.0372746	1.33783e-11	-0.0343008	0.00298918	0.2921	0.3145	0.3387	SHe	5_14361471	SHARED
5:14382695:A:G	cg20824844	TRIO	-0.0341302	0.0114236	-0.0372746	1.33783e-11	-0.0343008	0.00298918	0.2921	0.3145	0.3387	SHe	5_14361471	SHARED
5:14382964:C:CTG	cg20824844	TRIO	-0.0341302	0.0114236	-0.0372746	1.33783e-11	-0.0343008	0.00298918	0.2921	0.3145	0.3387	SHe	5_14361471	SHARED
5:14383167:G:C	cg20824844	TRIO	-0.0341302	0.0114236	-0.0372746	1.33783e-11	-0.0343008	0.00298918	0.2921	0.3145	0.3387	SHe	5_14361471	SHARED
4:77195732:T:C	cg06978288	STBD1	-0.0179374	0.00461314	-0.018357	8.0243e-11	-0.0125822	0.0844884	0.4356	0.3952	0.4516	MHe	4_77182033	POSITIVE
10:72310612:G:C	cg11228898	PALD1	-0.0221427	0.00204136	0.017764	1.22817e-08	0.0234509	0.00310219	0.4505	0.4871	0.371	MHe	10_72309869	SEVERE,OPPOSITE
2:207693116:A:T	cg12449916		0.0370563	0.000479803	0.0321734	1.23914e-09	0.0143163	0.511399	0.1337	0.1323	0.09677	MHe	2_207689161	POSITIVE
5:14311915:G:A	cg20824844	TRIO	0.0376755	0.00770046	0.0437828	1.17377e-10	0.046307	0.00207596	0.2723	0.1581	0.1935	SHe	5_14311915	SHARED
4:148921123:A:G	cg26282731	ARHGAP10	-0.0205633	0.0233934	-0.0281387	8.62762e-12	-0.0257014	0.0115944	0.2772	0.2806	0.2903	MHe	4_148904654	SHARED
8:68244589:G:A	cg01156920		-0.0178665	0.0267342	-0.0247276	2.92465e-10	-0.0471525	4.08925e-07	0.2822	0.3129	0.3011	SHe	8_68143517	SHARED
16:15691186:G:A	cg14275931	KIAA0430;KIAA0430;KIAA0430	0.0242388	0.000197914	0.0235778	8.76445e-09	0.0244688	0.00350226	0.3069	0.2355	0.2204	SHe	16_15689721	SHARED
5:90438473:C:T	cg27346756	ADGRV1;ADGRV1	0.0273923	0.0004734	0.0225882	9.04034e-09	0.0253995	0.00939706	0.1386	0.1484	0.07527	SHe	5_90427048	SHARED
13:100886728:TA:T	cg24388175	PCCA;PCCA;PCCA	0.0445997	0.000122441	0.0473565	1.24123e-11	0.0543391	0.000130625	0.1782	0.2	0.2151	SHe	13_100886174	SHARED
11:7612282:C:T	cg04168577	PPFIBP2	0.00167688	0.172594	0.00616523	3.52436e-10	0.0102691	1.63813e-06	0.3911	0.3887	0.4247	SHo	11_7601831	MILD,NEGATIVE
4:148920620:A:G	cg26282731	ARHGAP10	-0.0205633	0.0233934	-0.0283951	1.31658e-11	-0.0257014	0.0115944	0.2772	0.2758	0.2903	MHe	4_148904654	SHARED
10:91217322:T:G	cg21587506	IFIT3;IFIT3;IFIT3;IFIT3	0.022951	0.001291	0.0248123	3.07378e-06	0.0583258	2.91141e-07	0.2921	0.2565	0.3172	SHo	10_91214361	SHARED
11:7612340:CT:C	cg04168577	PPFIBP2	0.00167688	0.172594	0.00614322	5.32734e-10	0.0104527	8.15081e-07	0.3911	0.3871	0.4194	SHo	11_7601831	MILD,NEGATIVE
5:14283073:T:G	cg20824844	TRIO	-0.0568577	0.00203037	-0.0480841	3.90975e-12	-0.0216682	0.185225	0.1238	0.1871	0.172	SHe	5_14271410	POSITIVE
2:99034554:C:G	cg02420943	INPP4A;INPP4A;INPP4A;INPP4A	0.029021	4.83511e-05	0.0215353	1.63469e-09	0.016762	0.000554659	0.3218	0.2855	0.3226	SHe	2_99031351	SHARED
2:99035113:A:C	cg02420943	INPP4A;INPP4A;INPP4A;INPP4A	0.029021	4.83511e-05	0.0215353	1.63469e-09	0.016762	0.000554659	0.3218	0.2855	0.3226	SHe	2_99031351	SHARED
2:99036802:A:C	cg02420943	INPP4A;INPP4A;INPP4A;INPP4A	0.029021	4.83511e-05	0.0215353	1.63469e-09	0.016762	0.000554659	0.3218	0.2855	0.3226	SHe	2_99031351	SHARED
5:14360230:C:G	cg20824844	TRIO	-0.0273546	0.0459452	-0.0395161	1.8531e-13	-0.0353564	0.00200653	0.3218	0.3161	0.328	SHe	5_14360230	SHARED
22:31618347:G:A	cg00193210	SFI1;SFI1;SFI1;SFI1;SFI1;SFI1;SFI1;SFI1;SFI1;SFI1	0.0357474	0.0191626	0.0432876	7.73712e-14	0.00895267	0.644819	0.1238	0.1468	0.0914	MHe	22_31605055	POSITIVE
22:31671882:C:T	cg00193210	SFI1;SFI1;SFI1;SFI1;SFI1;SFI1;SFI1;SFI1;SFI1;SFI1	0.0357474	0.0191626	0.0432876	7.73712e-14	0.00895267	0.644819	0.1238	0.1468	0.0914	MHe	22_31671618	POSITIVE
22:31672119:G:A	cg00193210	SFI1;SFI1;SFI1;SFI1;SFI1;SFI1;SFI1;SFI1;SFI1;SFI1	0.0357474	0.0191626	0.0432876	7.73712e-14	0.00895267	0.644819	0.1238	0.1468	0.0914	MHe	22_31671932	POSITIVE
22:31679286:AAAAC:A	cg00193210	SFI1;SFI1;SFI1;SFI1;SFI1;SFI1;SFI1;SFI1;SFI1;SFI1	0.0357474	0.0191626	0.0432876	7.73712e-14	0.00895267	0.644819	0.1238	0.1468	0.0914	MHe	22_31671932	POSITIVE
22:31681150:G:A	cg00193210	SFI1;SFI1;SFI1;SFI1;SFI1;SFI1;SFI1;SFI1;SFI1;SFI1	0.0357474	0.0191626	0.0432876	7.73712e-14	0.00895267	0.644819	0.1238	0.1468	0.0914	MHe	22_31671932	POSITIVE
22:31695137:G:A	cg00193210	SFI1;SFI1;SFI1;SFI1;SFI1;SFI1;SFI1;SFI1;SFI1;SFI1	0.0357474	0.0191626	0.0432876	7.73712e-14	0.00895267	0.644819	0.1238	0.1468	0.0914	MHe	22_31671932	POSITIVE
22:31702595:A:AC	cg00193210	SFI1;SFI1;SFI1;SFI1;SFI1;SFI1;SFI1;SFI1;SFI1;SFI1	0.0357474	0.0191626	0.0432876	7.73712e-14	0.00895267	0.644819	0.1238	0.1468	0.0914	MHe	22_31701821	POSITIVE
11:7611174:T:G	cg04168577	PPFIBP2	0.00167688	0.172594	0.00614322	5.32734e-10	0.0102691	1.63813e-06	0.3911	0.3871	0.4247	SHo	11_7601831	MILD,NEGATIVE
8:68240699:ATCTC:A	cg01156920		-0.0178665	0.0267342	-0.0245397	3.36742e-10	-0.0442963	1.21408e-06	0.2822	0.3177	0.3065	SHe	8_68143517	SHARED
10:30022392:C:T	cg10919547		0.0535482	0.000439952	0.0435194	1.00678e-07	0.0346726	0.0726485	0.08911	0.07258	0.07527	MHe	10_30035248	POSITIVE
3:46049827:G:T	cg03879629		0.0618248	0.00231495	0.0702275	9.17402e-09	0.0932062	1.49819e-05	0.1436	0.09677	0.1344	SHo	3_46045182	SHARED
4:148898870:A:G	cg26282731	ARHGAP10	-0.0253237	0.00625247	-0.0262413	3.09263e-10	-0.0248259	0.00851755	0.3069	0.2968	0.3172	MHe	4_148884087	SHARED
8:68231737:CA:C	cg01156920		-0.0155314	0.043498	-0.0257114	5.21457e-11	-0.0401703	1.03908e-05	0.302	0.3242	0.328	SHe	8_68143517	SHARED
11:7614107:G:T	cg04168577	PPFIBP2	0.00180063	0.15035	0.006001	1.19119e-09	0.0104527	8.15081e-07	0.3861	0.3839	0.4194	SHo	11_7601831	MILD,NEGATIVE
11:7614492:A:G	cg04168577	PPFIBP2	0.00180063	0.15035	0.006001	1.19119e-09	0.0104527	8.15081e-07	0.3861	0.3839	0.4194	SHo	11_7601831	MILD,NEGATIVE
11:7615418:A:G	cg04168577	PPFIBP2	0.00180063	0.15035	0.006001	1.19119e-09	0.0104527	8.15081e-07	0.3861	0.3839	0.4194	SHo	11_7601831	MILD,NEGATIVE
11:7615485:C:T	cg04168577	PPFIBP2	0.00180063	0.15035	0.006001	1.19119e-09	0.0104527	8.15081e-07	0.3861	0.3839	0.4194	SHo	11_7601831	MILD,NEGATIVE
10:91219451:A:G	cg21587506	IFIT3;IFIT3;IFIT3;IFIT3	0.0211074	0.00317358	0.0262478	7.23546e-07	0.0585922	4.48118e-07	0.2871	0.25	0.3065	SHo	10_91219273	SHARED
22:31633928:TA:T	cg00193210	SFI1;SFI1;SFI1;SFI1;SFI1;SFI1;SFI1;SFI1;SFI1;SFI1	0.0357474	0.0191626	0.0433396	8.02282e-14	0.00895267	0.644819	0.1238	0.1452	0.0914	MHe	22_31632241	POSITIVE
22:31644614:C:T	cg00193210	SFI1;SFI1;SFI1;SFI1;SFI1;SFI1;SFI1;SFI1;SFI1;SFI1	0.0357474	0.0191626	0.0433396	8.02282e-14	0.00895267	0.644819	0.1238	0.1452	0.0914	MHe	22_31634775	POSITIVE
2:99043337:A:G	cg02420943	INPP4A;INPP4A;INPP4A;INPP4A	0.029021	4.83511e-05	0.0218507	8.26537e-10	0.015056	0.00166468	0.3218	0.2839	0.328	SHe	2_99031351	SHARED
3:46053581:A:T	cg03879629		0.0640558	0.00177828	0.0741353	1.50255e-09	0.0964731	2.51358e-05	0.1386	0.09516	0.129	SHo	3_46045182	SHARED
3:46053968:A:G	cg03879629		0.0640558	0.00177828	0.0741353	1.50255e-09	0.0964731	2.51358e-05	0.1386	0.09516	0.129	SHo	3_46045182	SHARED
4:77185293:G:A	cg06978288	STBD1	-0.0166248	0.00922735	-0.0186377	6.63688e-11	-0.0139392	0.0588604	0.4257	0.3887	0.4462	MHe	4_77182033	POSITIVE
4:77185997:C:T	cg06978288	STBD1	-0.0166248	0.00922735	-0.0186377	6.63688e-11	-0.0139392	0.0588604	0.4257	0.3887	0.4462	MHe	4_77182033	POSITIVE
4:77186415:A:C	cg06978288	STBD1	-0.0166248	0.00922735	-0.0186377	6.63688e-11	-0.0139392	0.0588604	0.4257	0.3887	0.4462	MHe	4_77182033	POSITIVE
4:77186672:T:C	cg06978288	STBD1	-0.0166248	0.00922735	-0.0186377	6.63688e-11	-0.0139392	0.0588604	0.4257	0.3887	0.4462	MHe	4_77182033	POSITIVE
22:31534127:G:A	cg00193210	SFI1;SFI1;SFI1;SFI1;SFI1;SFI1;SFI1;SFI1;SFI1;SFI1	0.0688064	0.000840134	0.0562655	4.40296e-11	0.0610792	0.0103117	0.05446	0.0629	0.05376	MHe	22_31534127	SHARED
5:14242621:G:A	cg20824844	TRIO	0.0493347	0.00092665	0.0469931	2.39884e-10	0.0416844	0.0154823	0.203	0.1242	0.1344	SHe	5_14241327	SHARED
5:14242906:G:A	cg20824844	TRIO	0.0493347	0.00092665	0.0469931	2.39884e-10	0.0416844	0.0154823	0.203	0.1242	0.1344	SHe	5_14241327	SHARED
4:77187556:G:A	cg06978288	STBD1	-0.0166562	0.00881259	-0.0185537	8.19735e-11	-0.0139392	0.0588604	0.4208	0.3887	0.4462	MHe	4_77182033	POSITIVE
4:77188240:A:G	cg06978288	STBD1	-0.0166562	0.00881259	-0.0185537	8.19735e-11	-0.0139392	0.0588604	0.4208	0.3887	0.4462	MHe	4_77182033	POSITIVE
4:77189984:T:C	cg06978288	STBD1	-0.0166562	0.00881259	-0.0185537	8.19735e-11	-0.0139392	0.0588604	0.4208	0.3887	0.4462	MHe	4_77182033	POSITIVE
4:77190069:C:T	cg06978288	STBD1	-0.0166562	0.00881259	-0.0185537	8.19735e-11	-0.0139392	0.0588604	0.4208	0.3887	0.4462	MHe	4_77182033	POSITIVE
4:77190221:T:A	cg06978288	STBD1	-0.0166562	0.00881259	-0.0185537	8.19735e-11	-0.0139392	0.0588604	0.4208	0.3887	0.4462	MHe	4_77182033	POSITIVE
4:77190269:T:C	cg06978288	STBD1	-0.0166562	0.00881259	-0.0185537	8.19735e-11	-0.0139392	0.0588604	0.4208	0.3887	0.4462	MHe	4_77182033	POSITIVE
4:77190733:T:C	cg06978288	STBD1	-0.0166562	0.00881259	-0.0185537	8.19735e-11	-0.0139392	0.0588604	0.4208	0.3887	0.4462	MHe	4_77182033	POSITIVE
4:77190902:T:C	cg06978288	STBD1	-0.0166562	0.00881259	-0.0185537	8.19735e-11	-0.0139392	0.0588604	0.4208	0.3887	0.4462	MHe	4_77182033	POSITIVE
4:77190932:T:C	cg06978288	STBD1	-0.0166562	0.00881259	-0.0185537	8.19735e-11	-0.0139392	0.0588604	0.4208	0.3887	0.4462	MHe	4_77182033	POSITIVE
4:77191003:G:T	cg06978288	STBD1	-0.0166562	0.00881259	-0.0185537	8.19735e-11	-0.0139392	0.0588604	0.4208	0.3887	0.4462	MHe	4_77182033	POSITIVE
4:77191049:T:C	cg06978288	STBD1	-0.0166562	0.00881259	-0.0185537	8.19735e-11	-0.0139392	0.0588604	0.4208	0.3887	0.4462	MHe	4_77182033	POSITIVE
4:77191260:A:T	cg06978288	STBD1	-0.0166562	0.00881259	-0.0185537	8.19735e-11	-0.0139392	0.0588604	0.4208	0.3887	0.4462	MHe	4_77182033	POSITIVE
4:77191316:T:C	cg06978288	STBD1	-0.0166562	0.00881259	-0.0185537	8.19735e-11	-0.0139392	0.0588604	0.4208	0.3887	0.4462	MHe	4_77182033	POSITIVE
4:77191355:TC:T	cg06978288	STBD1	-0.0166562	0.00881259	-0.0185537	8.19735e-11	-0.0139392	0.0588604	0.4208	0.3887	0.4462	MHe	4_77182033	POSITIVE
4:77191422:G:A	cg06978288	STBD1	-0.0166562	0.00881259	-0.0185537	8.19735e-11	-0.0139392	0.0588604	0.4208	0.3887	0.4462	MHe	4_77182033	POSITIVE
11:7613562:A:G	cg04168577	PPFIBP2	0.00167688	0.172594	0.00602372	7.94589e-10	0.0102691	1.63813e-06	0.3911	0.3855	0.4247	SHo	11_7601831	MILD,NEGATIVE
10:30026890:C:CT	cg10919547		0.0552342	0.00021745	0.0427412	2.20753e-07	0.0346726	0.0726485	0.09406	0.07581	0.07527	MHe	10_30023725	POSITIVE
8:68224944:T:C	cg01156920		-0.0168901	0.0371012	-0.0250892	1.6906e-10	-0.0424177	4.15853e-06	0.2871	0.3161	0.3118	SHe	8_68143517	SHARED
8:68229649:A:G	cg01156920		-0.0168901	0.0371012	-0.0250892	1.6906e-10	-0.0424177	4.15853e-06	0.2871	0.3161	0.3118	SHe	8_68143517	SHARED
3:46169040:C:T	cg03879629		0.061474	0.00425417	0.0767108	5.21842e-10	0.0985449	2.78163e-05	0.1238	0.09355	0.1183	SHo	3_46146314	SHARED
3:46170897:G:T	cg03879629		0.061474	0.00425417	0.0767108	5.21842e-10	0.0985449	2.78163e-05	0.1238	0.09355	0.1183	SHo	3_46170086	SHARED
3:46172824:T:C	cg03879629		0.061474	0.00425417	0.0767108	5.21842e-10	0.0985449	2.78163e-05	0.1238	0.09355	0.1183	SHo	3_46172072	SHARED
3:46173072:G:C	cg03879629		0.061474	0.00425417	0.0767108	5.21842e-10	0.0985449	2.78163e-05	0.1238	0.09355	0.1183	SHo	3_46172072	SHARED
3:46173210:T:G	cg03879629		0.061474	0.00425417	0.0767108	5.21842e-10	0.0985449	2.78163e-05	0.1238	0.09355	0.1183	SHo	3_46172072	SHARED
8:68270683:G:A	cg01156920		-0.0214257	0.00743076	-0.0225869	9.21231e-09	-0.0502985	5.97206e-08	0.2871	0.3194	0.3118	SHe	8_68143517	SHARED
8:68271955:A:G	cg01156920		-0.0214257	0.00743076	-0.0225869	9.21231e-09	-0.0502985	5.97206e-08	0.2871	0.3194	0.3118	SHe	8_68143517	SHARED
8:68274067:A:G	cg01156920		-0.0214257	0.00743076	-0.0225869	9.21231e-09	-0.0502985	5.97206e-08	0.2871	0.3194	0.3118	SHe	8_68143517	SHARED
8:68285018:C:T	cg01156920		-0.027852	0.000374567	-0.0209061	1.24519e-07	-0.0470444	9.91325e-08	0.297	0.3129	0.3172	SHe	8_68274588	SHARED
22:31797459:A:G	cg00193210	SFI1;SFI1;SFI1;SFI1;SFI1;SFI1;SFI1;SFI1;SFI1;SFI1	0.0347228	0.0253652	0.0447406	7.2764e-14	0.0141056	0.477827	0.1188	0.1355	0.08602	MHe	22_31789669	POSITIVE
22:31797815:A:G	cg00193210	SFI1;SFI1;SFI1;SFI1;SFI1;SFI1;SFI1;SFI1;SFI1;SFI1	0.0347228	0.0253652	0.0447406	7.2764e-14	0.0141056	0.477827	0.1188	0.1355	0.08602	MHe	22_31789669	POSITIVE
5:14300033:G:T	cg20824844	TRIO	0.0424307	0.00319614	0.0386623	1.83838e-09	0.0507021	0.000121147	0.2673	0.1839	0.2204	SHe	5_14294390	SHARED
8:68266248:G:A	cg01156920		-0.0214257	0.00743076	-0.0224635	1.09707e-08	-0.0502985	5.97206e-08	0.2871	0.3177	0.3118	SHe	8_68143517	SHARED
11:7616233:G:T	cg04168577	PPFIBP2	0.00167688	0.172594	0.00603877	8.1812e-10	0.0102691	1.63813e-06	0.3911	0.3871	0.4247	SHo	11_7601831	MILD,NEGATIVE
10:91080773:T:G	cg21587506	IFIT3;IFIT3;IFIT3;IFIT3	0.0282571	0.000101926	0.0309775	5.73752e-08	0.0578282	4.71239e-06	0.2426	0.1855	0.2097	SHo	10_91065949	SHARED
2:99023719:G:C	cg02420943	INPP4A;INPP4A;INPP4A;INPP4A	0.029021	4.83511e-05	0.0213024	2.59797e-09	0.016762	0.000554659	0.3218	0.2871	0.3226	SHe	2_99016975	SHARED
2:99025400:C:T	cg02420943	INPP4A;INPP4A;INPP4A;INPP4A	0.029021	4.83511e-05	0.0213024	2.59797e-09	0.016762	0.000554659	0.3218	0.2871	0.3226	SHe	2_99016975	SHARED
2:99036530:C:T	cg02420943	INPP4A;INPP4A;INPP4A;INPP4A	0.029021	4.83511e-05	0.0213024	2.59797e-09	0.016762	0.000554659	0.3218	0.2871	0.3226	SHe	2_99031351	SHARED
2:99036683:A:G	cg02420943	INPP4A;INPP4A;INPP4A;INPP4A	0.029021	4.83511e-05	0.0213024	2.59797e-09	0.016762	0.000554659	0.3218	0.2871	0.3226	SHe	2_99031351	SHARED
4:77191921:C:A	cg06978288	STBD1	-0.0166562	0.00881259	-0.0185091	1.00076e-10	-0.0139392	0.0588604	0.4208	0.3903	0.4462	MHe	4_77182033	POSITIVE
4:77192063:T:G	cg06978288	STBD1	-0.0166562	0.00881259	-0.0185091	1.00076e-10	-0.0139392	0.0588604	0.4208	0.3903	0.4462	MHe	4_77182033	POSITIVE
4:77192388:T:G	cg06978288	STBD1	-0.0166562	0.00881259	-0.0185091	1.00076e-10	-0.0139392	0.0588604	0.4208	0.3903	0.4462	MHe	4_77182033	POSITIVE
4:77192688:G:T	cg06978288	STBD1	-0.0166562	0.00881259	-0.0185091	1.00076e-10	-0.0139392	0.0588604	0.4208	0.3903	0.4462	MHe	4_77182033	POSITIVE
4:77192868:G:A	cg06978288	STBD1	-0.0166562	0.00881259	-0.0185091	1.00076e-10	-0.0139392	0.0588604	0.4208	0.3903	0.4462	MHe	4_77182033	POSITIVE
4:77193136:A:G	cg06978288	STBD1	-0.0166562	0.00881259	-0.0185091	1.00076e-10	-0.0139392	0.0588604	0.4208	0.3903	0.4462	MHe	4_77182033	POSITIVE
4:77193449:T:C	cg06978288	STBD1	-0.0166562	0.00881259	-0.0185091	1.00076e-10	-0.0139392	0.0588604	0.4208	0.3903	0.4462	MHe	4_77182033	POSITIVE
4:77193742:C:A	cg06978288	STBD1	-0.0166562	0.00881259	-0.0185091	1.00076e-10	-0.0139392	0.0588604	0.4208	0.3903	0.4462	MHe	4_77182033	POSITIVE
4:77194092:G:T	cg06978288	STBD1	-0.0166562	0.00881259	-0.0185091	1.00076e-10	-0.0139392	0.0588604	0.4208	0.3903	0.4462	MHe	4_77182033	POSITIVE
4:77194246:G:A	cg06978288	STBD1	-0.0166562	0.00881259	-0.0185091	1.00076e-10	-0.0139392	0.0588604	0.4208	0.3903	0.4462	MHe	4_77182033	POSITIVE
4:77194664:T:G	cg06978288	STBD1	-0.0166562	0.00881259	-0.0185091	1.00076e-10	-0.0139392	0.0588604	0.4208	0.3903	0.4462	MHe	4_77182033	POSITIVE
4:77194670:G:T	cg06978288	STBD1	-0.0166562	0.00881259	-0.0185091	1.00076e-10	-0.0139392	0.0588604	0.4208	0.3903	0.4462	MHe	4_77182033	POSITIVE
4:77194684:C:T	cg06978288	STBD1	-0.0166562	0.00881259	-0.0185091	1.00076e-10	-0.0139392	0.0588604	0.4208	0.3903	0.4462	MHe	4_77182033	POSITIVE
4:77194881:C:T	cg06978288	STBD1	-0.0166562	0.00881259	-0.0185091	1.00076e-10	-0.0139392	0.0588604	0.4208	0.3903	0.4462	MHe	4_77182033	POSITIVE
4:77194997:G:T	cg06978288	STBD1	-0.0166562	0.00881259	-0.0185091	1.00076e-10	-0.0139392	0.0588604	0.4208	0.3903	0.4462	MHe	4_77182033	POSITIVE
4:77195009:A:AT	cg06978288	STBD1	-0.0166562	0.00881259	-0.0185091	1.00076e-10	-0.0139392	0.0588604	0.4208	0.3903	0.4462	MHe	4_77182033	POSITIVE
4:77195318:C:T	cg06978288	STBD1	-0.0166562	0.00881259	-0.0185091	1.00076e-10	-0.0139392	0.0588604	0.4208	0.3903	0.4462	MHe	4_77182033	POSITIVE
4:77195562:C:CA	cg06978288	STBD1	-0.0166562	0.00881259	-0.0185091	1.00076e-10	-0.0139392	0.0588604	0.4208	0.3903	0.4462	MHe	4_77182033	POSITIVE
4:77196034:T:C	cg06978288	STBD1	-0.0166562	0.00881259	-0.0185091	1.00076e-10	-0.0139392	0.0588604	0.4208	0.3903	0.4462	MHe	4_77182033	POSITIVE
2:99118773:G:GGCTTGGAGGCTGTACCT	cg02420943	INPP4A;INPP4A;INPP4A;INPP4A	0.0239628	0.000873784	0.0227485	1.77219e-10	0.0160924	0.00112997	0.297	0.2726	0.3065	SHe	2_99031351	SHARED
3:46050568:TA:T	cg03879629		0.054132	0.00741599	0.0721615	2.73585e-09	0.0932062	1.49819e-05	0.1485	0.09839	0.1344	SHo	3_46045182	SHARED
2:207664243:T:A	cg12449916		0.0381873	0.000313521	0.031962	7.79147e-09	0.020142	0.345149	0.1386	0.1306	0.1022	MHe	2_207663982	POSITIVE
2:207664466:C:A	cg12449916		0.0381873	0.000313521	0.031962	7.79147e-09	0.020142	0.345149	0.1386	0.1306	0.1022	MHe	2_207663982	POSITIVE
2:207664729:T:TC	cg12449916		0.0381873	0.000313521	0.031962	7.79147e-09	0.020142	0.345149	0.1386	0.1306	0.1022	MHe	2_207663982	POSITIVE
4:77196848:A:G	cg06978288	STBD1	-0.0166562	0.00881259	-0.0183896	1.12196e-10	-0.0139392	0.0588604	0.4208	0.3919	0.4462	MHe	4_77182033	POSITIVE
4:148924593:G:A	cg26282731	ARHGAP10	-0.0205633	0.0233934	-0.0270117	4.26226e-11	-0.0273512	0.00725579	0.2772	0.2823	0.2957	MHe	4_148904654	SHARED
8:68245567:CTT:C	cg01156920		-0.0178665	0.0267342	-0.0241298	6.74957e-10	-0.0442963	1.21408e-06	0.2822	0.3161	0.3065	SHe	8_68143517	SHARED
5:14372362:T:TGA	cg16867702	TRIO	0.0284578	0.00184671	0.0308907	2.36657e-08	0.0477135	5.16548e-06	0.3168	0.2323	0.2366	SHe	5_14361471	SHARED
10:91070699:T:C	cg21587506	IFIT3;IFIT3;IFIT3;IFIT3	0.0282571	0.000101926	0.0293077	2.2215e-07	0.0571728	5.64183e-06	0.2426	0.1887	0.2204	SHo	10_91065949	SHARED
10:91070701:T:C	cg21587506	IFIT3;IFIT3;IFIT3;IFIT3	0.0282571	0.000101926	0.0293077	2.2215e-07	0.0571728	5.64183e-06	0.2426	0.1887	0.2204	SHo	10_91065949	SHARED
11:7612697:C:<INS:ME:ALU>	cg04168577	PPFIBP2	0.00262465	0.0357352	0.00599179	2.71467e-09	0.0104256	2.66576e-06	0.3317	0.3435	0.3817	SHo	11_7601831	SHARED
5:14242621:G:A	cg16867702	TRIO	0.0305499	0.00230902	0.0393023	3.40717e-09	0.0467178	0.000664237	0.203	0.1242	0.1344	SHe	5_14241327	SHARED
5:14242906:G:A	cg16867702	TRIO	0.0305499	0.00230902	0.0393023	3.40717e-09	0.0467178	0.000664237	0.203	0.1242	0.1344	SHe	5_14241327	SHARED
2:99040522:A:G	cg02420943	INPP4A;INPP4A;INPP4A;INPP4A	0.029021	4.83511e-05	0.0216215	1.32159e-09	0.015056	0.00166468	0.3218	0.2855	0.328	SHe	2_99031351	SHARED
2:99042782:T:C	cg02420943	INPP4A;INPP4A;INPP4A;INPP4A	0.029021	4.83511e-05	0.0216215	1.32159e-09	0.015056	0.00166468	0.3218	0.2855	0.328	SHe	2_99031351	SHARED
2:99044762:G:C	cg02420943	INPP4A;INPP4A;INPP4A;INPP4A	0.029021	4.83511e-05	0.0216215	1.32159e-09	0.015056	0.00166468	0.3218	0.2855	0.328	SHe	2_99031351	SHARED
2:99049014:A:G	cg02420943	INPP4A;INPP4A;INPP4A;INPP4A	0.029021	4.83511e-05	0.0216215	1.32159e-09	0.015056	0.00166468	0.3218	0.2855	0.328	SHe	2_99031351	SHARED
2:99049674:G:C	cg02420943	INPP4A;INPP4A;INPP4A;INPP4A	0.029021	4.83511e-05	0.0216215	1.32159e-09	0.015056	0.00166468	0.3218	0.2855	0.328	SHe	2_99031351	SHARED
2:99050519:T:C	cg02420943	INPP4A;INPP4A;INPP4A;INPP4A	0.029021	4.83511e-05	0.0216215	1.32159e-09	0.015056	0.00166468	0.3218	0.2855	0.328	SHe	2_99031351	SHARED
2:99050705:T:A	cg02420943	INPP4A;INPP4A;INPP4A;INPP4A	0.029021	4.83511e-05	0.0216215	1.32159e-09	0.015056	0.00166468	0.3218	0.2855	0.328	SHe	2_99031351	SHARED
2:99052299:C:T	cg02420943	INPP4A;INPP4A;INPP4A;INPP4A	0.029021	4.83511e-05	0.0216215	1.32159e-09	0.015056	0.00166468	0.3218	0.2855	0.328	SHe	2_99031351	SHARED
2:99058885:ACAGTAGGAT:A	cg02420943	INPP4A;INPP4A;INPP4A;INPP4A	0.029021	4.83511e-05	0.0216215	1.32159e-09	0.015056	0.00166468	0.3218	0.2855	0.328	SHe	2_99031351	SHARED
3:45995708:T:TGG	cg03879629		0.0655553	0.00160819	0.0721882	5.18385e-09	0.0964731	2.51358e-05	0.1337	0.09355	0.129	SHo	3_45964168	SHARED
3:45997506:G:GA	cg03879629		0.0655553	0.00160819	0.0721882	5.18385e-09	0.0964731	2.51358e-05	0.1337	0.09355	0.129	SHo	3_45964168	SHARED
3:45998058:GTTC:G	cg03879629		0.0655553	0.00160819	0.0721882	5.18385e-09	0.0964731	2.51358e-05	0.1337	0.09355	0.129	SHo	3_45964168	SHARED
3:45999209:A:G	cg03879629		0.0655553	0.00160819	0.0721882	5.18385e-09	0.0964731	2.51358e-05	0.1337	0.09355	0.129	SHo	3_45964168	SHARED
3:46000728:T:G	cg03879629		0.0655553	0.00160819	0.0721882	5.18385e-09	0.0964731	2.51358e-05	0.1337	0.09355	0.129	SHo	3_45964168	SHARED
3:46000870:G:A	cg03879629		0.0655553	0.00160819	0.0721882	5.18385e-09	0.0964731	2.51358e-05	0.1337	0.09355	0.129	SHo	3_45964168	SHARED
3:46001367:C:A	cg03879629		0.0655553	0.00160819	0.0721882	5.18385e-09	0.0964731	2.51358e-05	0.1337	0.09355	0.129	SHo	3_45964168	SHARED
3:46002963:G:C	cg03879629		0.0655553	0.00160819	0.0721882	5.18385e-09	0.0964731	2.51358e-05	0.1337	0.09355	0.129	SHo	3_45964168	SHARED
3:46003496:T:C	cg03879629		0.0655553	0.00160819	0.0721882	5.18385e-09	0.0964731	2.51358e-05	0.1337	0.09355	0.129	SHo	3_45964168	SHARED
3:46007823:G:T	cg03879629		0.0655553	0.00160819	0.0721882	5.18385e-09	0.0964731	2.51358e-05	0.1337	0.09355	0.129	SHo	3_45964168	SHARED
3:46008087:G:A	cg03879629		0.0655553	0.00160819	0.0721882	5.18385e-09	0.0964731	2.51358e-05	0.1337	0.09355	0.129	SHo	3_45964168	SHARED
3:46009487:G:A	cg03879629		0.0655553	0.00160819	0.0721882	5.18385e-09	0.0964731	2.51358e-05	0.1337	0.09355	0.129	SHo	3_45964168	SHARED
3:46012279:T:C	cg03879629		0.0655553	0.00160819	0.0721882	5.18385e-09	0.0964731	2.51358e-05	0.1337	0.09355	0.129	SHo	3_45964168	SHARED
3:46012375:CTA:C	cg03879629		0.0655553	0.00160819	0.0721882	5.18385e-09	0.0964731	2.51358e-05	0.1337	0.09355	0.129	SHo	3_45964168	SHARED
3:46012391:A:G	cg03879629		0.0655553	0.00160819	0.0721882	5.18385e-09	0.0964731	2.51358e-05	0.1337	0.09355	0.129	SHo	3_45964168	SHARED
3:46013832:C:T	cg03879629		0.0655553	0.00160819	0.0721882	5.18385e-09	0.0964731	2.51358e-05	0.1337	0.09355	0.129	SHo	3_45964168	SHARED
3:46014545:T:G	cg03879629		0.0655553	0.00160819	0.0721882	5.18385e-09	0.0964731	2.51358e-05	0.1337	0.09355	0.129	SHo	3_45964168	SHARED
3:46018344:G:A	cg03879629		0.0655553	0.00160819	0.0721882	5.18385e-09	0.0964731	2.51358e-05	0.1337	0.09355	0.129	SHo	3_45964168	SHARED
3:46022833:G:A	cg03879629		0.0655553	0.00160819	0.0721882	5.18385e-09	0.0964731	2.51358e-05	0.1337	0.09355	0.129	SHo	3_45964168	SHARED
3:46024529:T:A	cg03879629		0.0655553	0.00160819	0.0721882	5.18385e-09	0.0964731	2.51358e-05	0.1337	0.09355	0.129	SHo	3_45964168	SHARED
3:46025048:G:A	cg03879629		0.0655553	0.00160819	0.0721882	5.18385e-09	0.0964731	2.51358e-05	0.1337	0.09355	0.129	SHo	3_46024671	SHARED
3:46029098:CA:C	cg03879629		0.0655553	0.00160819	0.0721882	5.18385e-09	0.0964731	2.51358e-05	0.1337	0.09355	0.129	SHo	3_46024671	SHARED
3:46033167:G:GCCTTACCCACAGACTCCTTCAC	cg03879629		0.0655553	0.00160819	0.0721882	5.18385e-09	0.0964731	2.51358e-05	0.1337	0.09355	0.129	SHo	3_46029271	SHARED
3:46035097:A:G	cg03879629		0.0655553	0.00160819	0.0721882	5.18385e-09	0.0964731	2.51358e-05	0.1337	0.09355	0.129	SHo	3_46029271	SHARED
3:46036521:C:T	cg03879629		0.0655553	0.00160819	0.0721882	5.18385e-09	0.0964731	2.51358e-05	0.1337	0.09355	0.129	SHo	3_46029271	SHARED
2:99029185:C:A	cg02420943	INPP4A;INPP4A;INPP4A;INPP4A	0.0296704	5.08087e-05	0.021544	2.90392e-09	0.016762	0.000554659	0.3168	0.279	0.3226	SHe	2_99016975	SHARED
3:46095219:A:G	cg03879629		0.0622701	0.00311777	0.0727619	1.28537e-08	0.0962904	3.37553e-05	0.1287	0.08548	0.1237	SHo	3_46095219	SHARED
3:46095226:C:T	cg03879629		0.0622701	0.00311777	0.0727619	1.28537e-08	0.0962904	3.37553e-05	0.1287	0.08548	0.1237	SHo	3_46095219	SHARED
11:7618033:C:A	cg04168577	PPFIBP2	0.00204836	0.10766	0.00584304	4.34819e-09	0.0104527	8.15081e-07	0.3812	0.3887	0.4194	SHo	11_7617272	MILD,NEGATIVE
3:46039060:G:C	cg03879629		0.0640558	0.00177828	0.0721882	5.18385e-09	0.0964731	2.51358e-05	0.1386	0.09355	0.129	SHo	3_46029271	SHARED
3:46039868:A:G	cg03879629		0.0640558	0.00177828	0.0721882	5.18385e-09	0.0964731	2.51358e-05	0.1386	0.09355	0.129	SHo	3_46029271	SHARED
3:46041837:C:T	cg03879629		0.0640558	0.00177828	0.0721882	5.18385e-09	0.0964731	2.51358e-05	0.1386	0.09355	0.129	SHo	3_46029271	SHARED
3:46046459:G:A	cg03879629		0.0640558	0.00177828	0.0721882	5.18385e-09	0.0964731	2.51358e-05	0.1386	0.09355	0.129	SHo	3_46045182	SHARED
3:46047658:G:C	cg03879629		0.0640558	0.00177828	0.0721882	5.18385e-09	0.0964731	2.51358e-05	0.1386	0.09355	0.129	SHo	3_46045182	SHARED
3:46049764:G:A	cg03879629		0.0640558	0.00177828	0.0721882	5.18385e-09	0.0964731	2.51358e-05	0.1386	0.09355	0.129	SHo	3_46045182	SHARED
2:99025863:T:A	cg02420943	INPP4A;INPP4A;INPP4A;INPP4A	0.0296704	5.08087e-05	0.0210263	4.12683e-09	0.016762	0.000554659	0.3168	0.2839	0.3226	SHe	2_99016975	SHARED
2:99028695:A:G	cg02420943	INPP4A;INPP4A;INPP4A;INPP4A	0.0296704	5.08087e-05	0.0210263	4.12683e-09	0.016762	0.000554659	0.3168	0.2839	0.3226	SHe	2_99016975	SHARED
2:99031745:A:G	cg02420943	INPP4A;INPP4A;INPP4A;INPP4A	0.0296704	5.08087e-05	0.0210263	4.12683e-09	0.016762	0.000554659	0.3168	0.2839	0.3226	SHe	2_99031351	SHARED
2:99032101:C:T	cg02420943	INPP4A;INPP4A;INPP4A;INPP4A	0.0296704	5.08087e-05	0.0210263	4.12683e-09	0.016762	0.000554659	0.3168	0.2839	0.3226	SHe	2_99031351	SHARED
2:99032298:G:A	cg02420943	INPP4A;INPP4A;INPP4A;INPP4A	0.0296704	5.08087e-05	0.0210263	4.12683e-09	0.016762	0.000554659	0.3168	0.2839	0.3226	SHe	2_99031351	SHARED
2:99034198:G:A	cg02420943	INPP4A;INPP4A;INPP4A;INPP4A	0.0296704	5.08087e-05	0.0210263	4.12683e-09	0.016762	0.000554659	0.3168	0.2839	0.3226	SHe	2_99031351	SHARED
2:99034846:T:G	cg02420943	INPP4A;INPP4A;INPP4A;INPP4A	0.0296704	5.08087e-05	0.0210263	4.12683e-09	0.016762	0.000554659	0.3168	0.2839	0.3226	SHe	2_99031351	SHARED
10:72310479:C:T	cg11228898	PALD1	-0.0195665	0.00714448	0.0173565	2.48947e-08	0.0237818	0.00253522	0.4653	0.4823	0.3656	MHe	10_72309869	SEVERE,OPPOSITE
11:7617511:A:G	cg04168577	PPFIBP2	0.00190667	0.126677	0.00586864	2.91453e-09	0.0102691	1.63813e-06	0.3861	0.3903	0.4247	SHo	11_7617272	MILD,NEGATIVE
5:14405895:G:A	cg20824844	TRIO	-0.0311055	0.0294838	-0.0373382	4.20474e-11	-0.03465	0.00204822	0.2723	0.3016	0.3333	SHe	5_14405761	SHARED
11:7615508:G:T	cg04168577	PPFIBP2	0.00204836	0.10766	0.00571796	1.24696e-08	0.0104527	8.15081e-07	0.3812	0.3774	0.4194	SHo	11_7601831	MILD,NEGATIVE
2:99038352:C:T	cg02420943	INPP4A;INPP4A;INPP4A;INPP4A	0.0296704	5.08087e-05	0.0213477	2.11539e-09	0.015056	0.00166468	0.3168	0.2823	0.328	SHe	2_99031351	SHARED
2:99040696:T:C	cg02420943	INPP4A;INPP4A;INPP4A;INPP4A	0.0296704	5.08087e-05	0.0213477	2.11539e-09	0.015056	0.00166468	0.3168	0.2823	0.328	SHe	2_99031351	SHARED
2:99041269:A:C	cg02420943	INPP4A;INPP4A;INPP4A;INPP4A	0.0296704	5.08087e-05	0.0213477	2.11539e-09	0.015056	0.00166468	0.3168	0.2823	0.328	SHe	2_99031351	SHARED
2:99045485:T:G	cg02420943	INPP4A;INPP4A;INPP4A;INPP4A	0.0296704	5.08087e-05	0.0213477	2.11539e-09	0.015056	0.00166468	0.3168	0.2823	0.328	SHe	2_99031351	SHARED
2:99045867:G:C	cg02420943	INPP4A;INPP4A;INPP4A;INPP4A	0.0296704	5.08087e-05	0.0213477	2.11539e-09	0.015056	0.00166468	0.3168	0.2823	0.328	SHe	2_99031351	SHARED
2:99049528:G:C	cg02420943	INPP4A;INPP4A;INPP4A;INPP4A	0.0296704	5.08087e-05	0.0213477	2.11539e-09	0.015056	0.00166468	0.3168	0.2823	0.328	SHe	2_99031351	SHARED
2:99052685:G:A	cg02420943	INPP4A;INPP4A;INPP4A;INPP4A	0.0296704	5.08087e-05	0.0213477	2.11539e-09	0.015056	0.00166468	0.3168	0.2823	0.328	SHe	2_99031351	SHARED
2:99056836:G:A	cg02420943	INPP4A;INPP4A;INPP4A;INPP4A	0.0296704	5.08087e-05	0.0213477	2.11539e-09	0.015056	0.00166468	0.3168	0.2823	0.328	SHe	2_99031351	SHARED
2:99059781:G:A	cg02420943	INPP4A;INPP4A;INPP4A;INPP4A	0.0296704	5.08087e-05	0.0213477	2.11539e-09	0.015056	0.00166468	0.3168	0.2823	0.328	SHe	2_99031351	SHARED
2:99059983:G:A	cg02420943	INPP4A;INPP4A;INPP4A;INPP4A	0.0296704	5.08087e-05	0.0213477	2.11539e-09	0.015056	0.00166468	0.3168	0.2823	0.328	SHe	2_99031351	SHARED
2:99060873:A:T	cg02420943	INPP4A;INPP4A;INPP4A;INPP4A	0.0296704	5.08087e-05	0.0213477	2.11539e-09	0.015056	0.00166468	0.3168	0.2823	0.328	SHe	2_99031351	SHARED
13:100825268:C:T	cg24388175	PCCA;PCCA;PCCA	0.03372	0.00278094	0.0424971	7.99216e-10	0.0599627	1.17681e-05	0.1881	0.2081	0.1989	SHe	13_100825268	SHARED
22:31873361:C:A	cg00193210	SFI1;SFI1;SFI1;SFI1;SFI1;SFI1;SFI1;SFI1;SFI1;SFI1	0.0477877	0.00274863	0.0407464	1.05548e-12	0.0251123	0.11595	0.1089	0.1661	0.1344	MHe	22_31871707	POSITIVE
8:68246239:C:T	cg01156920		-0.0178665	0.0267342	-0.0235025	1.49387e-09	-0.0442963	1.21408e-06	0.2822	0.3177	0.3065	SHe	8_68143517	SHARED
3:46095222:C:T	cg03879629		0.0622701	0.00311777	0.0733292	2.49956e-08	0.0916134	0.000139878	0.1287	0.08226	0.1129	SHo	3_46095219	SHARED
8:68277883:T:C	cg01156920		-0.0215581	0.00444581	-0.0199782	1.73647e-07	-0.0425627	9.66113e-07	0.3317	0.3548	0.3925	SHe	8_68274588	SHARED
21:34000493:T:C	cg12953319	PAXBP1;PAXBP1;PAXBP1	-0.0594689	6.85709e-05	-0.0315829	3.03743e-07	-0.0540437	1.8237e-06	0.0495	0.05806	0.07527	SHe	21_33995034	SHARED
21:34016678:A:C	cg12953319	PAXBP1;PAXBP1;PAXBP1	-0.0594689	6.85709e-05	-0.0315829	3.03743e-07	-0.0540437	1.8237e-06	0.0495	0.05806	0.07527	SHe	21_33995034	SHARED
21:34038983:A:G	cg12953319	PAXBP1;PAXBP1;PAXBP1	-0.0594689	6.85709e-05	-0.0315829	3.03743e-07	-0.0540437	1.8237e-06	0.0495	0.05806	0.07527	SHe	21_33995034	SHARED
21:34039983:G:A	cg12953319	PAXBP1;PAXBP1;PAXBP1	-0.0594689	6.85709e-05	-0.0315829	3.03743e-07	-0.0540437	1.8237e-06	0.0495	0.05806	0.07527	SHe	21_33995034	SHARED
21:34052834:A:G	cg12953319	PAXBP1;PAXBP1;PAXBP1	-0.0594689	6.85709e-05	-0.0315829	3.03743e-07	-0.0540437	1.8237e-06	0.0495	0.05806	0.07527	SHe	21_33995034	SHARED
21:34053961:T:A	cg12953319	PAXBP1;PAXBP1;PAXBP1	-0.0594689	6.85709e-05	-0.0315829	3.03743e-07	-0.0540437	1.8237e-06	0.0495	0.05806	0.07527	SHe	21_33995034	SHARED
21:34069146:G:A	cg12953319	PAXBP1;PAXBP1;PAXBP1	-0.0594689	6.85709e-05	-0.0315829	3.03743e-07	-0.0540437	1.8237e-06	0.0495	0.05806	0.07527	SHe	21_34058996	SHARED
21:34152494:G:GCT	cg12953319	PAXBP1;PAXBP1;PAXBP1	-0.0472155	0.000788206	-0.0367907	8.80621e-09	-0.0320637	0.00131697	0.05941	0.05323	0.1022	SHe	21_34138025	SHARED
17:55188373:C:G	cg13947225	AKAP1;AKAP1;AKAP1	0.0181153	0.000455019	0.0141476	1.89162e-06	0.0283508	5.89511e-06	0.2426	0.2758	0.2258	SHe	17_55190679	SHARED
4:77202812:A:G	cg06978288	STBD1	-0.0181497	0.00456844	-0.0178305	2.84609e-10	-0.0105664	0.153847	0.4307	0.3935	0.4462	MHe	4_77182033	POSITIVE
4:77202882:C:A	cg06978288	STBD1	-0.0181497	0.00456844	-0.0178305	2.84609e-10	-0.0105664	0.153847	0.4307	0.3935	0.4462	MHe	4_77182033	POSITIVE
4:77203043:C:T	cg06978288	STBD1	-0.0181497	0.00456844	-0.0178305	2.84609e-10	-0.0105664	0.153847	0.4307	0.3935	0.4462	MHe	4_77182033	POSITIVE
5:14391401:A:G	cg20824844	TRIO	-0.0323209	0.0207538	-0.0355378	1.62508e-10	-0.0355963	0.00157906	0.2871	0.3145	0.3387	SHe	5_14361471	SHARED
5:14391851:C:G	cg20824844	TRIO	-0.0323209	0.0207538	-0.0355378	1.62508e-10	-0.0355963	0.00157906	0.2871	0.3145	0.3387	SHe	5_14361471	SHARED
5:14392999:CA:C	cg20824844	TRIO	-0.0323209	0.0207538	-0.0355378	1.62508e-10	-0.0355963	0.00157906	0.2871	0.3145	0.3387	SHe	5_14361471	SHARED
5:14394283:G:A	cg20824844	TRIO	-0.0323209	0.0207538	-0.0355378	1.62508e-10	-0.0355963	0.00157906	0.2871	0.3145	0.3387	SHe	5_14361471	SHARED
5:14394611:A:G	cg20824844	TRIO	-0.0323209	0.0207538	-0.0355378	1.62508e-10	-0.0355963	0.00157906	0.2871	0.3145	0.3387	SHe	5_14361471	SHARED
[truncated: 6,655 more rows]
