# Supplementary material for: Whole blood DNA methylation analysis reveals respiratory environmental traits involved in COVID-19 severity following SARS-CoV-2 infection
Source: Nat Commun. 2022 Aug 6;13:4597. doi: 10.1038/s41467-022-32357-2 (PMC9357033; doi:10.1038/s41467-022-32357-2)
Supplement: Supplementary file 5 — Supplementary Data 2 [file 41467_2022_32357_MOESM5_ESM.xlsx]

## Sheet: Comorbidities
ID	Obesity	Smoker	Diabetes	NonHematologicalCancerHistory	HematologicalCancerHistory	Asthma	ChronicResporatoryDisease	ChronicLiverDisease	ChronicHeartDisease	Hypertension	NeurologicalDisorder	Stroke	OrganTransplant	Asplenia	AutoimmuneDisease
997	NO	NO	NA	NO	NO	NO	NO	NO	YES	YES	NO	NO	NO	NO	NO
2400	NO	NO	NA	NO	NO	NO	NO	NO	NO	NO	NO	NO	NO	NO	NO
2874	NO	NO	NA	NO	NO	NO	NO	YES	YES	NO	NO	NO	NO	NO	NO
7718	NO	NO	NA	NO	NO	NO	NO	NO	NO	YES	NO	NO	NO	NO	NO
8736	NO	PAST	NA	NO	NO	NO	YES	NO	NO	NO	NO	NO	NO	NO	NO
10556	NO	NO	NA	NO	NO	NO	NO	NO	NO	YES	NO	NO	NO	NO	NO
10585	NO	NO	NA	NO	NO	NO	NO	NO	NO	NO	NO	NO	NO	NO	NO
12498	NO	NO	NA	NO	NO	NO	NO	YES	NO	NO	NO	NO	NO	NO	NO
12515	NO	NO	NA	NO	NO	NO	NO	NO	NO	YES	NO	NO	NO	NO	NO
16412	NO	NO	NA	NO	YES	NO	NO	NO	NO	YES	NO	NO	NO	NO	NO
16945	NO	PAST	NA	YES	NO	NO	NO	NO	NO	YES	NO	NO	NO	NO	NO
19237	NO	YES	NA	NO	NO	NO	NO	NO	YES	NO	NO	NO	NO	NO	NO
22974	NO	PAST	NA	NO	NO	NO	YES	NO	YES	YES	NO	NO	NO	NO	NO
23240	NO	NO	NA	NO	NO	YES	YES	NO	NO	YES	NO	NO	NO	NO	NO
24291	NO	NO	NA	NO	NO	NO	NO	NO	NO	YES	NO	NO	NO	NO	NO
29636	NO	NO	NA	NO	NO	NO	NO	NO	NO	YES	NO	NO	NO	NO	NO
35301	NO	PAST	NA	NO	NO	NO	NO	NO	NO	YES	NO	NO	NO	NO	NO
37372	NO	NO	NA	NO	NO	NO	YES	NO	NO	NO	NO	NO	NO	NO	NO
39995	NO	NO	NA	NO	NO	NO	NO	NO	YES	YES	NO	NO	NO	NO	NO
42003	NO	PAST	NA	NO	NO	YES	NO	NO	YES	YES	NO	NO	NO	NO	NO
45261	NO	PAST	NA	NO	NO	NO	NO	NO	NO	YES	NO	YES	NO	NO	NO
46244	NO	NO	NA	NO	NO	NO	NO	NO	NO	YES	YES	NO	NO	NO	NO
48267	NO	YES	NA	NO	NO	NO	NO	NO	NO	YES	NO	NO	NO	NO	NO
50077	NO	YES	NA	NO	NO	NO	YES	NO	NO	NO	NO	NO	NO	NO	NO
50120	NO	NO	NA	NO	NO	NO	YES	NO	NO	NO	NO	NO	NO	NO	NO
50194	NO	NO	NA	NO	NO	NO	NO	NO	YES	YES	NO	NO	NO	NO	NO
51420	NO	NO	NA	NO	NO	NO	NO	NO	NO	NO	NO	NO	NO	NO	NO
53017	NO	PAST	NA	NO	NO	NO	YES	NO	YES	NO	NO	NO	NO	NO	NO
53307	NO	NO	NA	NO	NO	NO	NO	NO	NO	YES	NO	NO	NO	NO	YES
53805	NO	NO	NA	NO	NO	NO	NO	NO	NO	NO	NO	NO	NO	NO	NO
55788	NO	NO	NA	NO	NO	NO	NO	NO	YES	YES	NO	NO	NO	NO	NO
59690	NO	NO	NA	NO	NO	NO	NO	NO	NO	NO	NO	NO	NO	NO	NO
60159	NO	NO	NA	NO	NO	NO	NO	NO	NO	NO	NO	NO	NO	NO	NO
60303	NO	PAST	NA	NO	NO	NO	NO	NO	YES	NO	NO	NO	NO	NO	NO
61667	NO	NO	NA	NO	NO	NO	NO	NO	YES	YES	YES	NO	NO	NO	NO
62604	NO	NO	NA	NO	NO	NO	NO	NO	NO	YES	NO	NO	NO	NO	NO
62668	NO	YES	NA	NO	NO	NO	NO	NO	YES	YES	NO	NO	NO	NO	NO
64142	NO	NO	NA	NO	NO	NO	NO	NO	NO	NO	NO	NO	NO	NO	NO
64559	NO	NO	NA	NO	NO	NO	YES	NO	NO	YES	NO	NO	YES	NO	NO
64988	YES	NO	NA	NO	NO	NO	YES	NO	NO	NO	NO	NO	NO	NO	NO
67461	NO	NO	NA	NO	NO	NO	NO	NO	YES	YES	NO	YES	NO	NO	YES
69445	YES	NO	NA	YES	NO	NO	NO	NO	YES	YES	NO	NO	NO	NO	NO
69977	NO	PAST	NA	NO	NO	NO	YES	NO	NO	YES	NO	NO	NO	NO	NO
70232	NO	NO	NA	NO	NO	NO	NO	YES	YES	NO	NO	NO	NO	NO	NO
70884	NO	NO	NA	YES	NO	NO	NO	NO	NO	NO	NO	NO	NO	NO	NO
72071	NO	NO	NA	NO	NO	NO	NO	NO	NO	NO	NO	NO	NO	NO	NO
72838	NO	NO	NA	NO	NO	YES	NO	NO	NO	NO	YES	NO	NO	NO	NO
73001	NO	NO	NA	NO	NO	NO	NO	NO	NO	YES	NO	NO	NO	NO	NO
73139	NO	PAST	NA	NO	NO	NO	NO	NO	NO	NO	NO	NO	NO	NO	NO
73290	NO	NO	NA	NO	NO	NO	NO	NO	NO	NO	NO	NO	NO	NO	NO
75269	NO	NO	NA	NO	NO	NO	NO	NO	NO	YES	NO	NO	NO	NO	NO
76626	NO	NO	NA	NO	NO	NO	NO	NO	YES	NO	NO	NO	NO	NO	NO
76711	NO	NO	NA	NO	NO	NO	NO	NO	NO	YES	NO	NO	NO	NO	NO
77953	NO	PAST	NA	YES	NO	NO	NO	NO	YES	NO	NO	NO	NO	NO	NO
78073	NO	NO	NA	NO	NO	NO	NO	NO	YES	YES	YES	NO	NO	NO	NO
79111	NO	NO	NA	NO	NO	NO	NO	NO	NO	NO	NO	NO	NO	NO	NO
79139	NO	NO	NA	NO	NO	NO	NO	NO	NO	YES	NO	NO	NO	NO	NO
79235	NO	NO	NA	NO	NO	NO	NO	NO	NO	YES	NO	NO	NO	NO	NO
79348	NO	NO	NA	NO	NO	NO	NO	NO	NO	NO	NO	NO	NO	NO	NO
81810	NO	NO	NA	NO	NO	NO	NO	NO	NO	NO	NO	NO	NO	NO	NO
81847	NO	NO	NA	NO	NO	YES	NO	NO	NO	YES	NO	NO	NO	NO	NO
87629	NO	NO	NA	NO	NO	NO	NO	NO	NO	NO	NO	NO	NO	NO	NO
88185	NO	NO	NA	NO	NO	NO	NO	NO	NO	YES	NO	NO	NO	NO	NO
88190	NO	NO	NA	NO	NO	NO	YES	NO	YES	NO	NO	NO	NO	NO	NO
88878	NO	NO	NA	NO	NO	YES	NO	NO	NO	NO	NO	NO	NO	NO	NO
89670	NO	PAST	NA	NO	NO	NO	NO	NO	YES	NO	NO	NO	NO	NO	YES
92201	NO	NO	NA	NO	NO	NO	NO	NO	NO	NO	YES	NO	NO	NO	NO
92266	NO	NO	NA	YES	NO	NO	NO	NO	NO	YES	NO	NO	NO	NO	NO
95498	NO	NO	NA	NO	NO	YES	NO	NO	NO	YES	YES	NO	NO	NO	NO
95772	NO	NO	NA	NO	NO	NO	NO	NO	NO	YES	YES	NO	NO	NO	NO
96013	NO	NO	NA	NO	NO	NO	NO	NO	NO	YES	NO	NO	NO	NO	NO
96882	NO	NO	NA	NO	NO	NO	NO	NO	NO	NO	NO	NO	NO	NO	NO
99378	NO	NO	NA	NO	NO	NO	NO	NO	NO	YES	YES	NO	NO	NO	NO
99655	NO	NO	NA	NO	NO	NO	NO	NO	NO	NO	NO	NO	NO	NO	NO
100120	NO	NO	NA	NO	NO	NO	NO	NO	NO	YES	YES	NO	NO	NO	NO
100165	NO	NO	NA	NO	NO	NO	NO	NO	NO	NO	NO	NO	NO	NO	NO
101417	NO	NO	NA	NO	YES	NO	NO	NO	YES	YES	NO	NO	NO	NO	NO
101573	NO	NO	NA	NO	YES	NO	NO	NO	NO	NO	NO	NO	NO	NO	NO
103811	NO	NO	NA	NO	NO	NO	YES	NO	NO	NO	NO	NO	NO	NO	NO
104111	NO	PAST	NA	NO	NO	NO	NO	NO	YES	NO	NO	NO	NO	NO	NO
104425	NO	NO	NA	NO	NO	NO	NO	NO	NO	NO	NO	NO	NO	NO	NO
105191	NO	NO	NA	NO	NO	NO	NO	NO	YES	NO	NO	NO	NO	NO	NO
105280	NO	PAST	NA	YES	NO	NO	NO	NO	NO	YES	YES	NO	NO	NO	NO
105437	NO	NO	NA	NO	NO	YES	NO	NO	NO	NO	NO	NO	NO	NO	NO
106636	NO	NO	NA	NO	NO	NO	NO	NO	NO	NO	NO	NO	NO	NO	NO
107471	NO	NO	NA	NO	NO	NO	NO	NO	NO	YES	NO	NO	NO	NO	NO
107894	NO	NO	NA	NO	NO	NO	NO	NO	NO	NO	NO	NO	NO	NO	NO
108670	NO	NO	NA	NO	NO	NO	NO	NO	YES	NO	NO	NO	NO	NO	NO
108787	NO	NO	NA	NO	NO	NO	NO	NO	NO	YES	NO	NO	NO	NO	NO
110419	NO	NO	NA	NO	NO	YES	YES	NO	NO	NO	NO	NO	NO	NO	NO
110638	NO	NO	NA	NO	NO	NO	NO	NO	NO	NO	NO	NO	NO	NO	NO
110937	NO	NO	NA	NO	NO	NO	NO	NO	YES	YES	NO	NO	NO	NO	NO
112139	NO	NO	NA	NO	NO	YES	NO	NO	NO	YES	NO	NO	NO	NO	NO
112451	NO	NO	NA	NO	NO	NO	NO	NO	NO	NO	NO	NO	NO	NO	NO
112515	NO	NO	NA	NO	NO	YES	NO	NO	NO	YES	NO	NO	NO	NO	NO
112648	NO	NO	NA	NO	NO	YES	NO	NO	NO	YES	NO	NO	NO	NO	NO
113790	NO	NO	NA	NO	NO	NO	NO	NO	NO	NO	NO	NO	NO	NO	NO
114269	NO	NO	NA	NO	NO	YES	NO	NO	NO	YES	NO	NO	NO	NO	NO
114463	NO	NO	NA	YES	NO	NO	NO	NO	NO	YES	NO	NO	NO	NO	NO
114517	NO	NO	NA	NO	NO	NO	NO	NO	NO	NO	NO	NO	NO	NO	NO
115367	YES	PAST	NA	NO	NO	NO	NO	NO	YES	NO	YES	NO	NO	NO	NO
115607	NO	NO	NA	NO	NO	NO	NO	NO	NO	NO	YES	NO	NO	NO	NO
117477	NO	NO	NA	YES	NO	NO	NO	NO	NO	YES	NO	NO	NO	NO	NO
117711	NO	NO	NA	NO	NO	NO	NO	NO	NO	NO	NO	NO	NO	NO	NO
119624	NO	NO	NA	NO	NO	NO	NO	NO	YES	NO	YES	NO	NO	NO	NO
119765	NO	NO	NA	NO	NO	NO	NO	NO	NO	NO	NO	NO	NO	NO	NO
119833	NO	NO	NA	YES	NO	NO	NO	NO	NO	YES	NO	NO	NO	NO	NO
123774	NO	PAST	NA	NO	NO	NO	YES	NO	YES	YES	NO	NO	NO	NO	NO
126024	NO	NO	NA	NO	NO	NO	NO	NO	NO	YES	NO	NO	NO	NO	NO
126254	NO	NO	NA	NO	NO	NO	YES	NO	NO	YES	NO	NO	NO	NO	NO
126536	NO	NO	NA	YES	NO	NO	NO	NO	NO	NO	NO	NO	NO	NO	YES
127107	NO	NO	NA	YES	NO	NO	NO	NO	YES	YES	NO	NO	NO	NO	NO
127256	NO	NO	NA	NO	NO	NO	NO	NO	NO	YES	NO	NO	NO	NO	NO
128677	NO	NO	NA	NO	NO	NO	NO	NO	NO	YES	YES	NO	NO	NO	NO
130623	NO	NO	NA	NO	NO	NO	NO	NO	NO	YES	NO	NO	NO	NO	NO
132062	NO	PAST	NA	NO	NO	NO	NO	NO	NO	NO	NO	NO	NO	NO	NO
132134	NO	PAST	NA	NO	NO	NO	NO	NO	YES	NO	NO	NO	NO	NO	NO
132157	NO	NO	NA	NO	NO	NO	NO	NO	NO	YES	NO	NO	NO	NO	NO
132772	NO	PAST	NA	NO	NO	NO	NO	NO	NO	NO	NO	NO	NO	NO	NO
133308	NO	NO	NA	NO	NO	NO	NO	NO	YES	NO	NO	NO	NO	NO	NO
134046	NO	NO	NA	NO	NO	NO	NO	NO	NO	YES	NO	NO	NO	NO	NO
134459	NO	PAST	NA	NO	NO	NO	NO	NO	NO	NO	NO	NO	NO	NO	NO
135261	NO	NO	NA	NO	NO	NO	NO	NO	NO	NO	NO	NO	NO	NO	YES
138103	NO	NO	NA	NO	NO	NO	NO	NO	NO	NO	NO	NO	NO	NO	NO
140045	NO	NO	NA	NO	NO	NO	NO	NO	NO	NO	NO	NO	NO	NO	NO
141059	NO	NO	NA	NO	NO	NO	NO	NO	NO	YES	NO	NO	NO	NO	NO
141932	NO	PAST	NA	NO	NO	NO	NO	NO	YES	YES	NO	YES	NO	NO	NO
142869	NO	NO	NA	NO	NO	NO	NO	NO	NO	NO	NO	NO	NO	NO	NO
144008	NO	NO	NA	NO	NO	NO	NO	NO	NO	YES	NO	YES	NO	NO	NO
144592	NO	NO	NA	NO	NO	NO	NO	NO	NO	NO	NO	NO	NO	NO	NO
146054	YES	NO	NA	NO	NO	NO	NO	NO	YES	YES	NO	NO	NO	NO	NO
146189	NO	NO	NA	NO	NO	NO	NO	NO	NO	NO	NO	NO	NO	NO	NO
148666	NO	NO	NA	NO	NO	NO	NO	NO	NO	NO	NO	NO	NO	NO	NO
149215	NO	NO	NA	NO	NO	NO	NO	NO	NO	YES	NO	NO	NO	NO	NO
149317	NO	NO	NA	NO	NO	NO	NO	NO	NO	NO	NO	NO	NO	NO	NO
150347	NO	NO	NA	NO	NO	NO	NO	YES	NO	NO	NO	NO	NO	NO	YES
150811	NO	NO	NA	NO	NO	NO	NO	NO	YES	YES	YES	YES	NO	NO	NO
155606	NO	NO	NA	NO	NO	NO	NO	NO	NO	NO	NO	NO	NO	NO	NO
157736	NO	NO	NA	NO	NO	NO	NO	NO	NO	NO	NO	NO	NO	NO	NO
158151	NO	PAST	NA	YES	NO	NO	NO	NO	NO	NO	NO	NO	NO	NO	NO
159562	NO	NO	NA	NO	NO	NO	NO	NO	NO	YES	NO	NO	NO	NO	YES
165971	NO	NO	NA	NO	NO	NO	NO	NO	NO	YES	YES	NO	NO	NO	NO
167089	NO	NO	NA	NO	NO	NO	NO	NO	NO	YES	NO	NO	NO	NO	NO
167363	NO	NO	NA	YES	NO	YES	NO	NO	YES	NO	NO	NO	NO	NO	NO
168794	NO	NO	NA	NO	NO	NO	NO	NO	NO	NO	NO	NO	NO	NO	NO
169514	NO	NO	NA	YES	NO	NO	NO	NO	YES	YES	NO	NO	NO	NO	NO
171287	NO	NO	NA	YES	NO	YES	NO	NO	NO	NO	NO	NO	NO	NO	NO
171529	NO	NO	NA	YES	NO	NO	NO	NO	YES	YES	NO	NO	NO	NO	NO
173106	NO	NO	NA	YES	NO	NO	YES	YES	NO	YES	NO	NO	NO	NO	NO
173327	YES	NO	NA	YES	NO	NO	NO	NO	NO	NO	NO	NO	NO	NO	NO
173816	NO	NO	NA	NO	NO	NO	NO	NO	NO	NO	YES	NO	NO	NO	NO
174011	NO	NO	NA	NO	NO	YES	NO	NO	YES	YES	NO	NO	NO	NO	NO
174247	NO	NO	NA	NO	NO	NO	YES	NO	NO	YES	NO	NO	NO	NO	NO
175096	NO	NO	NA	NO	NO	NO	YES	NO	NO	NO	NO	NO	NO	NO	NO
176324	NO	NO	NA	YES	NO	NO	NO	NO	YES	NO	NO	NO	NO	NO	NO
179651	NO	NO	NA	NO	NO	NO	NO	NO	NO	YES	YES	NO	NO	NO	NO
180502	NO	NO	NA	NO	NO	NO	NO	NO	YES	NO	NO	NO	NO	NO	NO
181481	YES	NO	NA	YES	NO	NO	NO	NO	NO	YES	NO	NO	NO	NO	NO
185762	NO	PAST	NA	NO	NO	NO	NO	NO	YES	YES	NO	NO	NO	NO	NO
186976	NO	NO	NA	NO	NO	NO	NO	NO	NO	YES	NO	NO	NO	NO	NO
187390	NO	NO	NA	NO	NO	NO	YES	NO	NO	NO	NO	NO	NO	NO	NO
189027	NO	PAST	NA	NO	NO	NO	NO	NO	NO	NO	NO	NO	NO	NO	NO
190605	NO	NO	NA	NO	NO	NO	NO	NO	NO	YES	NO	NO	NO	NO	NO
193322	NO	NO	NA	YES	NO	NO	NO	NO	NO	YES	NO	NO	NO	NO	NO
193622	NO	NO	NA	NO	NO	NO	NO	NO	YES	YES	NO	NO	NO	NO	NO
194357	NO	NO	NA	NO	NO	NO	NO	NO	YES	YES	NO	NO	NO	NO	NO
194960	NO	NO	NA	NO	NO	NO	NO	NO	NO	NO	NO	NO	NO	NO	NO
196476	NO	NO	NA	NO	NO	NO	NO	NO	NO	YES	NO	NO	NO	NO	NO
198056	NO	NO	NA	NO	NO	NO	NO	NO	NO	NO	NO	NO	NO	NO	NO
198479	NO	PAST	NA	NO	NO	NO	NO	NO	NO	YES	NO	NO	NO	NO	NO
198870	NO	NO	NA	NO	NO	NO	NO	NO	YES	YES	NO	NO	NO	NO	NO
200896	NO	NO	NA	NO	NO	NO	NO	NO	NO	NO	NO	NO	NO	NO	NO
201893	NO	NO	NA	NO	NO	NO	NO	NO	YES	NO	NO	NO	NO	NO	NO
203835	NO	NO	NA	NO	NO	NO	NO	NO	YES	YES	NO	NO	NO	NO	NO
205822	NO	NO	NA	NO	NO	YES	NO	NO	NO	YES	NO	NO	NO	NO	NO
207030	NO	NO	NA	YES	NO	NO	NO	NO	NO	YES	NO	NO	NO	NO	NO
207167	NO	PAST	NA	NO	NO	NO	NO	NO	NO	NO	NO	NO	NO	NO	NO
207489	NO	NO	NA	NO	NO	NO	NO	NO	YES	YES	NO	NO	NO	NO	NO
208244	NO	NO	NA	NO	NO	NO	NO	NO	NO	YES	NO	NO	NO	NO	NO
208485	NO	NO	NA	NO	NO	NO	NO	YES	NO	NO	NO	NO	NO	NO	NO
209834	NO	NO	NA	NO	NO	NO	NO	NO	NO	YES	YES	NO	NO	NO	NO
211709	NO	NO	NA	NO	NO	NO	NO	NO	YES	YES	NO	NO	NO	NO	NO
213020	NO	NO	NA	NO	NO	NO	NO	NO	NO	YES	NO	NO	NO	NO	NO
213599	NO	NO	NA	NO	NO	NO	NO	NO	NO	YES	NO	NO	NO	NO	NO
215720	NO	NO	NA	NO	NO	NO	YES	NO	NO	YES	NO	NO	NO	NO	NO
216883	NO	NO	NA	YES	NO	NO	NO	NO	NO	YES	NO	YES	NO	NO	NO
217791	NO	NO	NA	NO	NO	NO	NO	YES	YES	YES	NO	NO	NO	NO	NO
220317	NO	NO	NA	NO	NO	NO	YES	NO	YES	NO	NO	YES	NO	NO	NO
220340	NO	PAST	NA	NO	NO	NO	NO	YES	NO	NO	YES	NO	NO	NO	NO
222661	NO	NO	NA	NO	NO	NO	NO	NO	NO	YES	NO	NO	NO	NO	NO
224510	NO	NO	NA	NO	NO	NO	NO	NO	NO	NO	NO	NO	NO	NO	NO
225498	NO	NO	NA	NO	NO	NO	NO	NO	NO	NO	NO	NO	NO	NO	NO
225973	NO	NO	NA	NO	NO	NO	NO	NO	NO	NO	NO	NO	NO	NO	NO
228198	NO	NO	NA	NO	NO	NO	NO	NO	NO	YES	NO	NO	NO	NO	NO
230093	NO	NO	NA	NO	NO	NO	YES	NO	NO	YES	NO	NO	NO	NO	NO
231373	NO	NO	NA	NO	NO	NO	NO	NO	NO	NO	NO	NO	NO	NO	NO
233635	NO	NO	NA	NO	NO	NO	NO	NO	YES	NO	YES	YES	NO	NO	NO
235225	NO	NO	NA	NO	NO	NO	NO	NO	YES	YES	NO	NO	NO	NO	NO
237245	NO	NO	NA	YES	NO	NO	NO	NO	YES	YES	NO	NO	NO	NO	NO
237743	NO	NO	NA	NO	NO	NO	NO	NO	YES	NO	YES	NO	NO	NO	NO
238166	NO	NO	NA	NO	NO	NO	NO	NO	YES	YES	NO	NO	NO	NO	NO
238230	NO	NO	NA	NO	NO	NO	NO	NO	NO	YES	NO	NO	NO	NO	NO
238637	NO	NO	NA	NO	NO	NO	NO	NO	NO	YES	NO	NO	NO	NO	NO
241321	NO	YES	NA	YES	NO	NO	NO	NO	NO	YES	NO	NO	NO	NO	NO
241772	NO	PAST	NA	YES	NA	NO	YES	NO	NO	YES	NO	NO	NO	NO	NO
242520	NO	NO	NA	NO	NO	NO	YES	NO	NO	YES	NO	NO	NO	NO	NO
243218	NO	PAST	NA	NO	NO	NO	NO	NO	NO	YES	YES	NO	NO	NO	NO
244762	NO	YES	NA	NO	NO	NO	YES	NO	NO	YES	NO	NO	NO	NO	NO
246289	NO	NO	NA	NO	NO	NO	NO	NO	YES	YES	NO	NO	NO	NO	NO
247671	NO	NO	NA	NO	NO	NO	NO	NO	NO	NO	NO	NO	NO	NO	NO
248640	NO	NO	NA	NO	NO	NO	YES	NO	NO	YES	YES	NO	NO	NO	NO
249799	NO	NO	NA	YES	NO	NO	NO	NO	NO	NO	NO	NO	NO	NO	NO
250709	NO	NO	NA	NO	NO	NO	NO	NO	NO	NO	NO	NO	NO	NO	NO
252065	NO	PAST	NA	YES	NO	NO	NO	NO	NO	NO	NO	NO	NO	NO	NO
252473	NO	NO	NA	NO	NO	NO	YES	NO	NO	NO	NO	NO	NO	NO	NO
252666	NO	NO	NA	NO	NO	NO	NO	NO	NO	YES	NO	NO	NO	NO	NO
252925	NO	NO	NA	NO	NO	NO	NO	NO	NO	NO	NO	NO	NO	NO	NO
253372	NO	NO	NA	NO	NO	NO	NO	NO	YES	NO	NO	NO	NO	NO	NO
253675	NO	PAST	NA	NO	NO	NO	NO	NO	NO	YES	NO	NO	NO	NO	NO
253801	NO	NO	NA	NO	NO	NO	YES	NO	NO	NO	NO	NO	NO	NO	NO
253859	NO	NO	NA	NO	NO	NO	NO	NO	YES	YES	NO	NO	NO	NO	NO
254805	NO	NO	NA	YES	NO	NO	NO	NO	NO	NO	NO	NO	NO	NO	NO
256278	NO	NO	NA	YES	NO	NO	NO	NO	NO	YES	NO	NO	NO	NO	NO
262929	NO	NO	NA	YES	NO	NO	NO	NO	NO	NO	NO	NO	NO	NO	NO
263210	NO	NO	NA	NO	NO	NO	NO	NO	NO	NO	NO	NO	NO	NO	NO
264308	NO	NO	NA	NO	NO	NO	NO	NO	NO	YES	NO	NO	NO	NO	NO
264880	YES	NO	NA	NO	NO	NO	NO	NO	YES	YES	NO	NO	NO	NO	NO
265068	NO	NO	NA	NO	NO	NO	NO	NO	NO	NO	NO	NO	NO	NO	NO
265306	NO	NO	NA	NO	NO	NO	NO	NO	NO	NO	NO	NO	NO	NO	NO
267600	NO	NO	NA	NO	NO	NO	NO	NO	YES	YES	NO	NO	NO	NO	NO
267780	NO	NO	NA	NO	NO	NO	NO	NO	NO	NO	NO	NO	NO	NO	NO
267812	NO	NO	NA	NO	NO	NO	NO	NO	YES	YES	YES	NO	NO	NO	NO
268302	NO	NO	NA	NO	NO	NO	NO	NO	NO	YES	NO	NO	NO	NO	NO
268609	NO	PAST	NA	NO	NO	NO	NO	YES	NO	NO	NO	NO	NO	NO	NO
271446	NO	NO	NA	NO	NO	NO	NO	NO	NO	NO	NO	NO	NO	NO	NO
271935	NO	NO	NA	NO	NO	NO	NO	NO	NO	NO	NO	NO	NO	NO	NO
273258	NO	NO	NA	NO	NO	NO	NO	NO	NO	NO	NO	NO	NO	NO	NO
273424	YES	NO	NA	NO	NO	NO	NO	NO	YES	YES	NO	NO	NO	NO	NO
274912	NO	NO	NA	NO	NO	NO	NO	NO	YES	YES	NO	NO	NO	NO	NO
275489	NO	NO	NA	NO	NO	NO	NO	NO	NO	YES	YES	NO	NO	NO	NO
275927	NO	NO	NA	NO	NO	NO	NO	NO	NO	YES	NO	NO	NO	NO	NO
276298	NO	NO	NA	NO	NO	NO	NO	NO	NO	NO	YES	NO	NO	NO	NO
276843	NO	NO	NA	NO	NO	NO	NO	NO	NO	YES	NO	NO	NO	NO	NO
277524	NO	PAST	NA	NO	NO	NO	YES	NO	NO	YES	NO	NO	NO	NO	NO
278423	NO	NO	NA	NO	NO	NO	NO	NO	NO	NO	NO	NO	NO	NO	NO
279168	NO	PAST	NA	NO	NO	NO	NO	NO	NO	YES	NO	NO	NO	NO	NO
283200	NO	NO	NA	NO	NO	NO	NO	NO	NO	NO	NO	NO	NO	NO	NO
286186	NO	NO	NA	NO	NO	NO	YES	NO	YES	YES	NO	NO	NO	NO	NO
286938	NO	NO	NA	NO	NO	NO	NO	NO	YES	YES	NO	YES	NO	NO	NO
288936	NO	YES	NA	NO	NO	NO	NO	NO	NO	YES	NO	NO	NO	NO	NO
289495	NO	NO	NA	NO	NO	NO	NO	NO	NO	NO	NO	NO	NO	NO	NO
290940	NO	NO	NA	NO	NO	NO	NO	NO	YES	YES	NO	NO	NO	NO	NO
292970	NO	NO	NA	NO	NO	NO	NO	NO	YES	YES	NO	NO	NO	NO	NO
293045	NO	PAST	NA	YES	NO	NO	NO	NO	NO	YES	NO	NO	NO	NO	NO
294013	NO	NO	NA	NO	NO	NO	NO	NO	NO	YES	NO	NO	NO	NO	NO
295004	NO	NO	NA	NO	YES	NO	NO	NO	NO	YES	NO	NO	NO	NO	NO
295374	NO	NO	NA	NO	NO	NO	NO	NO	YES	NO	YES	NO	NO	NO	NO
296032	NO	PAST	NA	YES	NO	NO	YES	NO	NO	YES	NO	NO	NO	NO	YES
297432	NO	NO	NA	NO	NO	YES	NO	NO	NO	NO	NO	NO	NO	NO	NO
298723	NO	NO	NA	NO	NO	NO	NO	NO	NO	NO	NO	NO	NO	NO	NO
299107	NO	NO	NA	NO	NO	YES	NO	NO	NO	NO	NO	NO	NO	NO	NO
299240	NO	NO	NA	NO	NO	NO	NO	NO	NO	YES	NO	NO	NO	NO	NO
299847	NO	NO	NA	NO	NO	YES	YES	NO	YES	NO	NO	NO	NO	NO	NO
300119	NO	NO	NA	NO	NO	NO	NO	NO	NO	YES	YES	NO	NO	NO	NO
301168	NO	NO	NA	YES	NO	NO	NO	NO	NO	YES	NO	NO	NO	NO	NO
301334	NO	NO	NA	NO	NO	NO	NO	NO	NO	YES	YES	NO	NO	NO	NO
302793	NO	NO	NA	NO	NO	NO	NO	NO	NO	YES	NO	NO	NO	NO	NO
306518	NO	NO	NA	NO	NO	NO	NO	NO	NO	YES	YES	NO	NO	NO	NO
307701	NO	NO	NA	NO	NO	NO	NO	NO	YES	YES	NO	NO	NO	NO	NO
309354	NO	NO	NA	NO	NO	NO	NO	NO	YES	YES	NO	NO	NO	NO	NO
312547	NO	PAST	NA	NO	NO	NO	NO	NO	YES	YES	NO	NO	NO	NO	NO
312966	NO	NO	NA	NO	NO	NO	NO	NO	NO	YES	NO	NO	NO	NO	YES
314377	NO	NO	NA	NO	NO	NO	NO	NO	NO	NO	YES	NO	NO	NO	NO
316393	NO	NO	NA	NO	YES	NO	NO	NO	NO	YES	NO	NO	NO	NO	NO
317200	NO	NO	NA	NO	NO	NO	NO	NO	NO	NO	YES	NO	NO	NO	YES
317594	NO	NO	NA	YES	NO	NO	NO	NO	NO	NO	NO	NO	NO	NO	NO
319495	NO	NO	NA	NO	NO	NO	NO	NO	NO	YES	NO	NO	NO	NO	NO
320152	NO	NO	NA	YES	NO	NO	NO	NO	NO	NO	NO	NO	NO	NO	NO
320497	NO	NO	NA	NO	NO	NO	YES	NO	NO	YES	NO	YES	NO	NO	NO
322654	NO	NO	NA	NO	NO	NO	NO	NO	NO	YES	NO	NO	NO	NO	NO
322874	NO	NO	NA	NO	NO	YES	NO	NO	NO	NO	NO	NO	NO	NO	NO
323932	NO	NO	NA	YES	NO	NO	YES	NO	NO	NO	NO	NO	NO	NO	NO
325016	NO	NO	NA	NO	NO	NO	NO	NO	NO	NO	NO	NO	NO	NO	YES
326021	NO	NO	NA	NO	NO	NO	NO	NO	NO	NO	NO	NO	NO	NO	NO
326610	NO	NO	NA	NO	NO	NO	NO	NO	NO	NO	YES	NO	NO	NO	NO
326757	NO	NO	NA	NO	NO	NO	NO	NO	YES	YES	NO	NO	NO	NO	NO
326995	NO	NO	NA	NO	NO	NO	NO	NO	NO	YES	YES	NO	NO	NO	NO
329383	NO	NO	NA	NO	NO	NO	NO	NO	NO	YES	NO	YES	NO	NO	NO
330234	NO	NO	NA	NO	NO	NO	NO	NO	YES	YES	NO	NO	NO	NO	NO
332364	NO	NO	NA	NO	NO	NO	NO	NO	NO	NO	YES	NO	NO	NO	NO
334877	NO	NO	NA	NO	NO	NO	NO	NO	YES	NO	NO	NO	NO	NO	NO
336322	NO	NO	NA	NO	NO	NO	NO	NO	NO	NO	NO	NO	NO	NO	NO
339206	NO	NO	NA	NO	NO	NO	NO	NO	NO	YES	NO	NO	NO	NO	NO
339710	NO	NO	NA	NO	NO	NO	NO	NO	NO	NO	NO	NO	NO	NO	NO
342321	NO	PAST	NA	NO	NO	NO	NO	NO	NO	YES	NO	NO	NO	NO	NO
345627	NO	NO	NA	NO	NO	NO	NO	NO	NO	YES	NO	NO	NO	NO	NO
349314	NO	NO	NA	NO	NO	NO	NO	NO	YES	NO	NO	NO	NO	NO	NO
351078	NO	NO	NA	NO	NO	NO	NO	NO	NO	YES	NO	NO	NO	NO	NO
352864	NO	PAST	NA	NO	NO	NO	NO	NO	NO	NO	NO	NO	NO	NO	NO
352957	NO	NO	NA	NO	NO	NO	NO	NO	NO	NO	NO	NO	NO	NO	NO
353165	NO	NO	NA	NO	NO	NO	NO	NO	NO	NO	NO	NO	NO	NO	YES
354382	NO	PAST	NA	NO	NO	NO	NO	NO	NO	YES	YES	NO	NO	NO	NO
355723	NO	NO	NA	NO	NO	NO	NO	NO	NO	YES	NO	NO	NO	NO	NO
356012	NO	NO	NA	YES	NO	NO	YES	NO	NO	NO	NO	NO	NO	NO	NO
359070	NO	NO	NA	NO	NO	NO	NO	NO	NO	NO	NO	NO	NO	NO	NO
360387	NO	NO	NA	NO	NO	NO	NO	NO	NO	YES	NO	NO	NO	NO	NO
365080	NO	NO	NA	NO	NO	NO	NO	NO	NO	NO	NO	NO	NO	NO	YES
365547	NO	NO	NA	YES	NO	NO	NO	NO	YES	YES	NO	NO	NO	NO	NO
366206	NO	NO	NA	NO	NO	NO	YES	NO	YES	YES	NO	NO	NO	NO	NO
366565	NO	NO	NA	NO	NO	NO	NO	NO	NO	YES	NO	NO	NO	NO	NO
369299	NO	NO	NA	NO	NO	NO	NO	NO	NO	YES	NO	NO	NO	NO	NO
369546	NO	NO	NA	NO	NO	NO	NO	NO	NO	NO	NO	NO	NO	NO	NO
373059	NO	PAST	NA	NO	NO	NO	YES	NO	YES	YES	NO	NO	NO	NO	NO
373343	NO	NO	NA	NO	NO	YES	NO	NO	NO	NO	NO	NO	NO	NO	NO
377557	NO	YES	NA	YES	NO	NO	NO	NO	YES	YES	NO	NO	NO	NO	NO
378279	NO	NO	NA	NO	NO	NO	NO	NO	NO	NO	NO	NO	NO	NO	NO
378757	NO	YES	NA	NO	NO	NO	NO	NO	NO	NO	NO	NO	NO	NO	NO
379948	NO	NO	NA	NO	NO	NO	NO	NO	YES	YES	NO	NO	NO	NO	NO
383038	YES	NO	NA	NO	NO	NO	NO	NO	YES	YES	NO	NO	NO	NO	NO
383622	NO	NO	NA	NO	NO	NO	NO	NO	NO	YES	NO	NO	NO	NO	NO
390239	NO	NO	NA	YES	NO	NO	NO	NO	NO	YES	NO	NO	NO	NO	NO
393862	NO	NO	NA	NO	NO	NO	NO	NO	YES	YES	NO	NO	NO	NO	NO
397233	NO	NO	NA	NO	NO	NO	NO	NO	YES	YES	NO	NO	NO	NO	NO
403230	NO	NO	NA	NO	NO	NO	YES	NO	NO	NO	NO	NO	NO	NO	NO
405021	NO	NO	NA	YES	NO	NO	NO	NO	NO	YES	NO	NO	NO	NO	NO
407790	NO	NO	NA	NO	NO	NO	NO	NO	NO	YES	NO	NO	NO	NO	NO
408871	NO	NO	NA	NO	NO	NO	YES	NO	NO	YES	NO	NO	NO	NO	NO
411073	NO	NO	NA	NO	NO	NO	NO	NO	NO	YES	NO	NO	NO	NO	NO
411305	NO	PAST	NA	NO	NO	NO	NO	NO	NO	NO	NO	NO	NO	NO	YES
413312	NO	NO	NA	YES	NO	NO	YES	NO	YES	YES	NO	NO	NO	NO	NO
415235	NO	NO	NA	NO	NO	NO	NO	NO	NO	NO	NO	NO	NO	NO	NO
417195	NO	NO	NA	NO	NO	NO	NO	NO	NO	YES	NO	NO	NO	NO	NO
420765	NO	NO	NA	NO	NO	NO	NO	NO	NO	NO	NO	NO	NO	NO	NO
421579	NO	NO	NA	NO	NO	NO	YES	NO	NO	NO	NO	NO	NO	NO	NO
421766	NO	NO	NA	NO	NO	NO	NO	NO	YES	NO	NO	NO	NO	NO	NO
421823	NO	YES	NA	NO	NO	NO	NO	NO	NO	NO	YES	NO	NO	NO	NO
422345	NO	NO	NA	NO	NO	NO	NO	NO	YES	NO	NO	NO	NO	NO	NO
424676	NO	NO	NA	NO	NO	NO	YES	NO	YES	NO	NO	NO	NO	NO	NO
430499	NO	NO	NA	NO	NO	NO	NO	NO	NO	YES	YES	NO	NO	NO	NO
430909	NO	NO	NA	NO	NO	NO	NO	NO	NO	YES	NO	NO	NO	NO	NO
432426	NO	NO	NA	YES	NO	NO	NO	NO	YES	YES	NO	NO	NO	NO	NO
438159	NO	NO	NA	NO	NO	NO	NO	NO	YES	NO	NO	NO	NO	NO	NO
438661	NO	NO	NA	NO	NO	NO	NO	NO	NO	NO	NO	NO	NO	NO	NO
438972	NO	NO	NA	NO	NO	NO	NO	NO	YES	YES	NO	NO	NO	NO	NO
445532	NO	NO	NA	NO	NO	NO	NO	NO	NO	NO	NO	NO	NO	NO	NO
452065	NO	YES	NA	NO	NO	YES	YES	NO	NO	NO	NO	NO	NO	NO	NO
453262	NO	NO	NA	NO	NO	NO	NO	NO	NO	NO	YES	NO	NO	NO	NO
453688	NO	NO	NA	NO	NO	NO	YES	NO	NO	YES	YES	NO	NO	NO	NO
455852	NO	NO	NA	YES	NO	NO	NO	NO	NO	YES	NO	YES	NO	NO	NO
461518	NO	NO	NA	NO	NO	NO	NO	NO	NO	NO	YES	NO	NO	NO	NO
461989	NO	NO	NA	NO	NO	NO	NO	NO	NO	YES	NO	NO	NO	NO	NO
469186	NO	NO	NA	NO	NO	NO	NO	NO	NO	YES	NO	YES	NO	NO	NO
470177	NO	NO	NA	NO	NO	NO	NO	NO	NO	NO	NO	NO	NO	NO	NO
472216	NO	NO	NA	YES	NO	NO	NO	NO	NO	NO	YES	NO	NO	NO	NO
473038	NO	NO	NA	YES	NO	NO	NO	NO	NO	NO	NO	NO	NO	NO	NO
473936	NO	NO	NA	NO	NO	NO	NO	NO	NO	NO	NO	NO	NO	NO	NO
474099	NO	PAST	NA	NO	NO	NO	NO	YES	YES	NO	NO	NO	NO	NO	NO
474620	NO	NO	NA	NO	NO	NO	NO	NO	NO	NO	NO	NO	NO	NO	NO
476334	NO	PAST	NA	NO	NO	NO	YES	YES	YES	NO	NO	NO	NO	NO	NO
476762	YES	NO	NA	YES	NO	NO	NO	NO	YES	YES	NO	NO	NO	NO	NO
478537	NO	PAST	NA	YES	NO	NO	YES	NO	NO	YES	NO	NO	NO	NO	NO
478662	NO	NO	NA	NO	NO	NO	NO	NO	NO	YES	NO	NO	NO	NO	NO
479071	NO	YES	NA	NO	NO	NO	NO	NO	NO	NO	NO	NO	NO	NO	NO
479135	NO	NO	NA	NO	NO	NO	YES	NO	YES	YES	NO	NO	NO	NO	NO
479697	NO	NO	NA	NO	NO	NO	NO	NO	NO	YES	NO	NO	NO	NO	NO
481223	NO	NO	NA	NO	NO	NO	NO	NO	NO	NO	YES	NO	NO	NO	NO
481280	NO	NO	NA	NO	NO	NO	NO	NO	YES	YES	YES	NO	NO	NO	NO
481652	NO	NO	NA	NO	NO	NO	NO	NO	NO	YES	NO	NO	NO	NO	NO
482513	NO	NO	NA	NO	NO	NO	NO	NO	NO	NO	NO	NO	NO	NO	NO
484433	NO	NO	NA	NO	NO	YES	NO	NO	YES	YES	NO	NO	NO	NO	NO
485654	NO	NO	NA	YES	NO	NO	NO	NO	NO	YES	NO	NO	NO	NO	YES
486705	NO	NO	NA	NO	NO	NO	NO	NO	NO	NO	NO	NO	NO	NO	NO
486763	NO	NO	NA	NO	NO	NO	NO	NO	NO	NO	NO	NO	NO	NO	NO
488566	NO	NO	NA	NO	NO	NO	NO	NO	YES	YES	NO	NO	NO	NO	NO
488905	NO	NO	NA	NO	NO	YES	NO	NO	NO	YES	NO	NO	NO	NO	NO
489651	NO	NO	NA	NO	NO	NO	NO	NO	YES	NO	NO	NO	NO	NO	NO
493676	NO	PAST	NA	NO	NO	NO	NO	NO	NO	NO	NO	NO	NO	NO	NO
495426	NO	NO	NA	YES	NO	NO	NO	NO	YES	YES	NO	NO	NO	NO	NO
495902	NO	NO	NA	NO	NO	NO	NO	NO	YES	YES	NO	NO	NO	NO	NO
496850	NO	NO	NA	NO	NO	NO	NO	NO	NO	YES	NO	NO	NO	NO	NO
500776	NO	YES	NA	YES	NO	NO	NO	NO	NO	NO	NO	NO	NO	NO	NO
501280	NO	NO	NA	NO	NO	NO	NO	NO	NO	NO	NO	NO	NO	NO	NO
501575	NO	NO	NA	NO	NO	NO	NO	NO	YES	YES	NO	NO	NO	NO	NO
502112	NO	NO	NA	NO	NO	NO	NO	NO	NO	NO	NO	NO	NO	NO	NO
504670	NO	NO	NA	YES	NO	NO	NO	NO	NO	YES	NO	NO	NO	NO	NO
504856	NO	NO	NA	NO	NO	NO	NO	NO	NO	NO	NO	NO	NO	NO	YES
509182	NO	NO	NA	NO	NO	NO	NO	NO	NO	YES	NO	NO	NO	NO	NO
509468	NO	PAST	NA	NO	NO	NO	NO	NO	NO	YES	NO	NO	NO	NO	NO
512103	NO	NO	NA	NO	NO	NO	NO	NO	NO	NO	NO	NO	NO	NO	NO
512642	NO	PAST	NA	NO	NO	NO	NO	NO	YES	YES	NO	NO	NO	NO	NO
512889	NO	NO	NA	NO	NO	NO	NO	NO	NO	YES	NO	NO	NO	NO	NO
514751	NO	NO	NA	NO	NO	NO	NO	NO	NO	NO	NO	NO	NO	NO	NO
516524	NO	NO	NA	NO	YES	NO	NO	NO	NO	NO	NO	NO	NO	NO	NO
517266	NO	PAST	NA	NO	NO	YES	NO	NO	YES	YES	NO	NO	NO	NO	NO
517418	NO	YES	NA	NO	NO	NO	NO	NO	NO	YES	NO	NO	NO	NO	NO
518483	NO	YES	NA	NO	NO	NO	NO	NO	NO	YES	NO	NO	NO	NO	NO
519360	NO	NO	NA	NO	NO	NO	NO	NO	NO	NO	NO	NO	NO	NO	NO
519924	NO	NO	NA	NO	NO	NO	NO	YES	NO	NO	NO	NO	NO	NO	NO
519991	NO	NO	NA	NO	NO	NO	NO	NO	NO	YES	NO	NO	NO	NO	NO
521686	NO	NO	NA	NO	NO	NO	NO	NO	YES	YES	NO	NO	NO	NO	YES
524165	NO	NO	NA	NO	NO	NO	NO	NO	NO	NO	NO	NO	NO	NO	NO
525490	NO	PAST	NA	NO	NO	NO	NO	NO	NO	YES	NO	NO	NO	NO	NO
526083	NO	YES	NA	NO	NO	NO	YES	NO	YES	NO	NO	NO	NO	NO	NO
528810	NO	NO	NA	NO	NO	NO	NO	NO	YES	YES	NO	NO	NO	NO	NO
530239	NO	NO	NA	NO	NO	NO	YES	NO	YES	YES	NO	NO	NO	NO	NO
531154	NO	NO	NA	NO	NO	NO	NO	NO	NO	YES	NO	NO	NO	NO	NO
531194	NO	YES	NA	NO	NO	NO	NO	NO	NO	NO	NO	NO	NO	NO	NO
533029	NO	NO	NA	NO	NO	NO	NO	NO	NO	YES	NO	NO	NO	NO	NO
537641	NO	PAST	NA	NO	NO	NO	YES	NO	NO	NO	NO	NO	NO	NO	NO
537650	NO	NO	NA	NO	NO	NO	NO	NO	NO	NO	NO	NO	NO	NO	NO
541955	NO	NO	NA	NO	NO	NO	NO	NO	NO	YES	NO	NO	NO	NO	NO
543588	NO	NO	NA	NO	NO	NO	NO	NO	NO	YES	NO	NO	NO	NO	NO
544561	NO	NO	NA	NO	NO	NO	NO	NO	NO	YES	NO	NO	NO	NO	NO
545629	NO	PAST	NA	NO	NO	NO	NO	NO	NO	YES	NO	NO	NO	NO	YES
546170	NO	NO	NA	NO	NO	NO	NO	NO	YES	NO	NO	NO	NO	NO	NO
551362	NO	NO	NA	NO	NO	NO	NO	NO	NO	YES	NO	NO	NO	NO	YES
557401	NO	NO	NA	NO	NO	NO	NO	NO	NO	YES	YES	NO	NO	NO	NO
559217	NO	NO	NA	NO	NO	NO	NO	NO	NO	YES	YES	NO	NO	NO	NO
559653	NO	NO	NA	NO	NO	NO	NO	NO	NO	NO	NO	NO	NO	NO	NO
560971	NO	NO	NA	NO	NO	NO	NO	NO	NO	YES	NO	NO	NO	NO	NO
564108	NO	PAST	NA	NO	NO	NO	NO	NO	NO	NO	NO	NO	NO	NO	NO
564705	NO	NO	NA	NO	NO	NO	NO	NO	NO	NO	NO	NO	NO	NO	NO
573825	NO	NO	NA	NO	NO	NO	NO	NO	NO	NO	NO	NO	NO	NO	NO
575027	NO	NO	NA	YES	NO	NO	NO	NO	NO	NO	NO	NO	NO	NO	NO
579052	NO	PAST	NA	NO	NO	NO	NO	NO	NO	YES	NO	NO	NO	NO	NO
584595	NO	NO	NA	NO	NO	NO	NO	YES	NO	NO	NO	NO	NO	NO	NO
585914	NO	NO	NA	NO	NO	NO	NO	NO	NO	NO	NO	NO	NO	NO	NO
587999	NO	NO	NA	NO	NO	NO	NO	NO	NO	NO	NO	NO	NO	NO	NO
590513	NO	NO	NA	NO	NO	NO	NO	NO	NO	YES	NO	YES	NO	NO	NO
592401	NO	NO	NA	NO	NO	NO	NO	NO	NO	NO	NO	NO	NO	NO	NO
592566	NO	NO	NA	NO	NO	NO	NO	NO	NO	NO	NO	NO	NO	NO	NO
595253	NO	NO	NA	NO	NO	NO	NO	NO	NO	NO	NO	NO	NO	NO	NO
597890	NO	NO	NA	NO	NO	NO	NO	NO	NO	YES	NO	NO	NO	NO	NO
598888	NO	NO	NA	YES	NO	NO	YES	NO	NO	NO	NO	NO	NO	NO	NO
600434	NO	NO	NA	NO	NO	NO	NO	NO	NO	YES	NO	NO	NO	NO	NO
601138	NO	NO	NA	NO	NO	NO	NO	NO	NO	NO	NO	NO	NO	NO	NO
602187	NO	NO	NA	NO	NO	NO	NO	NO	NO	NO	NO	NO	NO	NO	NO
604623	NO	NO	NA	NO	NO	NO	NO	NO	NO	YES	NO	NO	NO	NO	NO
606442	NO	NO	NA	NO	NO	NO	NO	NO	NO	YES	NO	NO	NO	NO	NO
615556	NO	NO	NA	NO	NO	NO	NO	NO	NO	YES	NO	NO	NO	NO	NO
616015	NO	NO	NA	NO	NO	NO	NO	NO	NO	NO	NO	NO	NO	NO	NO
616596	NO	PAST	NA	NO	NO	NO	YES	NO	NO	NO	NO	NO	NO	NO	NO
619461	NO	NO	NA	NO	NO	NO	NO	NO	NO	NO	NO	NO	NO	NO	NO
625602	NO	NO	NA	NO	NO	NO	NO	NO	NO	YES	YES	NO	NO	NO	NO
625952	NO	NO	NA	NO	NO	NO	NO	NO	NO	NO	NO	NO	NO	NO	NO
633672	NO	NO	NA	YES	NO	NO	NO	NO	NO	NO	NO	NO	NO	NO	NO
635019	NO	NO	NA	YES	NO	NO	NO	NO	NO	YES	NO	NO	NO	NO	NO
636711	NO	NO	NA	NO	NO	NO	YES	NO	NO	YES	NO	YES	NO	NO	NO
638160	NO	NO	NA	NO	NO	NO	NO	NO	YES	NO	NO	NO	NO	NO	NO
638346	NO	NO	NA	NO	NO	NO	NO	NO	NO	YES	YES	NO	NO	NO	NO
638383	NO	NO	NA	NO	NO	NO	NO	NO	NO	YES	NO	NO	NO	NO	NO
639958	NO	NO	NA	NO	NO	NO	NO	YES	NO	NO	NO	NO	NO	NO	NO
641493	NO	NO	NA	NO	NO	NO	NO	NO	NO	NO	NO	NO	NO	NO	NO
642435	NO	NO	NA	NO	NO	NO	YES	NO	NO	YES	YES	YES	NO	NO	NO
642552	NO	NO	NA	NO	NO	NO	NO	NO	NO	NO	NO	NO	NO	NO	NO
642706	NO	NO	NA	NO	NO	NO	NO	NO	NO	NO	NO	NO	NO	NO	NO
642730	NO	NO	NA	NO	NO	NO	NO	NO	NO	YES	NO	NO	NO	NO	NO
642731	NO	NO	NA	NO	NO	NO	NO	NO	NO	NO	NO	NO	NO	NO	NO
642740	NO	NO	NA	NO	NO	NO	NO	NO	NO	NO	NO	NO	NO	NO	NO
642741	NO	NO	NA	NO	NO	NO	NO	NO	NO	NO	NO	NO	NO	NO	NO
642780	NO	NO	NA	NO	NO	NO	NO	NO	NO	NO	NO	NO	NO	NO	NO
642781	NO	NO	NA	NO	NO	NO	NO	NO	NO	NO	NO	NO	NO	NO	NO
642882	NO	NO	NA	NO	NO	NO	YES	NO	NO	NO	NO	NO	NO	NO	NO
642883	NO	YES	NA	NO	NO	NO	NO	NO	YES	NO	NO	NO	NO	NO	NO
642885	NO	PAST	NA	NO	NO	NO	NO	NO	YES	NO	NO	NO	NO	NO	NO
642940	NO	NO	NA	NO	NO	NO	NO	NO	NO	YES	NO	NO	NO	NO	NO
642947	NO	NO	NA	NO	NO	NO	NO	NO	NO	NO	NO	NO	NO	NO	NO
643081	NO	NO	NA	NO	NO	NO	NO	NO	NO	NO	NO	NO	NO	NO	NO
643240	NO	NO	NA	NO	NO	NO	NO	NO	NO	NO	NO	NO	NO	NO	NO
1540949	NA	NA	NA	NA	NA	NA	NA	NA	NA	NA	NA	NA	NA	NA	NA
1583280	NO	NO	NA	NO	NO	NO	NO	NO	NO	NO	NO	NO	NO	NO	NO
1645254	NO	NO	NA	NO	NO	NO	NO	NO	NO	NO	NO	NO	NO	NO	NO
1670333	NA	NA	NA	NA	NA	NA	NA	NA	NA	NA	NA	NA	NA	NA	NA
1672043	NO	NO	NA	NO	NO	YES	NO	NO	NO	NO	NO	NO	NO	NO	NO
1680543	NO	NO	NA	NO	NO	NO	NO	NO	NO	NO	NO	NO	NO	NO	NO
1680763	NO	NO	NA	NO	NO	NO	YES	NO	NO	NO	NO	NO	NO	NO	NO
1680767	NO	NO	NA	NO	NO	NO	NO	NO	NO	NO	YES	NO	NO	NO	NO
1680791	NO	NO	NA	NO	NO	NO	NO	NO	NO	NO	NO	NO	NO	NO	NO
1680876	NO	NO	NA	NO	NO	NO	NO	NO	NO	NO	NO	NO	NO	NO	NO
INVN02020B042	NA	NO	NO	NO	NO	NO	NO	NO	NO	NO	NO	NO	NO	NO	NO
INVN02020B043	NA	NO	NO	NO	NO	NO	NO	NO	NO	NO	NO	NO	NO	NO	NO
INVN02020B044	NA	NO	NO	NO	NO	NO	NO	NO	YES	YES	YES	YES	NO	NO	NO
INVN02020B048	NO	NO	NO	NO	NO	NO	NO	NO	NO	NO	NO	NO	NO	NO	NO
INVN02020B051	NO	NO	NO	NO	NO	NO	NO	NO	NO	NO	NO	NO	NO	NO	NO
INVN02020B054	NA	YES	YES	NO	NO	NO	YES	NO	NO	YES	YES	YES	NO	NO	NO
INVN02020B057	NA	YES	NO	YES	NO	NO	NO	NO	YES	YES	YES	NO	NO	NO	NO
INVN02020B059	NA	NO	NO	NO	NO	NO	YES	NO	NO	YES	NO	NO	NO	NO	NO
INVN02020B063	NO	YES	NO	NO	NO	NO	NO	NO	NO	YES	NO	NO	NO	NO	NO
INVN02020B064	NA	YES	NO	NO	NO	NO	NO	NO	NO	YES	NO	NO	NO	NO	NO
INVN02020B067	NO	NO	NO	NO	NO	NO	NO	NO	NO	NO	NO	NO	NO	NO	NO
INVN02020B069	NO	NO	YES	NO	NO	NO	NO	NO	YES	YES	YES	YES	NO	NO	NO
INVN02020B070	NO	YES	YES	YES	NO	NO	YES	NO	YES	YES	NO	NO	NO	NO	NO
INVN02020B081	NO	NO	NO	NO	NO	NO	YES	NO	NO	YES	YES	NO	NO	NO	NO
INVN02020B085	NO	NO	YES	NO	NO	NO	NO	NO	NO	NO	YES	NO	NO	NO	YES
INVN02020B087	NO	NO	NO	NO	NO	NO	NO	NO	NO	YES	YES	YES	NO	NO	NO
INVN02020B090	NA	NO	NO	NO	NO	NO	NO	NO	NO	YES	YES	NO	NO	NO	NO
INVN02020B093	NA	NA	YES	NO	NO	NO	NO	NO	NO	YES	NO	YES	NO	NO	NO
INVN02020B095	NO	YES	NO	NO	NO	YES	NO	NO	NO	YES	NO	NO	YES	NO	NO
INVN02020B096	NO	NO	YES	NO	NO	NO	NO	NO	NO	NO	NO	NO	NO	NO	NO
INVN02020B097	NO	NO	NO	NO	NO	NO	NO	NO	NO	NO	NO	NO	NO	NO	NO
INVN02020B098	NO	NO	NO	NO	NO	NO	NO	YES	NO	YES	NO	NO	NO	NO	NO
INVN02020B099	NO	NO	NO	YES	NO	NO	NO	NO	NO	NO	YES	NO	NO	NO	NO
INVN02020B100	NO	NO	NO	NO	NO	YES	NO	NO	NO	YES	NO	NO	NO	NO	YES
INVN02020B101	NO	NO	YES	NO	NO	NO	NO	NO	NO	NO	NO	YES	NO	NO	YES
INVN02020B102	NO	NO	YES	NO	NO	NO	NO	NO	NO	NO	NO	NO	NO	NO	NO
INVN02020B103	NO	NO	NO	NO	NO	NO	NO	NO	NO	NO	NO	NO	NO	NO	NO
INVN02020B104	NO	NO	NO	NO	NO	NO	NO	NO	NO	NO	NO	NO	NO	NO	NO
INVN02020B105	NO	YES	NO	NO	NO	NO	NO	NO	NO	NO	NO	NO	NO	NO	NO
INVN02020B106	NO	NO	NO	NO	NO	NO	NO	NO	NO	NO	NO	NO	NO	NO	NO
INVN02020B107	NA	NO	NO	NO	NO	NO	NO	NO	NO	YES	NO	NO	NO	NO	NO
INVN02020B122	NO	NO	NO	NO	NO	NO	NO	NO	NO	NO	NO	NO	NO	NO	NO
INVN02020B123	NO	NO	NO	NO	NO	NO	NO	NO	NO	NO	NO	NO	NO	NO	YES
INVN02020C114	NO	NO	NO	NO	NO	NO	NO	NO	NO	NO	NO	NO	NO	NO	NO
INVN02020B712	NO	YES	YES	NO	NO	NO	NO	NO	YES	YES	NO	NO	NO	NO	NO
INVN02020B713	NO	NO	YES	NO	NO	NO	NO	NO	YES	YES	NO	NO	NO	NO	NO
INVN02020B714	NO	NO	NO	NO	NO	NO	NO	NO	NO	YES	NO	NO	NO	NO	NO
INVN02020B767	YES	YES	NO	NO	NO	NO	NO	YES	NO	NO	NO	NO	NO	NO	NO
INVN02020C115	NO	NO	NO	NO	NO	NO	NO	NO	NO	NO	NO	NO	NO	NO	NO
INVN02020C116	NO	NO	YES	NO	NO	NO	YES	NO	NO	NO	NO	NO	NO	NO	YES
INVN02020C131	NO	NO	YES	NO	NO	NO	NO	NO	NO	NO	NO	NO	NO	NO	NO
INVN02020C133	YES	NO	YES	NO	NO	NO	NO	NO	NO	YES	NO	YES	NO	NO	NO
INVN02020C135	NO	NO	NO	NO	NO	NO	NO	NO	NO	NO	NO	NO	NO	NO	NO
INVN02020C137	NO	YES	NO	NO	NO	NO	NO	NO	YES	YES	NO	NO	NO	NO	NO
INVN02020C138	YES	NO	NO	NO	NO	NO	NO	NO	NO	NO	NO	NO	NO	NO	NO
INVN02020C139	NO	NO	YES	NO	NO	NO	NO	NO	NO	YES	YES	YES	NO	NO	NO
INVN02020C140	NO	YES	YES	YES	NO	NO	YES	NO	NO	YES	NO	YES	NO	NO	NO
INVN02020C141	NO	YES	NO	NO	NO	NO	NO	NO	NO	NO	NO	NO	NO	NO	NO
INVN02020C142	NO	NO	NO	NO	NO	NO	NO	NO	NO	NO	NO	NO	NO	NO	NO
INVN02020C143	NO	YES	YES	NO	NO	NO	NO	NO	YES	YES	NO	NO	NO	NO	NO
INVN02020C144	NO	YES	NO	NO	NO	NO	YES	NO	YES	YES	NO	NO	NO	NO	NO
INVN02020C146	NO	YES	NO	YES	NO	NO	YES	NO	NO	YES	NO	YES	NO	NO	NO
INVN02020C147	NO	YES	YES	NO	NO	NO	NO	NO	NO	NO	NO	NO	NO	NO	NO
INVN02020C148	NO	NO	YES	NO	NO	NO	NO	NO	NO	NO	NO	NO	NO	NO	NO
INVN02020C149	NO	NO	NO	YES	NO	NO	NO	YES	NO	NO	NO	NO	NO	NO	NO
INVN02020C150	NO	NO	NO	NO	NO	NO	NO	NO	NO	NO	NO	NO	NO	NO	NO
INVN02020C151	NO	NO	NO	NO	NO	YES	NO	NO	NO	NO	NO	NO	NO	NO	YES
INVN02020C152	NA	YES	NO	NO	NO	YES	YES	YES	NO	NO	YES	NO	NO	NO	NO
INVN02020C153	NA	NO	YES	NO	NO	NO	NO	NO	NO	YES	NO	NO	NO	NO	NO
INVN02020C154	NA	NO	YES	NO	NO	NO	NO	NO	YES	YES	YES	NO	NO	NO	NO
INVN02020C155	NA	NO	NO	NO	NO	NO	NO	NO	NO	NO	NO	NO	NO	NO	NO
INVN02020C156	NA	NO	YES	NO	NO	NO	NO	NO	YES	YES	NO	NO	NO	NO	NO
INVN02020C157	YES	NO	NO	NO	NO	NO	NO	NO	YES	NO	YES	NO	NO	NO	NO
INVN02020C158	NA	NO	YES	NO	NO	NO	YES	NO	NO	NO	NO	NO	NO	NO	NO
INVN02020C159	NA	NO	NO	YES	NO	NO	YES	NO	NO	NO	NO	NO	NO	NO	NO
INVN02020C161	YES	NO	YES	NO	NO	NO	NO	NO	NO	NO	NO	NO	NO	NO	NO
INVN02020C162	NA	NO	NO	NO	NO	NO	NO	NO	NO	NO	NO	NO	NO	NO	NO
INVN02020C163	NA	YES	YES	NO	NO	NO	NO	NO	NO	NO	NO	NO	NO	NO	NO
INVN02020C164	NA	NO	YES	NO	NO	NO	NO	NO	YES	YES	NO	NO	NO	NO	NO
INVN02020C165	NA	NA	NO	NO	NO	YES	NO	NO	NO	NO	NO	NO	NO	NO	NO
INVN02020C166	NA	NO	NO	NO	NO	NO	NO	NO	NO	NO	NO	NO	NO	NO	NO
INVN02020C167	YES	NO	NO	NO	NO	NO	YES	NO	NO	NO	NO	NO	NO	NO	NO
INVN02020C169	YES	NO	YES	NO	NO	NO	YES	NO	YES	YES	NO	NO	NO	NO	NO
INVN02020C170	NA	NA	NO	NO	NO	NO	NO	NO	NO	NO	YES	NO	NO	NO	NO
INVN02020C171	NA	NO	YES	NO	NO	NO	NO	NO	NO	NO	YES	YES	NO	NO	NO
INVN02020C172	YES	NO	YES	NO	NO	NO	NO	NO	YES	YES	NO	NO	NO	NO	NO
INVN02020C173	NO	NO	NO	NO	NO	NO	YES	NO	NO	NO	NO	NO	NO	NO	NO
INVN02020C174	NA	NA	YES	NO	NO	NO	NO	NO	NO	YES	YES	NO	NO	NO	NO
INVN02020C175	NA	NA	YES	YES	NO	NO	NO	YES	NO	NO	NO	NO	NO	NO	NO
INVN02020C176	NA	YES	NO	NO	NO	NO	NO	NO	NO	NO	NO	NO	NO	NO	NO
INVN02020C177	NO	NO	NO	NO	NO	NO	NO	NO	NO	NO	NO	NO	YES	NO	NO
INVN02020C178	NO	NO	NO	NO	NO	NO	NO	NO	NO	YES	NO	NO	NO	NO	NO
INVN02020C179	NO	NO	NO	NO	NO	NO	NO	NO	YES	YES	NO	NO	NO	NO	NO
INVN02020C210	NO	NO	NO	NO	NO	NO	NO	NO	NO	YES	NO	NO	NO	NO	NO
INVN02020C218	NO	PAST	NO	NO	NO	NO	YES	NO	NO	YES	NO	NO	NO	NO	NO
INVN02020C222	NA	PAST	NO	NO	NO	NO	NO	NO	YES	NO	NO	NO	NO	NO	NO
INVN02020C226	YES	NO	YES	YES	NO	NO	NO	NO	NO	YES	NO	NO	NO	NO	NO
INVN02020C227	NO	NO	NO	NO	NO	NO	NO	NO	NO	NO	YES	NO	NO	NO	NO
INVN02020C231	NO	NO	NO	NO	NO	NO	NO	NO	NO	NO	NO	NO	NO	NO	NO
INVN02020C232	NO	NO	NO	YES	NO	NO	YES	YES	NO	NO	NO	NO	NO	NO	NO
INVN02020C233	NO	NO	NO	NO	NO	NO	YES	YES	YES	YES	NO	NO	NO	NO	NO
INVN02020C234	NO	NO	NO	NO	NO	NO	NO	NO	NO	NO	YES	NO	NO	NO	NO
INVN02020C254	NO	NO	NO	NO	NO	NO	NO	NO	NO	NO	YES	NO	NO	NO	NO
INVN02020C255	NO	NO	NO	NO	NO	NO	NO	NO	NO	NO	NO	NO	NO	NO	NO
INVN02020C256	YES	NO	YES	NO	NO	NO	NO	NO	YES	YES	NO	NO	NO	NO	NO
INVN02020C257	NO	NO	NO	NO	NO	NO	NO	NO	NO	YES	NO	NO	NO	NO	NO
INVN02020C258	NO	NO	NO	NO	NO	NO	NO	NO	NO	NO	NO	NO	NO	NO	NO
INVN02020C259	NO	NO	NO	NO	NO	NO	NO	NO	NO	YES	YES	NO	NO	NO	NO
INVN02020C262	NO	PAST	NO	YES	NO	NO	NO	NO	YES	NO	NO	NO	NO	NO	NO
INVN02020C266	NO	NO	NO	NO	NO	NO	NO	NO	NO	NO	NO	NO	NO	NO	NO
INVN02020C268	NO	YES	NO	NO	NO	NO	NO	NO	NO	NO	NO	NO	NO	NO	NO
INVN02020C269	NO	NO	NO	NO	NO	NO	NO	YES	NO	NO	NO	NO	NO	NO	NO
INVN02020C270	YES	NO	YES	NO	NO	NO	YES	NO	YES	NO	NO	NO	NO	NO	NO
INVN02020C271	YES	NO	YES	NO	NO	NO	NO	NO	NO	YES	YES	NO	NO	NO	NO
INVN02020C273	NO	NO	NO	NO	NO	NO	NO	NO	NO	NO	NO	NO	NO	NO	NO
INVN02020C274	YES	NO	YES	NO	NO	NO	NO	NO	NO	NO	YES	NO	NO	NO	NO
INVN02020C275	NO	NO	NO	NO	NO	NO	NO	NO	NO	NO	NO	NO	NO	NO	NO
INVN02020C364	NO	NO	NO	NO	NO	NO	NO	NO	YES	YES	YES	NO	NO	NO	NO
INVN02020C365	YES	YES	NO	NO	NO	YES	YES	NO	NO	NO	NO	NO	NO	NO	NO
INVN02020C366	NO	NO	YES	NO	NO	NO	NO	YES	NO	YES	NO	NO	NO	NO	NO
INVN02020C367	NO	NO	NO	NO	NO	NO	NO	NO	NO	YES	NO	NO	YES	NO	NO
INVN02020C368	NO	NO	NO	NO	NO	NO	NO	NO	NO	NO	YES	NO	YES	NO	NO
INVN02020C369	NO	NO	YES	NO	NO	NO	NO	NO	NO	NO	NO	NO	NO	NO	NO
INVN02020C370	NO	NO	NO	NO	NO	NO	NO	NO	NO	NO	NO	NO	NO	NO	NO
INVN02020C373	NO	NO	NO	NO	NO	NO	NO	NO	NO	NO	NO	NO	NO	NO	YES
INVN02020C374	NO	NO	NO	NO	NO	NO	NO	NO	NO	NO	NO	NO	NO	NO	NO
INVN02020C375	NO	NO	NO	NO	NO	NO	NO	YES	NO	YES	NO	NO	NO	NO	NO

## Sheet: Comorbidities_associations
Comorbidity	Comparison	Cohort	pvalue
NonHematologicalCancerHistory	Mild - Negative	Discovery	0.48
NonHematologicalCancerHistory	Severe - Negative	Discovery	1
NonHematologicalCancerHistory	Severe - Mild	Discovery	0.59
NonHematologicalCancerHistory	Mild - Negative	Replication	0.77
NonHematologicalCancerHistory	Severe - Negative	Replication	0.58
NonHematologicalCancerHistory	Severe - Mild	Replication	0.59
Asthma	Mild - Negative	Discovery	0.02
Asthma	Severe - Negative	Discovery	0.01
Asthma	Severe - Mild	Discovery	0.53
Asthma	Mild - Negative	Replication	0.49
Asthma	Severe - Negative	Replication	0.58
Asthma	Severe - Mild	Replication	1
ChronicRespiratoryDisease	Mild - Negative	Discovery	0.22
ChronicRespiratoryDisease	Severe - Negative	Discovery	0.62
ChronicRespiratoryDisease	Severe - Mild	Discovery	0.58
ChronicRespiratoryDisease	Mild - Negative	Replication	0.58
ChronicRespiratoryDisease	Severe - Negative	Replication	0.12
ChronicRespiratoryDisease	Severe - Mild	Replication	0.19
ChronicLiverDisease	Mild - Negative	Discovery	0.07
ChronicLiverDisease	Severe - Negative	Discovery	0.68
ChronicLiverDisease	Severe - Mild	Discovery	0.22
ChronicLiverDisease	Mild - Negative	Replication	0.19
ChronicLiverDisease	Severe - Negative	Replication	1
ChronicLiverDisease	Severe - Mild	Replication	0.59
ChronicHeartDisease	Mild - Negative	Discovery	0.44
ChronicHeartDisease	Severe - Negative	Discovery	0.56
ChronicHeartDisease	Severe - Mild	Discovery	0.02
ChronicHeartDisease	Mild - Negative	Replication	0.05
ChronicHeartDisease	Severe - Negative	Replication	0.14
ChronicHeartDisease	Severe - Mild	Replication	0.01
Hypertension	Mild - Negative	Discovery	0.63
Hypertension	Severe - Negative	Discovery	0.03
Hypertension	Severe - Mild	Discovery	0.01
Hypertension	Mild - Negative	Replication	0.09
Hypertension	Severe - Negative	Replication	1
Hypertension	Severe - Mild	Replication	0.49
NeurologicalDisorder	Mild - Negative	Discovery	0.42
NeurologicalDisorder	Severe - Negative	Discovery	0.79
NeurologicalDisorder	Severe - Mild	Discovery	0.55
NeurologicalDisorder	Mild - Negative	Replication	1
NeurologicalDisorder	Severe - Negative	Replication	1
NeurologicalDisorder	Severe - Mild	Replication	1
Stroke	Mild - Negative	Discovery	0.63
Stroke	Severe - Negative	Discovery	1
Stroke	Severe - Mild	Discovery	0.12
Stroke	Mild - Negative	Replication	0.7
Stroke	Severe - Negative	Replication	1
Stroke	Severe - Mild	Replication	1
AutoimmuneDisease	Mild - Negative	Discovery	0.61
AutoimmuneDisease	Severe - Negative	Discovery	0.55
AutoimmuneDisease	Severe - Mild	Discovery	1
AutoimmuneDisease	Mild - Negative	Replication	0.23
AutoimmuneDisease	Severe - Negative	Replication	1
AutoimmuneDisease	Severe - Mild	Replication	0.55
SmokeEver	Mild - Negative	Discovery	0.38
SmokeEver	Severe - Negative	Discovery	0.48
SmokeEver	Severe - Mild	Discovery	1
SmokeEver	Mild - Negative	Replication	0.82
SmokeEver	Severe - Negative	Replication	0.67
SmokeEver	Severe - Mild	Replication	0.68
SmokeCurrent	Mild - Negative	Discovery	0.03
SmokeCurrent	Severe - Negative	Discovery	0.04
SmokeCurrent	Severe - Mild	Discovery	1
SmokeCurrent	Mild - Negative	Replication	0.18
SmokeCurrent	Severe - Negative	Replication	1
SmokeCurrent	Severe - Mild	Replication	1
HemtologicalCancerHistory	<= 5 cases
Asplenia	<= 5 cases
Organ transplant	<= 5 cases
