# Supplementary material for: Whole blood DNA methylation analysis reveals respiratory environmental traits involved in COVID-19 severity following SARS-CoV-2 infection
Source: Nat Commun. 2022 Aug 6;13:4597. doi: 10.1038/s41467-022-32357-2 (PMC9357033; doi:10.1038/s41467-022-32357-2)
Supplement: Supplementary file 7 — Source Data [file 41467_2022_32357_MOESM7_ESM.xlsx]

## Sheet: Figure1A
Cohort	Group	B-cells	NK-cells	CD4+ T-cells	CD8+ T-cells	Monocytes	Neutrophils
Discovery	SEVERE	0.0134238	0.0269673	0.0273944	0	0.03009	0.895892
Discovery	MILD	0.013352	0.0223938	0.0921805	0.0295545	0.036308	0.804572
Discovery	MILD	0.825953	0.0122124	0.0808702	0	0.0742883	0
Discovery	SEVERE	0	0.0143064	0	0.00376814	0.0200974	0.959974
Discovery	MILD	0.0110679	0.0149958	0.0229236	0	0.034966	0.910244
Discovery	SEVERE	0.0123515	0.0393147	0.0244046	0	0.0570387	0.862127
Discovery	MILD	0	0.0142271	0	0	0.0655157	0.915867
Discovery	SEVERE	0.0364501	0.070444	0.0558302	0.0344728	0.012465	0.787257
Discovery	SEVERE	0.00365275	0.0263404	0.0174785	0	0.047979	0.902617
Discovery	MILD	0.0469739	0.0119044	0.120199	0.0144808	0.0500315	0.756411
Discovery	MILD	0.0124461	0.0110055	0.0309937	0	0.0411059	0.899567
Discovery	MILD	0.0347695	0.0283313	0.0559969	0	0.0282214	0.850365
Discovery	MILD	0.00593129	0.0469426	0.0215322	0.014229	0.0610791	0.850286
Discovery	MILD	0.0139464	0.00538009	0.0854297	0.00927834	0.0772229	0.804537
Discovery	MILD	0.0279616	0.0674413	0.110939	0.0178761	0.0467485	0.72815
Discovery	SEVERE	0	0.0432852	0	0.0450964	0.0106336	0.896028
Discovery	MILD	0.0213507	0.027494	0.0538992	0	0.0177262	0.879142
Discovery	SEVERE	0.0148951	0.0192557	0.044822	0	0.0296627	0.890146
Discovery	MILD	0.0182776	0.037154	0.065087	0	0.04646	0.830892
Discovery	SEVERE	0.0302989	0.0451148	0.0552386	0	0.0364217	0.829558
Discovery	MILD	0.0418353	0.0276816	0.102892	0.0405812	0.0739212	0.713089
Discovery	MILD	0.00812637	0.0239721	0.0190355	0	0.03184	0.912221
Discovery	MILD	0.0300272	0.0268566	0.0812373	0.00223123	0.0846563	0.772922
Discovery	MILD	0	0	0	0	0.0506346	0.946068
Discovery	MILD	0.0216715	0.034318	0.068867	0.0274029	0.0812197	0.765404
Discovery	SEVERE	0.0131604	0.0349771	0.0344427	0	0.0337399	0.87959
Discovery	SEVERE	0.0155572	0.122297	0.0988862	0.132721	0.107963	0.520642
Discovery	NEGATIVE	0.0105549	0.0298446	0.0183017	0	0.0390429	0.897328
Discovery	SEVERE	0.00569023	0.00304145	0.00200022	0	0.00939844	0.97667
Discovery	MILD	0	0	0.0050284	0	0	0.992495
Discovery	MILD	0	0.000946211	0	0	0.0442874	0.951329
Discovery	SEVERE	0.0179258	0.00477765	0.00136113	0.00769881	0.00748938	0.953495
Discovery	SEVERE	0.0205969	0.0486757	0.0415687	0	0.0690814	0.814781
Discovery	MILD	0.0451165	0.0950714	0.0788683	0	0.106778	0.674166
Discovery	MILD	0.0165798	0.0678608	0.0291029	0.0644338	0.0490053	0.772066
Discovery	MILD	0.0357244	0.0772365	0.155797	0	0.180231	0.551011
Discovery	SEVERE	0.031366	0.0257272	0.0396233	0	0.0673953	0.83557
Discovery	SEVERE	0.00939981	0.0212815	0.00300982	0	0	0.965324
Discovery	MILD	0.00886137	0.055078	0.0350843	0	0.0539552	0.847021
Discovery	MILD	0.00347377	0.0259637	0	0.0113191	0.000851773	0.957253
Discovery	MILD	0.026449	0.0386465	0.0580984	0	0.039274	0.833188
Discovery	MILD	0.0269282	0.028141	0.106547	0.0335768	0.064876	0.73823
Discovery	MILD	0.0202064	0.0919701	0.098404	0.00524487	0.0665858	0.717589
Discovery	MILD	0.0178705	0.0662087	0.0879331	0	0.0589883	0.768999
Discovery	MILD	0.0188858	0.0599	0.068671	0	0.0471406	0.800781
Discovery	MILD	0.0349714	0.0659379	0.0755164	0.00566112	0.0560453	0.758585
Discovery	MILD	0.0148279	0.0467401	0.0849115	0.0402941	0.0691842	0.740325
Discovery	MILD	0.0567856	0.0365466	0.0639575	0.00347251	0.0565417	0.777794
Discovery	MILD	0.00747937	0.0561984	0.0680193	0.101426	0.105702	0.661175
Discovery	SEVERE	0.00502863	0.0339522	0.0107379	0	0.0584985	0.881366
Discovery	SEVERE	0.0216806	0.0237326	0.0107908	0	0	0.942158
Discovery	NEGATIVE	0.0166268	0.182129	0.0906197	0.000830855	0.0476904	0.662103
Discovery	SEVERE	0.0136945	0.023942	0.0158615	0	0.0148241	0.925883
Discovery	NEGATIVE	0.0582634	0.133958	0.125883	0.051205	0.0482525	0.578583
Discovery	MILD	0.0304772	0.0891796	0.0142392	0.0223585	0.0432798	0.800466
Discovery	MILD	0.0213578	0.0339575	0.0452347	0	0.0820047	0.817445
Discovery	NEGATIVE	0.0303745	0.0571206	0.0653251	0.0266696	0.0206179	0.797461
Discovery	MILD	0.0372314	0.055096	0.110594	0	0.0455567	0.751037
Discovery	MILD	0.0149992	0.0207465	0.0302319	0.00900131	0.0087911	0.915407
Discovery	MILD	0.0223309	0.0585296	0.00338396	0.14962	0.0902231	0.675912
Discovery	MILD	0.02895	0.0522741	0.0210179	0	0.0118842	0.883814
Discovery	MILD	0	0	0	0	0.0137125	0.984868
Discovery	MILD	0.0423119	0.0777379	0.0610489	0.20149	0.0861045	0.531307
Discovery	SEVERE	0.0222592	0.0267484	0.0571513	0	0.00417226	0.887414
Discovery	MILD	0.0545122	0.0813231	0.109964	0.0417889	0.0933435	0.619069
Discovery	SEVERE	0.0386489	0.0148476	0.0993646	0.0100917	0.0645681	0.771232
Discovery	NEGATIVE	0.0469493	0.0869047	0.0406804	0.078273	0.0931625	0.65403
Discovery	MILD	0.0173092	0.0563854	0.0444697	0	0.0513876	0.828546
Discovery	NEGATIVE	0.0540065	0	0.263533	0.109177	0.0573499	0.515934
Discovery	NEGATIVE	0.00912156	0.0216118	0.0229673	0.0284572	0.138598	0.778176
Discovery	NEGATIVE	0.0481622	0.0927499	0.109791	0.145731	0.0852685	0.518298
Discovery	MILD	0.0309685	0.0344313	0.0660736	0	0.0425961	0.825395
Discovery	MILD	0.00810932	0.00433932	0.052567	0	0.0661354	0.862555
Discovery	SEVERE	0.02005	0.0160557	0.0157984	0	0.0205285	0.924531
Discovery	NEGATIVE	0.00688518	0.00168764	0.000509414	0	0.0415927	0.945373
Discovery	NEGATIVE	0.0514782	0.100771	0.0527806	0.0208675	0.0361252	0.732118
Discovery	MILD	0.0179063	0	0.0420396	0.0149687	0.0870794	0.836494
Discovery	MILD	0.0204369	0.0476567	0.0323574	0.0156086	0.0430485	0.839041
Discovery	MILD	0.0415423	0.0999357	0.105844	0.137985	0.0360669	0.578543
Discovery	SEVERE	0.0158521	0.0513348	0	0.0202224	0	0.911799
Discovery	MILD	0.0209432	0.0193745	0.194431	0.057425	0.0485462	0.655828
Discovery	MILD	0.0152362	0.0159135	0.00579921	0	0.032967	0.925928
Discovery	SEVERE	0.0104607	0.0144846	0.0710289	0	0.0455099	0.853102
Discovery	MILD	0.0354532	0.0190848	0.0768852	0.043633	0.0648481	0.757585
Discovery	MILD	0	0.0154342	0.0196081	0	0.033604	0.930229
Discovery	MILD	0.0211326	0.0624739	0.042132	0.0100544	0.0465068	0.816585
Discovery	MILD	0.0436869	0.0315411	0.0592399	0	0.0762076	0.789324
Discovery	MILD	0.0497446	0.252963	0.0539792	0.158106	0.0631826	0.421569
Discovery	MILD	0.0414234	0.098085	0.174859	0.00834895	0.124903	0.550715
Discovery	MILD	0.224452	0.0909648	0.0726888	0.0696091	0.130077	0.411175
Discovery	MILD	0.0480035	0.0199887	0.0694553	0.0247328	0.070421	0.762281
Discovery	MILD	0.0236499	0.0647289	0.0433139	0	0.0724091	0.795898
Discovery	MILD	0.0144291	0.0536449	0.018929	0.070586	0.063514	0.774911
Discovery	MILD	0.0735533	0.118407	0.20029	0.116333	0.0508883	0.440529
Discovery	MILD	0.00359017	0.0483147	0.0540433	0.012322	0.0700378	0.811692
Discovery	MILD	0.0435282	0.0387595	0.0591516	0.00958596	0.0416508	0.807132
Discovery	MILD	0.259366	0.0594492	0.144292	0	0.102212	0.429696
Discovery	SEVERE	0.00243331	0.026396	0.00902734	0	0.0170313	0.941273
Discovery	MILD	0.0590352	0.115906	0.17493	0.0977777	0.0656291	0.486723
Discovery	MILD	0.00643772	0.0499574	0.0299222	0.00395151	0.0594436	0.849502
Discovery	MILD	0.0443463	0.0252872	0.141029	0.0619451	0.0674597	0.659362
Discovery	SEVERE	0.0111558	0.0600536	0	0.0752316	0.0637572	0.789802
Discovery	MILD	0.0404267	0.0940678	0.0884789	0.033351	0.0646422	0.679033
Discovery	MILD	0	0.0528879	0.0144028	0	0.0477643	0.884319
Discovery	SEVERE	0	0	0	0	0.00471627	0.992893
Discovery	SEVERE	0.00142099	0.0238045	0.0064486	0	0.0109357	0.952355
Discovery	MILD	0.0312947	0.0614623	0.0784511	0.103545	0.0939764	0.631271
Discovery	MILD	0.0538589	0.0558492	0.189181	0.0453708	0.0857169	0.568118
Discovery	SEVERE	0.00873754	0.0196836	0.00971535	0	0.0228936	0.931153
Discovery	MILD	0.0332353	0.0645577	0.0400356	0.0236216	0.0614184	0.773498
Discovery	NEGATIVE	0.0107579	0.0332236	0.0294017	0.0323579	0.069823	0.817577
Discovery	MILD	0.00393806	0.0462184	0.0288989	0	0.0469357	0.874009
Discovery	MILD	0.0423398	0.13351	0.0372354	0.0542933	0.051624	0.680998
Discovery	MILD	0.0657263	0.2239	0.064652	0.0571663	0.232375	0.355463
Discovery	SEVERE	0.012407	0.0142819	0.0306067	0	0.0121914	0.930513
Discovery	MILD	0.037488	0.0494083	0.121785	0.0473387	0.0398198	0.70416
Discovery	MILD	0.0213958	0.0113648	0.0356617	0.0104468	0.00980874	0.907825
Discovery	MILD	0.00587412	0.0931369	0.0366711	0	0.0381364	0.826181
Discovery	MILD	0.0648419	0.0446426	0.180321	0.0425627	0.0510896	0.611738
Discovery	NEGATIVE	0.00180628	0.0112104	0.0101999	0	0.0154783	0.954654
Discovery	SEVERE	0.0323987	0.137981	0.0419354	0	0.0721649	0.71552
Discovery	SEVERE	0	0	0	0	0.0206484	0.979352
Discovery	MILD	0.0378752	0.0433708	0.0351997	0	0.0613272	0.815682
Discovery	MILD	0.0321704	0.0305542	0.087379	0	0.0897354	0.756177
Discovery	SEVERE	0.0118808	0.0045986	0.0171614	0	0.0303766	0.933005
Discovery	MILD	0.00762923	0.0153997	0.0163982	0	0.0212001	0.936947
Discovery	NEGATIVE	0.0164154	0.106852	0.018583	0.0208406	0.118099	0.718633
Discovery	MILD	0.00948812	0.0488568	0.0177499	0.00102548	0.021106	0.899902
Discovery	MILD	0.0473024	0.0775771	0.0914279	0.0616993	0.0708263	0.650712
Discovery	SEVERE	0.000811385	0.0383596	0.00861238	0	0.00960286	0.937367
Discovery	MILD	0.00753353	0.0285357	0.00656282	0	0.0368546	0.917839
Discovery	MILD	0.0149414	0.0105307	0.0283908	0.0237707	0.076784	0.839188
Discovery	MILD	0.0293579	0.0480424	0.0594043	0.0163801	0.0918684	0.750898
Discovery	NEGATIVE	0.0117977	0.0348765	0	0.0317844	0.0602743	0.861267
Discovery	MILD	0.001749	0.11739	0.0779996	0.00202075	0.0553505	0.74549
Discovery	MILD	0.0236753	0.0198718	0.0950128	0.00528518	0.0558184	0.7974
Discovery	NEGATIVE	0	0.0444366	0.000380069	0.00047158	0.040313	0.908561
Discovery	NEGATIVE	0.0226973	0.05832	0.0209853	0	0.0485627	0.845575
Discovery	MILD	0.0250557	0.102697	0.054852	0	0.111621	0.705349
Discovery	MILD	0	0.0132015	0.00259049	0	0	0.98276
Discovery	MILD	0.0358236	0.0472308	0.115698	0.0339409	0.0697768	0.696848
Discovery	MILD	0.0168078	0.0437055	0.0443088	0	0.0665782	0.826286
Discovery	NEGATIVE	0.0219182	0.0764932	0.0280599	0.0141797	0.0520882	0.806531
Discovery	MILD	0.0168258	0.0495973	0.158427	0.00310946	0.0769672	0.695074
Discovery	SEVERE	0.0417906	0.0330124	0.0200519	0	0.0284391	0.876706
Discovery	MILD	0.0116939	0.0524909	0.0445543	0.0147795	0.0393514	0.83713
Discovery	MILD	0.02091	0.112633	0.0413331	0.0061177	0.0850222	0.732735
Discovery	MILD	0.0450112	0.147938	0.0655872	0.10285	0.064927	0.573687
Discovery	SEVERE	0.0243764	0.145239	0.0473455	0.0337015	0.098485	0.650853
Discovery	MILD	0.0508111	0.0342261	0.095003	0.0899208	0.0880044	0.642035
Discovery	MILD	0.0208084	0.0609483	0.0997299	0.0153571	0.0865946	0.716562
Discovery	MILD	0.00777849	0.0273312	0.0302249	0	0.0331189	0.89919
Discovery	MILD	0.0444618	0.0833363	0.0573266	0.0207564	0.0566325	0.737486
Discovery	MILD	0.0436588	0.00996311	0.200753	0.0824911	0.0475217	0.613568
Discovery	NEGATIVE	0.0204312	0.0797603	0.052488	0.0475424	0.035776	0.763989
Discovery	MILD	0.0430071	0.171839	0.0574897	0.00527546	0.113769	0.607656
Discovery	SEVERE	0.00690598	0.0388745	0.0127282	0	0.0198546	0.918774
Discovery	NEGATIVE	0.0639351	0.069587	0.212421	0.0908101	0.0614512	0.501796
Discovery	MILD	0.036278	0.0287818	0.156344	0.121544	0.0592469	0.597805
Discovery	MILD	0.029779	0.0476468	0.0500435	0.000570446	0.0696657	0.802295
Discovery	NEGATIVE	0.0262422	0.0966739	0.0594593	0.0776509	0.0355637	0.70441
Discovery	SEVERE	0	0.0992582	0.0364312	0.050537	0.04151	0.772264
Discovery	MILD	0.0400804	0.0787002	0.0101308	0.0468185	0.0276212	0.796649
Discovery	MILD	0.0371679	0.0356826	0.0634841	0.00720695	0.0636286	0.791953
Discovery	NEGATIVE	0.0287532	0.0555104	0.139852	0.0293242	0.0678071	0.678753
Discovery	MILD	0.0430494	0.0692803	0.0551131	0	0.121151	0.704964
Discovery	MILD	0.0472267	0.0893392	0.0441664	0.0107803	0.0234936	0.778253
Discovery	MILD	0.0199833	0.0671241	0.0296787	0.00897318	0.0422153	0.832025
Discovery	SEVERE	0.0106387	0.0275585	0.0215873	0	0.0220391	0.918176
Discovery	SEVERE	0.00328175	0.00810918	0.00587983	0	0.0143901	0.960734
Discovery	MILD	0.0765712	0.0632128	0.0442736	0.0237225	0.0837481	0.708472
Discovery	SEVERE	0.0325902	0.0301468	0.0413067	0	0.0424115	0.846663
Discovery	MILD	0.00514299	0.0184752	0.0137944	0	0.0650187	0.890455
Discovery	MILD	0.0292358	0.0297693	0.057525	0	0.0320182	0.851452
Discovery	SEVERE	0.0110916	0	0	0.0506364	0.057949	0.872887
Discovery	MILD	0.0625951	0.21127	0.0802129	0.0117575	0.0739729	0.559533
Discovery	MILD	0.00482628	0.0286924	0.0136283	0	0.0111099	0.935469
Discovery	SEVERE	0.00601226	0.0263002	0.00292714	0	0.027359	0.930993
Discovery	SEVERE	0	0.0136582	0.0081445	0	0.0219895	0.951378
Discovery	MILD	0	0	0.0024868	0	0.0231613	0.968668
Discovery	MILD	0.104381	0.0815016	0.096127	0.0562144	0.0660731	0.595703
Discovery	NEGATIVE	0.0661609	0.074049	0.103123	0.0800932	0.0969583	0.579615
Discovery	MILD	0.00461335	0.0162356	0.0282889	0	0.0601414	0.88975
Discovery	NEGATIVE	0.0296259	0.03122	0.0677021	0.0215669	0.0448732	0.804594
Discovery	SEVERE	0	0	0	0	0.0144624	0.981486
Discovery	MILD	0.0122128	0.0327428	0	0.0486458	0.0274606	0.878938
Discovery	MILD	0	0.013483	0	0.0259649	0.0536221	0.90693
Discovery	MILD	0.0262836	0.0741263	0.0105898	0.00885631	0.0220256	0.857648
Discovery	MILD	0.0254937	0.0602333	0	0.0176643	0.0731834	0.816242
Discovery	MILD	0.0130635	0.0723831	0.0695098	0.0145312	0.0381907	0.792322
Discovery	NEGATIVE	0.0106932	0.0452466	0.0266079	0	0.0456227	0.87183
Discovery	MILD	0.0204231	0.118842	0.0355311	0.00999713	0.061589	0.753618
Discovery	SEVERE	0.00377393	0	0.0236771	0	0.00637396	0.962095
Discovery	MILD	0.0118403	0.057407	0.0596324	0.00969569	0.0232697	0.838155
Discovery	MILD	0.409288	0.120091	0.181641	0	0.152808	0.133339
Discovery	MILD	0	0.00385077	0.00650634	0	0.051624	0.933892
Discovery	MILD	0.0233494	0.0236837	0.0891434	0.0146129	0.0621765	0.781467
Discovery	MILD	0.0150722	0.027463	0.0112327	0.022355	0.00776529	0.911793
Discovery	SEVERE	0.0498657	0.0688527	0.0383806	0.0181617	0.199917	0.623179
Discovery	MILD	0.00438079	0.00868427	0	0.00624907	0.0543626	0.917831
Discovery	MILD	0.0182468	0.0388185	0.0339839	0	0.0113168	0.896412
Discovery	SEVERE	0.0621269	0.146551	0.13931	0.0936992	0.0647112	0.492678
Discovery	MILD	0.02181	0.069726	0.038832	0.00229651	0.0275228	0.836625
Discovery	NEGATIVE	0.0706877	0.0333345	0.185497	0.0600077	0.0618648	0.586439
Discovery	MILD	0.0376964	0.0569993	0.0666805	0	0.124146	0.714478
Discovery	NEGATIVE	0.0138485	0.0153548	0.0505897	0	0.00984096	0.903651
Discovery	SEVERE	0	0.0133639	0.00339852	0	0.0286418	0.954596
Discovery	MILD	0.0723024	0.0278569	0.125591	0	0.0350593	0.73813
Discovery	MILD	0	0	0	0	0.00969224	0.984675
Discovery	MILD	0.0276751	0.116493	0.0803973	0.000301531	0.0912302	0.681354
Discovery	SEVERE	0	0.0312056	0	0.0212907	0.0163937	0.93111
Discovery	MILD	0.0318922	0.0867688	0.0910075	0.0601163	0.0638249	0.66639
Discovery	SEVERE	0	0.0179584	0	0	0.00080413	0.976474
Discovery	NEGATIVE	0.0186177	0.0332192	0.0168963	0.0192174	0.0123525	0.897149
Discovery	SEVERE	0.0315167	0.0565396	0.0321009	0	0.0238858	0.850464
Discovery	MILD	0.0350017	0.04946	0.0360346	0	0.0210029	0.854792
Discovery	MILD	0.0104229	0.0932182	0.0439401	0.0179804	0.064425	0.770013
Discovery	SEVERE	0.0214068	0.0732219	0.0497539	0.0588737	0.0656868	0.731057
Discovery	SEVERE	0	0.0110353	0.0085293	0	0.00477666	0.975659
Discovery	NEGATIVE	0	0	0	0.0126843	0.0157593	0.965603
Discovery	SEVERE	0.0122009	0.0964766	0.0729953	0.0381269	0.0579645	0.722236
Discovery	MILD	0.0598884	0.138667	0.133955	0.0366426	0.132423	0.496929
Discovery	MILD	0.0904868	0.0655093	0.151916	0.0406645	0.0888536	0.559921
Discovery	MILD	0.00659896	0.00604864	0.00206901	0	0.053033	0.922542
Discovery	MILD	0.0289382	0.0516603	0.0425603	0	0.0524659	0.818458
Discovery	MILD	0.0177702	0.0259576	0.00426314	0	0.0505552	0.893532
Discovery	SEVERE	0.0276394	0.0179067	0.108413	0	0.0262718	0.818088
Discovery	NEGATIVE	0.0846834	0.0536761	0.134242	0.133349	0.151744	0.441559
Discovery	MILD	0.00419736	0.00896172	0.0890504	0.0279128	0.0814026	0.788475
Discovery	NEGATIVE	0.0240678	0.0289081	0.039649	0.0188885	0.0502316	0.836114
Discovery	SEVERE	0.0026018	0.0146079	0.00565857	0	0.000921618	0.97621
Discovery	SEVERE	0.0250462	0.0509889	0.0588131	0.00525676	0.0594234	0.797476
Discovery	MILD	0.0249512	0.130445	0.0380584	0	0.0928907	0.713654
Discovery	MILD	0	0.0157374	0.0173116	0	0.0359423	0.931009
Discovery	SEVERE	0	0	0.00534768	0	0.0197718	0.974881
Discovery	SEVERE	0.0134289	0.0350758	0.0123058	0	0.00401468	0.930634
Discovery	SEVERE	0.0284776	0.074801	0.0274558	0	0.01625	0.853016
Discovery	MILD	0.0313146	0.0204417	0.0558331	0.0386859	0.0682529	0.78006
Discovery	MILD	0.0261192	0.0348643	0.0307616	0.0082769	0.0382269	0.858271
Discovery	SEVERE	0.0469818	0.0564402	0.0371887	0	0.07612	0.778698
Discovery	MILD	0.0299701	0.0502881	0.125298	0.0722363	0.0312363	0.690938
Discovery	MILD	0.0266061	0.0317208	0.0356855	0.00284372	0.0275763	0.875568
Discovery	MILD	0.00606925	0.0432859	0.00371547	0	0.0428143	0.899489
Discovery	MILD	0.0135138	0.0861044	0.0534666	0	0.0554801	0.791435
Discovery	SEVERE	0.00490096	0.0128772	0	0	0.00741812	0.974369
Discovery	MILD	0.0244273	0.0660005	0.0338608	0	0.032055	0.835659
Discovery	MILD	0.00669076	0.00930663	0.015286	0	0.00672682	0.96199
Discovery	NEGATIVE	0.0168365	0.0691074	0.0576774	0	0.0662273	0.78942
Discovery	MILD	0.00577631	0.0179335	0.0461978	0.00678428	0.0280029	0.893481
Discovery	MILD	0.000340908	0	0	0	0	0.986671
Discovery	MILD	0.0801241	0.11196	0.0458918	0.15589	0.141856	0.464278
Discovery	MILD	0.0600931	0.123797	0.0318634	0	0.0943334	0.687599
Discovery	SEVERE	0	0	0.00591685	0	0	0.993556
Discovery	MILD	0.0261395	0.0214491	0.00938031	0.0634559	0.0435627	0.832328
Discovery	NEGATIVE	0.00732529	0.041411	0.0224736	0	0.0844652	0.842595
Discovery	MILD	0.0380852	0.012933	0.0331636	0.00951007	0.0425158	0.863792
Discovery	MILD	0.0501746	0.0943516	0.0683974	0	0.126518	0.660559
Discovery	MILD	0.00830191	0	0	0	0	0.985491
Discovery	NEGATIVE	0.00932471	0.00856888	0.0177783	0	0	0.960986
Discovery	MILD	0.0467117	0.0643895	0.0713352	0	0.0311321	0.783982
Discovery	SEVERE	0.0324393	0.0406998	0.0309521	0.0200529	0.010315	0.863317
Discovery	MILD	0.0109962	0.0755979	0.0819247	0.00189289	0.103507	0.715562
Discovery	NEGATIVE	0.056908	0.0884275	0.11056	0.0178707	0.0529083	0.673326
Discovery	MILD	0.108462	0.0986477	0.112727	0.024492	0.0487991	0.606872
Discovery	MILD	0.0621263	0.178838	0.0537816	0.0340571	0.181727	0.489469
Discovery	MILD	0.0391562	0.0385093	0.0664512	0	0.0430156	0.812538
Discovery	SEVERE	0.0675981	0.0732018	0.0625339	0.17751	0.0976636	0.521492
Discovery	MILD	0.11611	0.0555277	0.172116	0.110683	0.0989638	0.446048
Discovery	MILD	0.0639162	0.114656	0.0888319	0	0.0605977	0.667274
Discovery	MILD	0.0243013	0.0208803	0.0243892	0	0.0581845	0.864808
Discovery	MILD	0.0698987	0.139702	0.118873	0.0353656	0.0526413	0.583519
Discovery	SEVERE	0.0292308	0.0622198	0.0324258	0	0.0713316	0.80473
Discovery	NEGATIVE	0.0139088	0.0344878	0.0325655	0.0510122	0.0228829	0.845143
Discovery	SEVERE	0.00483888	0.0204735	0	0	0.00825633	0.963563
Discovery	SEVERE	0.0304666	0.0350917	0.0562021	0.0262735	0.0444873	0.806304
Discovery	MILD	0	0	0	0	0.0118318	0.981637
Discovery	NEGATIVE	0	0	0	0	0	0.996176
Discovery	MILD	0	0.00929491	0.00844702	0	0.0578224	0.922297
Discovery	MILD	0.0160513	0.0507493	0.0346016	0.0236225	0.0290387	0.845589
Discovery	MILD	0.0511202	0.11344	0.0936586	0.00973004	0.0754162	0.653537
Discovery	MILD	0.0201309	0.0356273	0.00946731	0	0.0309712	0.896288
Discovery	MILD	0.0250292	0.039789	0.0539302	0.0591264	0.0376055	0.783528
Discovery	SEVERE	0.046431	0.0284683	0.0572487	0	0.031416	0.834869
Discovery	MILD	0.0370015	0.035333	0.0819528	0.038564	0.0680731	0.733406
Discovery	MILD	0.0593522	0.067733	0.224275	0.0383786	0.0507811	0.55934
Discovery	MILD	0.0388406	0.113892	0.100095	0.018418	0.0467294	0.682025
Discovery	MILD	0.0273828	0.02638	0.0529972	0.0143474	0.0455755	0.831152
Discovery	MILD	0.0502604	0.0626761	0.11232	0.0458175	0.30968	0.415826
Discovery	SEVERE	0.0162362	0.0404927	0.01165	0	0.0431617	0.886588
Discovery	MILD	0.0200257	0.0385246	0.0588385	0	0.0426873	0.833143
Discovery	MILD	0.0074309	0.0223403	0	0.00514081	0.0114992	0.950564
Discovery	SEVERE	0.0056134	0.00436037	0.00644425	0	0	0.981341
Discovery	NEGATIVE	0.0224725	0.0390381	0.0415785	0	0.0544311	0.840904
Discovery	MILD	0.0311036	0.0691851	0.0660635	0.0515053	0.101086	0.679832
Discovery	MILD	0.0458395	0.057552	0.125973	0.0369223	0.0435133	0.6902
Discovery	MILD	0.0123863	0.0552857	0.0434859	0	0.0828145	0.802688
Discovery	MILD	0.0673332	0.200953	0.0753591	0.103135	0.0513357	0.501884
Discovery	MILD	0.028766	0.043529	0.0276336	0	0.0930657	0.803866
Discovery	NEGATIVE	0.00672	0.0184602	0.0196114	0	0.0674458	0.886454
Discovery	MILD	0.00588301	0.0415546	0.0613104	0.0345552	0.0576543	0.79423
Discovery	MILD	0.0509793	0.0824108	0.0526951	0.00794088	0.177645	0.626906
Discovery	MILD	0.0100323	0.0235564	0.00999498	0.0213811	0.0313304	0.896297
Discovery	NEGATIVE	0.00681892	0.0182151	0.0299606	0	0.0423988	0.89577
Discovery	SEVERE	0.0203502	0.0424732	0.0188089	0	0.0195067	0.897974
Discovery	MILD	0.0741747	0.0722757	0.154996	0.0552675	0.0639345	0.579352
Discovery	MILD	0.0117286	0.114312	0.0371752	0.00585332	0.0538089	0.775227
Discovery	MILD	0.0236863	0.0353395	0.0716827	0	0.0567606	0.812531
Discovery	MILD	0	0.0379199	0.0117335	0	0.0673674	0.87799
Discovery	NEGATIVE	0.000602078	0.0433141	0	0	0.013936	0.936712
Discovery	MILD	0.0564115	0.0651281	0.20638	0.0127677	0.0706525	0.588385
Discovery	NEGATIVE	0	0.0771059	0.0715123	0.254055	0.0474018	0.549925
Discovery	NEGATIVE	0.000591064	0	0	0	0.038048	0.950511
Discovery	MILD	0.0331873	0.11179	0.112052	0.0571314	0.08212	0.60372
Discovery	MILD	0.023346	0.044037	0.0443894	0.029467	0.0461249	0.811968
Discovery	SEVERE	0.00864872	0.0440391	0.0069337	0	0.0666093	0.86847
Discovery	MILD	0.00120815	0.0202286	0.00659963	0	0.069831	0.892089
Discovery	SEVERE	0.0276724	0.0445875	0.00974369	0.00432886	0.0115919	0.900392
Discovery	MILD	0.00467854	0.00875373	0.00130368	0	0.0310846	0.941033
Discovery	MILD	0.0361311	0.112079	0.00515776	0.166362	0.0570724	0.623197
Discovery	MILD	0.0428296	0.0627626	0.127036	0	0.0306821	0.735987
Discovery	MILD	0.0565798	0.112774	0.0835677	0.0143656	0.063002	0.669711
Discovery	MILD	0.00192195	0.00317913	0.0202871	0	0	0.969992
Discovery	MILD	0.0139099	0.0194875	0.0433573	0.0303536	0.0767988	0.814992
Discovery	MILD	0.020574	0.0628953	0.0303666	0	0.0348879	0.851276
Discovery	MILD	0	0.00525884	0.00313917	0	0.0627293	0.917613
Discovery	SEVERE	0.0216552	0.0917051	0.0546302	0	0.056421	0.775588
Discovery	MILD	0.0279983	0.0215644	0.165983	0	0.085663	0.697918
Discovery	MILD	0.0178405	0.0258995	0.0795433	0	0.064112	0.810584
Discovery	SEVERE	0.109622	0.0690206	0.0518998	0	0.0854796	0.677282
Discovery	SEVERE	0.00300009	0.0214453	0	0.015416	0	0.960139
Discovery	MILD	0.0271974	0.067727	0.0503298	0.032964	0.0761692	0.745612
Discovery	MILD	0.0574229	0.0497949	0.156887	0.064842	0.0663446	0.604709
Discovery	MILD	0.06314	0.078239	0.132082	0.0478779	0.0584005	0.62026
Discovery	MILD	0.044262	0.058364	0.0446771	0	0.027434	0.825263
Discovery	MILD	0.0194145	0.0398082	0.156735	0.0403209	0.0535605	0.687923
Discovery	MILD	0.00819533	0.0280526	0.0375641	0	0.0958233	0.828249
Discovery	MILD	0.0257032	0.0343356	0.148227	0.00768318	0.0232358	0.760815
Discovery	NEGATIVE	0.068176	0.108474	0.114942	0.0386395	0.0719721	0.592249
Discovery	MILD	0.00287804	0.0292941	0.0185246	0	0.110017	0.836541
Discovery	MILD	0.0421957	0.0128294	0.0403395	0.00421959	0.0418204	0.854246
Discovery	MILD	0.0120643	0.0629175	0.0214917	0	0.0636524	0.832963
Discovery	MILD	0.00622785	0.0198966	0.0221756	0	0.0410129	0.909141
Discovery	MILD	0.0952294	0.0131881	0.112361	0.243252	0.108349	0.427621
Discovery	NEGATIVE	0.00595818	0.0356542	0.0287498	0	0.0957482	0.831893
Discovery	MILD	0.0197658	0.0431869	0.0279453	0	0.0885422	0.816532
Discovery	MILD	0.0117223	0.0310912	0.0344902	0	0.0340037	0.88651
Discovery	MILD	0.107657	0.0118054	0.0607665	0	0.0976212	0.72193
Discovery	MILD	0.0416487	0.0446248	0.0614435	0.00911089	0.0620633	0.7757
Discovery	MILD	0.0431217	0.0134689	0.111088	0	0.020865	0.809655
Discovery	SEVERE	0.00184117	0	0.00142967	0	0	0.996348
Discovery	MILD	0.0282292	0.0950351	0.0625229	0.0290672	0.0506995	0.732857
Discovery	MILD	0.0319115	0.0407341	0.0460039	0.00607333	0.0679063	0.804133
Discovery	MILD	0.0128168	0.0865144	0	0.0904604	0.0567929	0.753415
Discovery	MILD	0.0348397	0.148134	0.119354	0.0131972	0.0599355	0.624539
Discovery	MILD	0	0	0	0	0.0427716	0.952399
Discovery	MILD	0.0610149	0.0327538	0.128833	0.0927421	0.053746	0.625157
Discovery	NEGATIVE	0.0122158	0.0487778	0.0358176	0	0.0218471	0.879537
Discovery	NEGATIVE	0.042338	0.0887403	0.130036	0.0160155	0.0400466	0.682536
Discovery	MILD	0.0171037	0.0179681	0.0042861	0	0	0.957131
Discovery	SEVERE	0.0166778	0.035516	0.0229072	0	0.0385594	0.8804
Discovery	SEVERE	0.0352051	0.0247663	0.0233169	0	0.0817431	0.832237
Discovery	MILD	0.00372107	0.0229	0.0537886	0	0.110487	0.804979
Discovery	MILD	0.020259	0.0508297	0.0223712	0	0.077103	0.824171
Discovery	MILD	0.00634441	0.101407	0.0513308	0	0.0860098	0.754908
Discovery	MILD	0.0449355	0.0834028	0.141684	0.0492636	0.0273488	0.651994
Discovery	MILD	0.0209799	0.00888464	0.0425257	0	0.0434198	0.87944
Discovery	MILD	0.0425719	0.0530499	0.0311095	0	0.039866	0.827359
Discovery	SEVERE	0.0794068	0.025056	0.0615745	0	0.0179486	0.811299
Discovery	SEVERE	0.00403477	0.00680923	0.00943846	0	0	0.979718
Discovery	SEVERE	0.0562985	0.013352	0.0379219	0.00256025	0.110768	0.776387
Discovery	SEVERE	0.0115459	0.0107741	0.0158711	0	0.00250205	0.959307
Discovery	MILD	0.00162601	0	0.0137375	0	0	0.98291
Discovery	SEVERE	0.0212279	0.00960081	0.00844177	0	0.0185094	0.939491
Discovery	SEVERE	0.0202867	0.0132311	0.0163431	0	0.0287487	0.92139
Discovery	SEVERE	0.0115423	0.024078	0.00799316	0	0	0.953453
Discovery	SEVERE	0.0119935	0	0	0	0	0.985642
Discovery	SEVERE	0.00244628	0.00841493	0.0145244	0	0.0399801	0.933577
Discovery	MILD	0.0419521	0.136888	0.0611666	0.0152536	0.0764544	0.664823
Discovery	SEVERE	0	0	0.00540269	0	0	0.994597
Discovery	SEVERE	0.000221524	0.00619557	0.0143317	0	0	0.978147
Discovery	MILD	0.00165706	0.0430813	0.0237168	0	0.0214757	0.905178
Discovery	SEVERE	0.0213573	5.34132e+09	0.0156675	0	0.0494088	0.913454
Discovery	SEVERE	0.0166143	0.0338385	0.0174642	0	0.00143479	0.921372
Discovery	SEVERE	0.0242927	0.0394577	0	0.030473	0.0654199	0.840357
Discovery	MILD	0.00852564	0.0151544	0.0232601	0	0.0720848	0.876676
Discovery	SEVERE	0.0151581	0.00363023	0.0233149	4.57934e+09	0.0577559	0.894829
Discovery	MILD	0.126288	0.13409	0.117655	0.168044	0.136894	0.304056
Discovery	MILD	0.0369154	0.0721737	0.0590517	0.0432741	0.130729	0.657856
Discovery	SEVERE	0.0284784	0	0.0389585	0	0.00597115	0.926592
Discovery	MILD	0.0455979	0.0372075	0.210225	0.0352985	0.105648	0.566022
Discovery	MILD	0.00569386	0	0.0725711	0.0284975	0.0477485	0.843542
Discovery	MILD	0.0576016	0.0507673	0.0890984	0.0450613	0.053633	0.699903
Discovery	MILD	0.0412448	0.0628806	0.10556	0.0101675	0.0477894	0.730369
Discovery	NEGATIVE	0.0100352	0.0570869	0.0256693	0.0160981	0.0659422	0.820163
Discovery	SEVERE	0.0280386	0.0136254	0.0265366	0	0.046986	0.88079
Discovery	MILD	0.0504482	0.0604955	0.11167	0.0593058	0.059302	0.657714
Discovery	MILD	0.0480228	0.0992554	0.0637856	0.0264851	0.110017	0.652434
Discovery	MILD	0.0217572	0.142408	0.0151873	0	0.0605454	0.755887
Discovery	MILD	0.0136242	0.0392229	0.0320382	0.0192662	0.0453334	0.849954
Discovery	SEVERE	0	0	0.00662382	0	0.0016999	0.988
Discovery	MILD	0.00816311	0.0360854	0.0100251	0.0201334	0.0899105	0.833884
Discovery	MILD	0.0198147	0.0632997	0.0522771	0.0065082	0.0343376	0.821462
Discovery	MILD	0.0332128	0.0472717	0.111874	0.00356912	0.0479618	0.75611
Discovery	MILD	0.022925	0.0768435	0.0351084	0.0406096	0.0763848	0.748129
Discovery	MILD	0.0473334	0.141906	0.127946	0.0418865	0.138154	0.502048
Discovery	MILD	0.00499172	0.0725853	0.0331541	0.124832	0.0810081	0.68032
Discovery	MILD	0.0665567	0.1214	0.122648	0.214371	0.0852683	0.389756
Discovery	MILD	0.0179733	0.0643757	0.0252302	0.00161089	0.071135	0.817908
Discovery	MILD	0.00575537	0.0131118	0.0119392	0	0.0359525	0.928559
Discovery	MILD	0.000462425	0.0039226	0.0106692	0	0.00715398	0.974389
Discovery	MILD	0	0	0	0	0	1
Discovery	MILD	0.03547	0.0694393	0.0535441	0.000796932	0.029507	0.811243
Discovery	MILD	0.00694433	0.00980433	0.0172719	0	0.0105027	0.953778
Discovery	MILD	0.00569268	0.0105205	0	0.0146745	0.0142972	0.947703
Replication	NEGATIVE	0.0322302	0.0311186	0.0312777	0	0.0414437	0.860134
Replication	NEGATIVE	0.103488	0.050633	0.156157	0.180494	0.116845	0.392384
Replication	NEGATIVE	0.0272534	0.149023	0.104135	0.0395904	0.0991684	0.58083
Replication	NEGATIVE	0	0	0.0220792	0.0900951	0.0803944	0.801688
Replication	NEGATIVE	0.00897195	0.019803	0.00793273	0	0.0431599	0.918048
Replication	NEGATIVE	0	0.0125331	0	0.00407265	0.0612928	0.920599
Replication	NEGATIVE	0.00934997	0.0668807	0.0145883	0	0.0211193	0.888062
Replication	NEGATIVE	0.0552934	0.100271	0.0921189	0.267756	0.0774802	0.407081
Replication	NEGATIVE	0.0202851	0.0227037	0.139945	0.0245194	0.0725023	0.718588
Replication	NEGATIVE	0.0300434	0.0625592	0.0442457	0	0.0983395	0.759813
Replication	NEGATIVE	0	0.00884718	0.0114435	0	0	0.974968
Replication	NEGATIVE	0.009778	0.0200971	0.0131586	0	0.0391926	0.917774
Replication	NEGATIVE	0	0.00864013	0.0145025	0	0.019852	0.956732
Replication	NEGATIVE	0.0024009	0.0236196	0.0142372	0.00864144	0.0588613	0.89224
Replication	NEGATIVE	0.0410682	0.165993	0.0303977	0.0884286	0.0587046	0.615407
Replication	NEGATIVE	0.0676539	0.0486713	0.147493	0.0941277	0.111471	0.530584
Replication	NEGATIVE	0.00102275	0.0649501	0.00289488	0.0798223	0.0846729	0.766637
Replication	NEGATIVE	0.00267526	0.0188056	0.0346516	0	0.0194234	0.923338
Replication	NEGATIVE	0.00557792	0.00367817	0.00320877	0	0.0732596	0.914276
Replication	NEGATIVE	0.00556382	0.00337911	0.0251184	0	0.0237208	0.940265
Replication	NEGATIVE	0	0.00546007	0.0147724	0.0105992	0.0879385	0.878898
Replication	NEGATIVE	0.00321587	0.0105864	0.0457417	0.0148491	0.0989909	0.824567
Replication	NEGATIVE	0.0312144	0.0509494	0.0633052	0.0683515	0.0759328	0.710247
Replication	NEGATIVE	0.00348399	0.0766926	0.156119	0.0439377	0.0648197	0.654947
Replication	NEGATIVE	0.0493245	0.0437137	0.187736	0.0237046	0.0937198	0.601801
Replication	NEGATIVE	0.000824929	0.0235644	0.00824628	0	0.0260774	0.936062
Replication	NEGATIVE	0.0702873	0.0950132	0.118379	0.0501706	0.0516901	0.611803
Replication	NEGATIVE	0.0346285	0.0768817	0.0491924	0.00774242	0.0626744	0.766271
Replication	NEGATIVE	0.0163996	0	0	0	0.0440465	0.939554
Replication	NEGATIVE	0.172186	0.135575	0.136309	0.0897324	0.121292	0.344907
Replication	NEGATIVE	0.0430646	0.00563408	0.0102701	0	0.0842618	0.85329
Replication	NEGATIVE	0.0230097	0.0311359	0.0478585	0.00925875	0.0700291	0.8148
Replication	NEGATIVE	0.0329313	0.0909134	0.110067	0.000434096	0.106164	0.659491
Replication	NEGATIVE	0.0397416	0.0881127	0.105849	0.0256164	0.0603279	0.680353
Replication	NEGATIVE	0.022422	0.0417637	0.0845222	0.0391161	0.0411012	0.771075
Replication	NEGATIVE	0.0348722	0.038567	0.117216	0.121019	0.0600387	0.628286
Replication	NEGATIVE	0.0494246	0.0448845	0.0428035	0	0.0551897	0.80043
Replication	NEGATIVE	0.0440065	0.0423075	0.142762	0.0216801	0.0521109	0.697133
Replication	NEGATIVE	0.049547	0.023471	0.17012	0.0536041	0.0956892	0.607568
Replication	NEGATIVE	0.0396815	0.0918239	0.0512581	0	0.0582833	0.758953
Replication	NEGATIVE	0.0260202	0.0852967	0.115648	0.0360278	0.0724128	0.664595
Replication	NEGATIVE	0.00435187	0.110216	0.0765697	0.0735725	0.126236	0.609054
Replication	NEGATIVE	0.0313652	0.0242935	0.0591806	0	0.0318106	0.85335
Replication	NEGATIVE	0.0224783	0.0191209	0.0832494	0.019772	0.075099	0.78028
Replication	NEGATIVE	0.0337981	0.0437532	0.140174	0.0485485	0.0546254	0.679101
Replication	NEGATIVE	0.0322304	0.0583581	0.212736	0	0.0781367	0.618539
Replication	NEGATIVE	0.0357305	0.102468	0.0762534	0	0.0522972	0.731897
Replication	MILD	0.0340271	0.0326377	0.0676346	0.0243441	0.0763757	0.763832
Replication	MILD	0.0563068	0.0193788	0.266607	0.0170172	0.0441763	0.596514
Replication	MILD	0.00857941	0.0317888	0.00249916	0.0221439	0	0.932733
Replication	MILD	0.0207622	0.0338617	0.0331975	0.00205864	0.0923579	0.817762
Replication	MILD	0.00391653	0.0162861	0.0279486	0	0.0443967	0.905348
Replication	MILD	0.0830231	0.057196	0.0356592	0.00995069	0.100103	0.711332
Replication	NEGATIVE	0.0242016	0.0433543	0.0880558	0.0108356	0.0637164	0.769836
Replication	MILD	0.0356286	0.0869521	0.0865392	0.0384836	0.0858258	0.664238
Replication	NEGATIVE	0.0174002	0.0584515	0.0699909	0.00941398	0.101375	0.74262
Replication	MILD	0.0542685	0.0698568	0.182336	0.0398073	0.07735	0.576382
Replication	NEGATIVE	0.0125606	0.041571	0.0536199	0	0.0745146	0.817734
Replication	MILD	0.0111904	0.0393201	0.0231004	0	0.0650861	0.861303
Replication	MILD	0.0129354	0.0296099	0.0191015	0.0430669	0.0660183	0.829268
Replication	NEGATIVE	0	0.0685806	0	0.0427418	0.0304273	0.857256
Replication	MILD	0.0511351	0.0429532	0.084552	0.00552394	0.101196	0.71063
Replication	NEGATIVE	0.00301318	0.0102444	0.0701076	0.0545841	0.0702731	0.791778
Replication	MILD	0	0.0360458	0	0.0586208	0.0733385	0.831995
Replication	MILD	0.0231337	0.0449536	0.101949	0.0349448	0.127129	0.667891
Replication	MILD	0	0.0294247	0.0299799	0.00862033	0.0285894	0.903386
Replication	MILD	0.0290396	0.0561489	0.129533	0.0841473	0.0846083	0.616523
Replication	MILD	0.00112829	0.0828082	0.0312768	0.102413	0.0426511	0.739722
Replication	MILD	0.0407041	0.0766424	0.0669677	0.0367051	0.0730079	0.705973
Replication	MILD	0.0321655	0.0611648	0.11931	0.00445828	0.0484247	0.731491
Replication	MILD	0.0343894	0.0822313	0.148906	0.0393035	0.0609504	0.633201
Replication	MILD	0.0271503	0.0414225	0.0386767	0.167135	0.0411767	0.684438
Replication	MILD	0.011995	0.0600918	0.0659902	0.146008	0.0833632	0.632551
Replication	MILD	0.0350979	0.06626	0.0983473	0.088998	0.0605336	0.650763
Replication	MILD	0.0106818	0.0657234	0.0712925	0.0728493	0.118441	0.661012
Replication	MILD	0.0142073	0.127137	0.0175889	0.0882615	0.0741603	0.678645
Replication	MILD	0.0389367	0.0682449	0.136785	0.0435049	0.0841567	0.628372
Replication	SEVERE	0.00574426	0.0359315	0.081173	0	0.0749129	0.801442
Replication	SEVERE	0	0.0623261	0.0089905	0	0.0430156	0.885668
Replication	MILD	0.0312485	0.0788644	0.0652777	0	0.0804097	0.7442
Replication	MILD	0.0103137	0.0299366	0.108421	0.0874868	0.0954198	0.668422
Replication	MILD	0.0130044	0.0526252	0.0734824	0.00428998	0.112609	0.742855
Replication	SEVERE	0.0145855	0.0615952	0.0311155	0	0.0481267	0.843115
Replication	SEVERE	0	0.00342702	0	0	0.00454012	0.982055
Replication	MILD	0.0258182	0.0223002	0.0987383	0	0.0640913	0.789052
Replication	MILD	0.0237557	0.0423356	0.0413986	0	0.0223059	0.870204
Replication	NEGATIVE	0.0383869	0.128051	0.0994588	0.0118563	0.106603	0.615644
Replication	NEGATIVE	0.0073687	0.0324859	0.033618	0	0.054474	0.869038
Replication	MILD	0.0418683	0.038726	0.152127	0.027273	0.0736495	0.666357
Replication	MILD	0	0.000599776	0	0	0.034615	0.962884
Replication	MILD	0.0341665	0.0586874	0.0241905	0.00438969	0.0478446	0.829302
Replication	MILD	0.0185472	0.0378174	0.0426185	0.00652428	0.0867981	0.805099
Replication	MILD	0.00667562	0	0	0	0	0.993085
Replication	MILD	0.052999	0.0209154	0.0434337	0.0627833	0.0996574	0.720211
Replication	MILD	0.0114439	0.0103753	0.0217263	0	0.0515578	0.903363
Replication	MILD	0	0.00077079	0.00114943	0	0	0.994647
Replication	MILD	0.0119125	0.0298779	0.0184794	0.00238735	0.0240595	0.913283
Replication	MILD	0.0288369	0.0275711	0.019179	0.0401261	0.046399	0.837106
Replication	MILD	0.0992188	0.120771	0.0702002	0.0124267	0.0727864	0.614393
Replication	MILD	0.0109568	0.0246022	0.0192224	0	0.0153575	0.926713
Replication	MILD	0	0	0	0	0	0.99921
Replication	MILD	0.0278426	0.0652422	0.0582277	0.0361305	0.0457743	0.766783
Replication	MILD	0.0330553	0.0192869	0.0906517	0.0582672	0.0382538	0.759872
Replication	MILD	0.0244375	0.0327269	0.0124632	0.0344201	0.0324261	0.853602
Replication	SEVERE	0.00883616	0.037432	0.013471	0	0.0102126	0.930048
Replication	MILD	0.00606829	0.0240382	0	0	0.00606741	0.961582
Replication	MILD	0.0624519	0.0748905	0.185356	0.186518	0.0913035	0.399
Replication	MILD	0.000855454	0.0279442	0.0105046	0	0.0617887	0.896613
Replication	MILD	0.0139144	0.0147622	0.0148604	0	0.0668227	0.884793
Replication	MILD	0.0135791	0.0167165	0.0254333	0	0.0215655	0.921506
Replication	MILD	0.00239797	0.0278719	0.0215493	0	0	0.948181
Replication	MILD	0.0592869	0.0397706	0.0438161	0	0.0718833	0.782885
Replication	SEVERE	0	0.0307802	0.00641123	0	0.0217406	0.938642
Replication	MILD	0.0863134	0.0521595	0.195866	0.0789181	0.088393	0.49835
Replication	MILD	0.0263271	0.0374414	0.0235763	0.0106294	0.0442922	0.857734
Replication	SEVERE	0.0023674	0.000746737	0	0	0.0187271	0.972781
Replication	MILD	0	0.0284012	0.00352775	0	0.0208538	0.946022
Replication	SEVERE	0.0446693	0.0158794	0.0857383	0.0466209	0.0429721	0.76412
Replication	SEVERE	0	0.10345	0.0524941	0.0366087	0.0529627	0.754485
Replication	SEVERE	0.0154569	0.012548	0	0.00481154	0.0408859	0.926052
Replication	MILD	0.0178926	0.0255947	0.0701473	0.0093011	0.0700458	0.805721
Replication	MILD	0.0128095	0.0731303	0	0.0973119	0.048871	0.767877
Replication	MILD	0.0211627	0.0138684	0.021189	0	0	0.94378
Replication	SEVERE	0	0	0.00285264	0	0.0116367	0.98458
Replication	SEVERE	0	0	0.0592583	0.00668987	0.00740508	0.922645
Replication	MILD	0.00218169	0.0213582	0.0132365	0	0.0637386	0.899485
Replication	MILD	0.00118838	0.0424788	0.0315784	0.0307296	0.0522509	0.841774
Replication	SEVERE	0.00412581	0	0	0.00183269	0.0150845	0.978957
Replication	MILD	0.0417599	0.0868541	0.0558159	0	0.062981	0.752589
Replication	MILD	0.0136114	0.110681	0.101389	0.0846464	0.0990692	0.590465
Replication	MILD	0.00919986	0.0435087	0.00163601	0	0.0376719	0.906957
Replication	MILD	0.00605916	0.0215211	0.0302496	0	0.0261384	0.915736
Replication	MILD	0	0	0.00694501	0.00275174	0.0524387	0.932184
Replication	MILD	0.0330142	0.0160294	0.00819608	0	0.0173778	0.925143
Replication	MILD	0.00514583	0.0196035	0.0102994	0	0	0.96451
Replication	MILD	0.0169158	0.0261551	0.0316469	0	0.036151	0.883539
Replication	MILD	0.0229416	0.0104882	0.0491499	0.0245901	0.0538562	0.834295
Replication	MILD	0.0225366	0.0559464	0.0483228	0	0.149522	0.723672
Replication	MILD	0.034026	0.0367801	0.0197504	0.0176154	0.039189	0.850088
Replication	MILD	0.0421989	0.0023906	0.031915	0.0599807	0.088264	0.772672
Replication	MILD	0.0106656	0.0527891	0.0101313	0	0.0222887	0.903187
Replication	MILD	0.00135888	0.00673789	0.0135102	0	0.0222577	0.956135
Replication	MILD	0.00850648	0.0635157	0.0332769	0.00640176	0.00979924	0.8785
Replication	MILD	0.0255647	0.0415254	0.135731	0.0581465	0.0855827	0.653449
Replication	MILD	0.0727318	0.0360616	0.141594	0.0494003	0.0981465	0.600391
Replication	SEVERE	0.016841	0.00968393	0.0233535	0.0132988	0.0341048	0.902609
Replication	MILD	0.0272779	0.0455241	0.0333497	0.0192104	0.0573587	0.81216
Replication	MILD	0.0935443	0.0560277	0.173837	0.00442765	0.0586668	0.613497
Replication	MILD	0.00823462	0.0437619	0.0332145	0	0.0361692	0.878123
Replication	MILD	0	0	0.00391048	0	0.0589945	0.934473
Replication	SEVERE	0.00291201	0.0975151	0.00306701	0	0.033534	0.862972
Replication	MILD	0.0467702	0.0545655	0.0780196	0.0340005	0.102833	0.683812
Replication	MILD	0.0170546	0.0653185	0.0397103	0.0623508	0.143021	0.671335
Replication	MILD	0.0105611	0.024607	0.0199753	0.022232	0.129086	0.790892
Replication	MILD	0.00796955	0.0942104	0.132274	0.0433253	0.0528569	0.669352
Replication	MILD	0.0302977	0.0375867	0.0483106	0	0.0272725	0.85093
Replication	MILD	0.0239168	0.0470647	0.00801337	0.0452627	0.0611879	0.813847
Replication	MILD	0.025189	0.0527456	0.0241943	0	0.0800841	0.815816
Replication	MILD	0.0226221	0.0607093	0.0230974	0.145918	0.0904457	0.657207
Replication	MILD	0.0121353	0.0344478	0.0317068	0.012068	0.0865177	0.823124

## Sheet: Figure2A
ID	Description	GeneRatioUp	GeneRatioDown	BgRatioUp	BgRatioDown	pvalue	geneID	Count	Model	Direction	logpvalue
R-HSA-913531	Interferon Signaling	9	32	199	10704	4.29119e-09	ADAR/DDX58/BST2/IRF7/RSAD2/MX1/TRIM22/IFIT3/TRIM34	9	Mild - Negative	Hypomethylated	8.36742
R-HSA-909733	Interferon alpha/beta signaling	6	32	70	10704	4.98322e-08	ADAR/BST2/IRF7/RSAD2/MX1/IFIT3	6	Mild - Negative	Hypomethylated	7.30249
R-HSA-909733	Interferon alpha/beta signaling	5	27	70	10704	7.47006e-07	ADAR/BST2/IRF7/MX1/IFIT3	5	Severity	Hypomethylated	6.12668
R-HSA-913531	Interferon Signaling	6	27	199	10704	8.18362e-06	ADAR/BST2/IRF7/TRIM22/MX1/IFIT3	6	Severity	Hypomethylated	5.08705
R-HSA-111885	Opioid Signalling	6	94	92	10704	0.000151737	PDE4D/GNG7/PPP3R1/PRKAR1A/GNG2/GNAO1	6	Severity	Hypermethylated	3.81891
R-HSA-9664407	Parasite infection	5	94	59	10704	0.000161544	FGR/WIPF2/WIPF1/CYFIP2/LYN	5	Severity	Hypermethylated	3.79171
R-HSA-9664417	Leishmania phagocytosis	5	94	59	10704	0.000161544	FGR/WIPF2/WIPF1/CYFIP2/LYN	5	Severity	Hypermethylated	3.79171
R-HSA-9664422	FCGR3A-mediated phagocytosis	5	94	59	10704	0.000161544	FGR/WIPF2/WIPF1/CYFIP2/LYN	5	Severity	Hypermethylated	3.79171
R-HSA-909733	Interferon alpha/beta signaling	3	17	70	10704	0.000170559	IRF7/MX1/IFIT3	3	Severe - Negative	Hypomethylated	3.76812
R-HSA-913531	Interferon Signaling	4	17	199	10704	0.000228156	TRIM22/IRF7/MX1/IFIT3	4	Severe - Negative	Hypomethylated	3.64177
R-HSA-9658195	Leishmania infection	9	94	252	10704	0.000358353	FGR/GNG7/WIPF2/GPR176/WIPF1/PRKAR1A/GNG2/CYFIP2/LYN	9	Severity	Hypermethylated	3.44569
R-HSA-9664407	Parasite infection	5	120	59	10704	0.000502922	CYFIP2/CRK/ELMO1/WIPF1/LYN	5	Mild - Negative	Hypermethylated	3.2985
R-HSA-9664417	Leishmania phagocytosis	5	120	59	10704	0.000502922	CYFIP2/CRK/ELMO1/WIPF1/LYN	5	Mild - Negative	Hypermethylated	3.2985
R-HSA-9664422	FCGR3A-mediated phagocytosis	5	120	59	10704	0.000502922	CYFIP2/CRK/ELMO1/WIPF1/LYN	5	Mild - Negative	Hypermethylated	3.2985
R-HSA-5621575	CD209 (DC-SIGN) signaling	3	94	21	10704	0.000777801	CREBBP/RAF1/LYN	3	Severity	Hypermethylated	3.10913
R-HSA-2029480	Fcgamma receptor (FCGR) dependent phagocytosis	5	94	86	10704	0.000932879	FGR/WIPF2/WIPF1/CYFIP2/LYN	5	Severity	Hypermethylated	3.03017
R-HSA-109582	Hemostasis	14	94	621	10704	0.000988357	SERPINC1/PHF21A/EHD1/FGR/GNG7/DOCK8/STXBP2/CAP1/PRKAR1A/GNG2/HDAC1/RAF1/TUBB1/LYN	14	Severity	Hypermethylated	3.00509
R-HSA-6804114	TP53 Regulates Transcription of Genes Involved in G2 Cell Cycle Arrest	3	120	18	10704	0.000991576	ZNF385A/RBL1/CARM1	3	Mild - Negative	Hypermethylated	3.00367
R-HSA-3247509	Chromatin modifying enzymes	10	120	274	10704	0.00100011	SETD1B/CREBBP/KDM4B/PHF21A/HAT1/NCOR1/PHF20/GATAD2A/CARM1/NFKB1	10	Mild - Negative	Hypermethylated	2.99995
R-HSA-4839726	Chromatin organization	10	120	274	10704	0.00100011	SETD1B/CREBBP/KDM4B/PHF21A/HAT1/NCOR1/PHF20/GATAD2A/CARM1/NFKB1	10	Mild - Negative	Hypermethylated	2.99995
R-HSA-445717	Aquaporin-mediated transport	4	94	52	10704	0.00109392	GNG7/PRKAR1A/AQP8/GNG2	4	Severity	Hypermethylated	2.96101
R-HSA-194138	Signaling by VEGF	6	120	108	10704	0.00132195	CYFIP2/CTNND1/CRK/ELMO1/VEGFB/ROCK1	6	Mild - Negative	Hypermethylated	2.87878
R-HSA-180024	DARPP-32 events	3	94	26	10704	0.00147298	PDE4D/PPP3R1/PRKAR1A	3	Severity	Hypermethylated	2.8318
R-HSA-5621575	CD209 (DC-SIGN) signaling	3	120	21	10704	0.00157704	CREBBP/NFKB1/LYN	3	Mild - Negative	Hypermethylated	2.80216
R-HSA-194315	Signaling by Rho GTPases	13	120	455	10704	0.00172648	FMNL1/CYFIP2/PREX1/SPC24/WIPF1/EVL/FGD4/ARHGAP15/ROCK1/TUBB1/ARHGAP18/ARHGAP10/ARHGEF7	13	Mild - Negative	Hypermethylated	2.76284
R-HSA-202040	G-protein activation	3	94	28	10704	0.00183256	GNG7/GNG2/GNAO1	3	Severity	Hypermethylated	2.73694
R-HSA-350054	Notch-HLH transcription pathway	3	94	28	10704	0.00183256	CREBBP/NCOR1/HDAC1	3	Severity	Hypermethylated	2.73694
R-HSA-400042	Adrenaline,noradrenaline inhibits insulin secretion	3	94	28	10704	0.00183256	GNG7/GNG2/CACNA1D	3	Severity	Hypermethylated	2.73694
R-HSA-4086398	Ca2+ pathway	4	94	62	10704	0.00210855	GNG7/PPP3R1/GNG2/GNAO1	4	Severity	Hypermethylated	2.67602
R-HSA-877300	Interferon gamma signaling	3	32	91	10704	0.0024666	IRF7/TRIM22/TRIM34	3	Mild - Negative	Hypomethylated	2.6079
R-HSA-2029480	Fcgamma receptor (FCGR) dependent phagocytosis	5	120	86	10704	0.00275285	CYFIP2/CRK/ELMO1/WIPF1/LYN	5	Mild - Negative	Hypermethylated	2.56022
R-HSA-1257604	PIP3 activates AKT signaling	3	12	264	10704	0.00276662	PSMC6/AKT1S1/PHLPP1	3	Severe - Mild	Hypermethylated	2.55805
R-HSA-983231	Factors involved in megakaryocyte development and platelet production	7	120	168	10704	0.00278986	EHD1/PHF21A/DOCK8/DOCK2/AKAP1/TUBB1/ZFPM1	7	Mild - Negative	Hypermethylated	2.55442
R-HSA-163359	Glucagon signaling in metabolic regulation	3	94	33	10704	0.00295686	GNG7/PRKAR1A/GNG2	3	Severity	Hypermethylated	2.52917
R-HSA-9022692	Regulation of MECP2 expression and activity	3	94	33	10704	0.00295686	HIPK2/NCOR1/HDAC1	3	Severity	Hypermethylated	2.52917
R-HSA-983231	Factors involved in megakaryocyte development and platelet production	6	94	168	10704	0.00356561	PHF21A/EHD1/DOCK8/PRKAR1A/HDAC1/TUBB1	6	Severity	Hypermethylated	2.44787
R-HSA-9662851	Anti-inflammatory response favouring Leishmania parasite infection	6	94	169	10704	0.00367116	FGR/GNG7/GPR176/PRKAR1A/GNG2/LYN	6	Severity	Hypermethylated	2.4352
R-HSA-9664433	Leishmania parasite growth and survival	6	94	169	10704	0.00367116	FGR/GNG7/GPR176/PRKAR1A/GNG2/LYN	6	Severity	Hypermethylated	2.4352
R-HSA-5663213	RHO GTPases Activate WASPs and WAVEs	3	94	36	10704	0.00379676	WIPF2/WIPF1/CYFIP2	3	Severity	Hypermethylated	2.42059
R-HSA-380320	Recruitment of NuMA to mitotic centrosomes	5	120	94	10704	0.00404255	SFI1/HAUS4/AKAP9/CNTRL/TUBB1	5	Mild - Negative	Hypermethylated	2.39334
R-HSA-9029569	NR1H3 & NR1H2 regulate gene expression linked to cholesterol transport and efflux	3	94	37	10704	0.00410573	NCOR1/APOC2/APOC4	3	Severity	Hypermethylated	2.38661
R-HSA-9006925	Intracellular signaling by second messengers	3	12	306	10704	0.0042012	PSMC6/AKT1S1/PHLPP1	3	Severe - Mild	Hypermethylated	2.37663
R-HSA-9006934	Signaling by Receptor Tyrosine Kinases	13	120	506	10704	0.00432458	CYFIP2/DNM1/CTNND1/NCOR1/CRK/ELMO1/VEGFB/STAT5B/COL1A1/ROCK1/DNM2/ARHGEF7/LYN	13	Mild - Negative	Hypermethylated	2.36406
R-HSA-1852241	Organelle biogenesis and maintenance	8	94	296	10704	0.00442258	AKAP9/CREBBP/NCOR1/SCLT1/CYS1/HAUS6/CNTRL/TUBB1	8	Severity	Hypermethylated	2.35432
R-HSA-194840	Rho GTPase cycle	6	120	138	10704	0.00452705	PREX1/FGD4/ARHGAP15/ARHGAP18/ARHGAP10/ARHGEF7	6	Mild - Negative	Hypermethylated	2.34418
R-HSA-9006931	Signaling by Nuclear Receptors	8	94	299	10704	0.00469745	CREBBP/IGF1R/GNG7/NCOR1/GNG2/HDAC1/APOC2/APOC4	8	Severity	Hypermethylated	2.32814
R-HSA-2029482	Regulation of actin dynamics for phagocytic cup formation	4	120	61	10704	0.00479297	CYFIP2/CRK/ELMO1/WIPF1	4	Mild - Negative	Hypermethylated	2.3194
R-HSA-422356	Regulation of insulin secretion	4	94	78	10704	0.00484716	GNG7/PRKAR1A/GNG2/CACNA1D	4	Severity	Hypermethylated	2.31451
R-HSA-4420097	VEGFA-VEGFR2 Pathway	5	120	99	10704	0.00503998	CYFIP2/CTNND1/CRK/ELMO1/ROCK1	5	Mild - Negative	Hypermethylated	2.29757
R-HSA-9664323	FCGR3A-mediated IL10 synthesis	3	94	40	10704	0.00512268	FGR/PRKAR1A/LYN	3	Severity	Hypermethylated	2.2905
R-HSA-416482	G alpha (12/13) signalling events	4	94	80	10704	0.00530351	GNG7/TRIO/GNG2/ROCK1	4	Severity	Hypermethylated	2.27544
R-HSA-9679191	Potential therapeutics for SARS	4	94	81	10704	0.00554212	PHF21A/GATAD2A/HDAC1/ROCK1	4	Severity	Hypermethylated	2.25632
R-HSA-381676	Glucagon-like Peptide-1 (GLP1) regulates insulin secretion	3	94	42	10704	0.00587762	GNG7/PRKAR1A/GNG2	3	Severity	Hypermethylated	2.2308
R-HSA-6814122	Cooperation of PDCL (PhLP1) and TRiC/CCT in G-protein beta folding	3	94	42	10704	0.00587762	GNG7/GNG2/GNAO1	3	Severity	Hypermethylated	2.2308
R-HSA-432040	Vasopressin regulates renal water homeostasis via Aquaporins	3	94	43	10704	0.00627872	GNG7/PRKAR1A/GNG2	3	Severity	Hypermethylated	2.20213
R-HSA-194315	Signaling by Rho GTPases	10	94	455	10704	0.00646627	WIPF2/RHOH/ARHGAP26/WIPF1/FMNL2/TRIO/CYFIP2/ROCK1/TUBB1/ARHGAP18	10	Severity	Hypermethylated	2.18935
R-HSA-9658195	Leishmania infection	8	120	252	10704	0.00736445	CYFIP2/CRK/GPR176/ELMO1/WIPF1/NFKB1/LYN/CRHR2	8	Mild - Negative	Hypermethylated	2.13286
R-HSA-2565942	Regulation of PLK1 Activity at G2/M Transition	4	94	88	10704	0.00741556	AKAP9/CCNB1/HAUS6/CNTRL	4	Severity	Hypermethylated	2.12986
R-HSA-380259	Loss of Nlp from mitotic centrosomes	4	120	70	10704	0.00779791	SFI1/HAUS4/AKAP9/CNTRL	4	Mild - Negative	Hypermethylated	2.10802
R-HSA-380284	Loss of proteins required for interphase microtubule organization from the centrosome	4	120	70	10704	0.00779791	SFI1/HAUS4/AKAP9/CNTRL	4	Mild - Negative	Hypermethylated	2.10802
R-HSA-73762	RNA Polymerase I Transcription Initiation	3	94	47	10704	0.00804439	POLR1A/GATAD2A/HDAC1	3	Severity	Hypermethylated	2.09451
R-HSA-9024446	NR1H2 and NR1H3-mediated signaling	3	94	47	10704	0.00804439	NCOR1/APOC2/APOC4	3	Severity	Hypermethylated	2.09451
R-HSA-5617833	Cilium Assembly	6	94	201	10704	0.00843685	AKAP9/SCLT1/CYS1/HAUS6/CNTRL/TUBB1	6	Severity	Hypermethylated	2.07382
R-HSA-2122947	NOTCH1 Intracellular Domain Regulates Transcription	3	94	48	10704	0.00852685	CREBBP/NCOR1/HDAC1	3	Severity	Hypermethylated	2.06921
R-HSA-3214815	HDACs deacetylate histones	4	94	94	10704	0.00932004	PHF21A/NCOR1/GATAD2A/HDAC1	4	Severity	Hypermethylated	2.03058
R-HSA-380320	Recruitment of NuMA to mitotic centrosomes	4	94	94	10704	0.00932004	AKAP9/HAUS6/CNTRL/TUBB1	4	Severity	Hypermethylated	2.03058
R-HSA-1483249	Inositol phosphate metabolism	3	94	50	10704	0.00954191	INPP4A/PLCD1/INPP1	3	Severity	Hypermethylated	2.02036
R-HSA-390466	Chaperonin-mediated protein folding	4	94	95	10704	0.00966559	GNG7/GNG2/TUBB1/GNAO1	4	Severity	Hypermethylated	2.01477

## Sheet: Figure2B
Cell-Type	Direction	Model	Number of significant interactions
B-cells	Hypermethylated	Severity	471
CD8+ T-cells	Hypermethylated	Severe - Mild	32
CD8+ T-cells	Hypermethylated	Severity	31
CD8+ T-cells	Hypermethylated	Severe - Negative	29
Neutrophils	Hypomethylated	Mild - Negative	26
Neutrophils	Hypermethylated	Severe - Mild	17
CD8+ T-cells	Hypomethylated	Severity	16
Neutrophils	Hypomethylated	Severe - Negative	14
Neutrophils	Hypermethylated	Mild - Negative	11
B-cells	Hypermethylated	Severe - Mild	10
B-cells	Hypermethylated	Mild - Negative	5
CD8+ T-cells	Hypomethylated	Severe - Mild	5
CD8+ T-cells	Hypermethylated	Mild - Negative	4
Neutrophils	Hypomethylated	Severity	4
B-cells	Hypomethylated	Severity	3
Neutrophils	Hypermethylated	Severity	3
CD8+ T-cells	Hypomethylated	Severe - Negative	2
Monocytes	Hypermethylated	Mild - Negative	2
NK-cells	Hypomethylated	Severe - Negative	2
B-cells	Hypomethylated	Mild - Negative	1
B-cells	Hypomethylated	Severe - Mild	1
CD4+ T-cells	Hypermethylated	Severe - Mild	1
CD4+ T-cells	Hypomethylated	Severity	1
CD8+ T-cells	Hypomethylated	Mild - Negative	1
Monocytes	Hypermethylated	Severity	1
Monocytes	Hypermethylated	Severe - Negative	1
Monocytes	Hypomethylated	Severe - Mild	1
Neutrophils	Hypermethylated	Severe - Negative	1
NK-cells	Hypomethylated	Severe - Mild	1
B-cells	Hypermethylated	Severe - Negative	0
B-cells	Hypomethylated	Severe - Negative	0
CD4+ T-cells	Hypermethylated	Severity	0
CD4+ T-cells	Hypermethylated	Mild - Negative	0
CD4+ T-cells	Hypermethylated	Severe - Negative	0
CD4+ T-cells	Hypomethylated	Mild - Negative	0
CD4+ T-cells	Hypomethylated	Severe - Mild	0
CD4+ T-cells	Hypomethylated	Severe - Negative	0
Monocytes	Hypermethylated	Severe - Mild	0
Monocytes	Hypomethylated	Severity	0
Monocytes	Hypomethylated	Mild - Negative	0
Monocytes	Hypomethylated	Severe - Negative	0
Neutrophils	Hypomethylated	Severe - Mild	0
NK-cells	Hypermethylated	Severity	0
NK-cells	Hypermethylated	Mild - Negative	0
NK-cells	Hypermethylated	Severe - Mild	0
NK-cells	Hypermethylated	Severe - Negative	0
NK-cells	Hypomethylated	Severity	0
NK-cells	Hypomethylated	Mild - Negative	0

## Sheet: Figure2C
Trait	Odds Ratio	pvalue	DMC	Background	Model	logpvalue
Crohn's disease (CD)	33.293	6.88e-79	24	2672	Severity	179.976
mixed connective tissue disease (MCTD)	309.672	6.88e-56	13	182	Severity	127.016
fractional exhaled nitric oxide	7.795	1.07e-27	22	8372	Severity	62.1021
alcohol consumption	16.925	3.41e-20	6	1816	Severity	44.825
body mass index (BMI)	16.458	3.82e-19	7	1797	Severity	42.4089
autoimmune diseases	62.503	7.24e-18	6	372	Severity	39.4669
smoking	3.762	2.09e-15	24	20798	Severity	33.8016
preeclampsia	10.424	6.26e-14	10	2306	Severity	30.402
systemic lupus erythematosus (SLE)	5.116	1.09e-13	12	7848	Severity	29.8474
primary Sjgren's Syndrome (pSS)	7.751	1.28e-13	10	3526	Severity	29.6867
mixed connective tissue disease (MCTD)	1030.46	1.52e-36	7	182	Severe - Negative	82.4744
alcohol consumption	111.639	2.18e-36	5	1816	Severe - Negative	82.1137
Crohn's disease (CD)	53.407	1.24e-24	6	2672	Severe - Negative	55.0469
body mass index (BMI)	46.644	1.6e-13	3	1797	Severe - Negative	29.4636
autoimmune diseases	193.657	2.02e-12	3	372	Severe - Negative	26.9279
smoking	5.618	2.2e-06	6	20798	Severe - Negative	13.0271
systemic lupus erythematosus (SLE)	8.052	6.23e-06	3	7848	Severe - Negative	11.9861
psoriasis	10.952	8.65e-06	3	4138	Severe - Negative	11.658
mixed connective tissue disease (MCTD)	433.962	3.05e-99	23	182	Mild - Negative	226.841
fractional exhaled nitric oxide	11.615	1.96e-42	32	8372	Mild - Negative	96.0356
Crohn's disease (CD)	15.264	4.3e-23	14	2672	Mild - Negative	51.5008
smoking	3.225	3.53e-14	24	20798	Mild - Negative	30.9749
air pollution (NO2)	7.225	5.1e-14	13	5185	Mild - Negative	30.607
preeclampsia	11.196	2.84e-13	9	2306	Mild - Negative	28.8898
autoimmune diseases	38.577	3.95e-13	5	372	Mild - Negative	28.5599
allergic sensitization	13.325	1.18e-11	7	1501	Mild - Negative	25.1629
polybrominated biphenyl exposure	9.93	8.31e-09	6	1719	Mild - Negative	18.6058
systemic lupus erythematosus (SLE)	4.364	8.57e-09	12	7848	Mild - Negative	18.575

## Sheet: Figure3B
ID	Description	GeneRatioUp	GeneRatioDown	BgRatioUp	BgRatioDown	pvalue	geneID	Count	Module	logpvalue
R-HSA-909733	Interferon alpha/beta signaling	5	28	70	10704	9.04801e-07	RSAD2/IFIT3/IRF7/MX1/ADAR	5	S.Ho	6.04345
R-HSA-913531	Interferon Signaling	6	28	199	10704	1.02553e-05	RSAD2/TRIM22/IFIT3/IRF7/MX1/ADAR	6	S.Ho	4.98905
R-HSA-5621575	CD209 (DC-SIGN) signaling	4	80	21	10704	1.57184e-05	NFKB1/LYN/RAF1/CREBBP	4	S.He	4.80359
R-HSA-9664407	Parasite infection	4	80	59	10704	0.000963817	CRK/LYN/WIPF1/WIPF2	4	S.He	3.01601
R-HSA-9664417	Leishmania phagocytosis	4	80	59	10704	0.000963817	CRK/LYN/WIPF1/WIPF2	4	S.He	3.01601
R-HSA-9664422	FCGR3A-mediated phagocytosis	4	80	59	10704	0.000963817	CRK/LYN/WIPF1/WIPF2	4	S.He	3.01601
R-HSA-109582	Hemostasis	12	80	621	10704	0.0020913	CRK/HDAC1/AKAP1/F10/SERPINC1/LYN/RAF1/ZFPM1/GNG2/PHF21A/EHD1/CAP1	12	S.He	2.67958
R-HSA-9658195	Leishmania infection	7	80	252	10704	0.00271573	CRK/NFKB1/CRHR2/LYN/GNG2/WIPF1/WIPF2	7	S.He	2.56611
R-HSA-9679191	Potential therapeutics for SARS	4	80	81	10704	0.00311258	IFNGR2/ROCK1/HDAC1/PHF21A	4	S.He	2.50688
R-HSA-2029480	Fcgamma receptor (FCGR) dependent phagocytosis	4	80	86	10704	0.00386275	CRK/LYN/WIPF1/WIPF2	4	S.He	2.4131
R-HSA-5621481	C-type lectin receptors (CLRs)	5	80	142	10704	0.00414883	PPP3R1/NFKB1/LYN/RAF1/CREBBP	5	S.He	2.38207

## Sheet: Figure3C
Trait	Odds Ratio	pvalue	DMC	Background	Module	logpvalue
mixed connective tissue disease (MCTD)	1042.03	1.37e-147	12	182	S.Ho	146.863
autoimmune diseases	262.407	5.97e-58	4	372	S.Ho	57.224
primary Sjgren's Syndrome (pSS)	44.886	2.15e-39	6	3526	S.Ho	38.6676
Crohn's disease (CD)	48.71	4.31e-34	8	2672	S.Ho	33.3655
systemic lupus erythematosus (SLE)	20.196	3.21e-23	8	7848	S.Ho	22.4935
alcohol consumption	41.786	7.17e-21	7	1816	S.Ho	20.1445
fractional exhaled nitric oxide	22.018	3.17e-55	31	8372	S.He	54.4989
Crohn's disease (CD)	15.754	4.64e-14	8	2672	S.He	13.3335
childhood asthma	45.589	2.44e-11	4	456	S.He	10.6126
allergic asthma	21.047	1.42e-10	5	1235	S.He	9.84771
smoking	2.664	9.54e-06	10	20798	S.He	5.02045
preeclampsia	6.658	0.000378	3	2306	S.He	3.42251
type 2 diabetes (T2D)	3.627	0.00225	4	5633	S.He	2.64782
air pollution (NO2)	19.776	4.96e-16	8	5185	M.He	15.3045
polybrominated biphenyl exposure	41.475	1.38e-15	6	1719	M.He	14.8601
down syndrome	6.921	1.78e-09	9	14649	M.He	8.74958
multiple sclerosis	8.447	2.44e-08	6	8093	M.He	7.61261
perinatally-acquired HIV	26.251	2.08e-07	3	1309	M.He	6.68194
myalgic encephalomyelitis/chronic fatigue syndrome	8.622	7.13e-07	5	6500	M.He	6.14691
systemic lupus erythematosus (SLE)	7.263	1.09e-06	5	7848	M.He	5.96257
preeclampsia	14.818	5.42e-06	3	2306	M.He	5.266

## Sheet: Figure3D
Factor	Motif	Consensus	logpvalue	qvalue	NumTargetMotif	PercTargetMotf	NumBackMotif	PercBackMotif	Group
ISRE	IRF	AGTTTCASTTTC	9.58	0.0304	4	9.09	2902.8	0.49	S.Ho
IRF4	IRF	ACTGAAACCA	7.038	0.193	7	15.91	20935.6	3.56	S.Ho
IRF1	IRF	GAAAGTGAAAGT	6.548	0.2102	4	9.09	6504	1.11	S.Ho
BMYB	HTH	NHAACBGYYV	5.597	0.408	13	29.55	78001.3	13.28	S.Ho
IRF3	IRF	AGTTTCAKTTTC	5.394	0.408	5	11.36	14556.4	2.48	S.Ho
IRF2	IRF	GAAASYGAAASY	5.044	0.4731	3	6.82	5044.5	0.86	S.Ho
IRF8	IRF	GRAASTGAAAST	4.959	0.4731	5	11.36	16162.6	2.75	S.Ho
PU.1:IRF8	ETS:IRF	GGAAGTGAAAST	4.943	0.4731	4	9.09	10212.8	1.74	S.Ho
Six1	Homeobox	GKVTCADRTTWC	4.699	0.4731	4	9.09	10967.1	1.87	S.Ho
KLF14	Zf	RGKGGGCGKGGC	4.63	0.4731	17	38.64	129874	22.11	S.Ho
PU.1	ETS	AGAGGAAGTG	8.703	0.0731	12	16.9	29206.2	4.91	M.He
ZFX	Zf	AGGCCTRG	6.401	0.3652	20	28.17	84534.2	14.2	M.He
CEBP	bZIP	ATTGCGCAAC	6.27	0.3652	11	15.49	33270.4	5.59	M.He
Nkx6.1	Homeobox	GKTAATGR	5.925	0.3652	28	39.44	142478	23.94	M.He
HLF	bZIP	RTTATGYAAB	5.731	0.3652	12	16.9	41065.2	6.9	M.He
ERG	ETS	ACAGGAAGTG	5.266	0.3785	21	29.58	99719.3	16.75	M.He
ZNF519	Zf	GAGSCCGAGC	5.157	0.3785	5	7.04	9549	1.6	M.He
Isl1	Homeobox	CTAATKGV	5.112	0.3785	22	30.99	107845	18.12	M.He
CREB5	bZIP	VVATGACGTCAT	4.861	0.3786	7	9.86	19094.5	3.21	M.He
EHF	ETS	AVCAGGAAGT	4.772	0.3786	17	23.94	77357.1	13	M.He
PRDM14	Zf	RGGTCTCTAACY	4.737	0.3786	6	8.45	14885.3	2.5	M.He
ZEB1	Zf	VCAGGTRDRY	6.885	0.45	44	28.76	120864	18.27	S.He
ZNF467	Zf	TGGGGAAGGGCM	5.855	0.6307	20	13.07	43839.3	6.63	S.He
ZNF652	Zf	TTAACCCTTTVNKKN	5.421	0.6489	9	5.88	13500.8	2.04	S.He

## Sheet: Figure4A
ID	Popkin h2	lmmDiag h2	Module
cg00522451	0	0	S.Ho
cg00607627	0.893566	0.966651	S.Ho
cg01870865	0	0	S.Ho
cg02138684	0.436379	0.184894	S.Ho
cg02314339	0.688765	0.175949	S.Ho
cg02560388	0	0	S.Ho
cg02650017	0	0	S.Ho
cg03361738	0	0	S.Ho
cg03386675	0.670561	0.65769	S.Ho
cg03699074	0.649914	0.729139	S.Ho
cg03753191	0.99983	1	S.Ho
cg03782775	0.781274	0.553824	S.Ho
cg03879629	0.208598	0	S.Ho
cg04168577	0.948015	0.915217	S.Ho
cg04332373	0	0	S.Ho
cg06625767	0	0	S.Ho
cg06703222	0.203357	0	S.Ho
cg06842507	0	0	S.Ho
cg07387383	0	0	S.Ho
cg07878065	0.697397	0.392493	S.Ho
cg07957619	0.642253	0.381598	S.Ho
cg08514932	0.0177185	0	S.Ho
cg08539067	0.282652	0.270779	S.Ho
cg10161996	0.275559	0.0650995	S.Ho
cg10468474	0	0	S.Ho
cg10549986	0.935148	0.801394	S.Ho
cg11251971	0.541	0.188517	S.Ho
cg12461141	0.998953	1	S.Ho
cg13030582	0	0	S.Ho
cg14063347	0.741725	0.336596	S.Ho
cg14094841	0.569729	0.196339	S.Ho
cg14333162	0.742995	0.563836	S.Ho
cg16315329	0.805359	0.807957	S.Ho
cg16462073	0.671696	0.750488	S.Ho
cg16946073	0.628239	0.261228	S.Ho
cg17114584	0.999407	1	S.Ho
cg18101225	0	0	S.Ho
cg21406720	0.341226	0	S.Ho
cg21549285	0.642255	0.320121	S.Ho
cg21587506	0.999569	1	S.Ho
cg21952614	0.89339	0.577393	S.Ho
cg22432956	0	0	S.Ho
cg22652934	0.999227	1	S.Ho
cg22930808	0.925111	0.7152	S.Ho
cg23299102	0.893999	0.705195	S.Ho
cg24002003	0.682026	0.496984	S.Ho
cg24405567	0	0	S.Ho
cg24760467	0	0	S.Ho
cg24819835	0	0	S.Ho
cg25739715	0.101884	0.160999	S.Ho
cg26416615	0.198984	0	S.Ho
cg26523841	0.998541	1	S.Ho
cg26932772	0	0	S.Ho
cg27142757	0	0	S.Ho
cg00193210	0	0	M.He
cg00646179	0.290936	0	M.He
cg00897527	0.78843	0.550366	M.He
cg01520105	0.117094	0	M.He
cg01632240	0.446625	0.114587	M.He
cg01932663	0	0.114091	M.He
cg02053425	0.953082	0.544199	M.He
cg02757153	0.732488	0.333975	M.He
cg03315649	0	0.0262002	M.He
cg03766264	0	0	M.He
cg04065352	0	0	M.He
cg04302433	0	0	M.He
cg04401764	0.538363	0.279551	M.He
cg04432278	0.378033	0.184527	M.He
cg04510714	0.579679	0.604476	M.He
cg04593856	0	0	M.He
cg04674029	0	0	M.He
cg04837616	0	0	M.He
cg05380077	0.583532	0.136999	M.He
cg05392527	0.698853	0.523014	M.He
cg05507566	0	0	M.He
cg05688739	0.825032	0.447854	M.He
cg05826823	0.270819	0	M.He
cg06978288	0.699455	0.0769945	M.He
cg07220203	0.612769	0.245968	M.He
cg07318627	0.308191	0.343183	M.He
cg08016417	0	0	M.He
cg08180187	0.614465	0.42824	M.He
cg08549898	0.237116	0.325773	M.He
cg08610076	0.792221	0.405883	M.He
cg08739755	0.729178	0.457378	M.He
cg10183885	0.666163	0.239019	M.He
cg10345494	0.949042	0.897956	M.He
cg10681522	1.23054e-13	0.0351319	M.He
cg10787639	0	0	M.He
cg10919547	0	0.129362	M.He
cg10997193	0	0	M.He
cg11228898	0.717427	0.388851	M.He
cg11812928	0.524207	0.171932	M.He
cg11886620	0.187263	0.0638249	M.He
cg11928146	0.996631	1	M.He
cg11952340	0.896213	0.465691	M.He
cg12284518	0.421295	0.106437	M.He
cg12340267	0	0	M.He
cg12449916	0.453886	0.22756	M.He
cg13296238	0.995551	1	M.He
cg13487667	0.701882	0.609324	M.He
cg13810114	0.531525	0.218734	M.He
cg14115749	0.498733	0.247573	M.He
cg14321810	0.0842391	0.338654	M.He
cg14771090	0.225581	0	M.He
cg15156391	0.100412	0	M.He
cg15184529	0.826943	0.819831	M.He
cg15283622	0	0	M.He
cg15557489	0.162972	0.266946	M.He
cg15584015	0.473621	0.0148639	M.He
cg16354762	0.338984	0.36211	M.He
cg16612971	0.995284	1	M.He
cg16795184	0.150062	0	M.He
cg17354333	0.995993	1	M.He
cg17364865	0	0	M.He
cg17588954	0	0	M.He
cg17716338	0.918422	1	M.He
cg18189915	0.722739	0.404063	M.He
cg18257193	0.792637	0.544681	M.He
cg18630091	0.153115	0	M.He
cg18806923	0.887835	0.744709	M.He
cg19285358	0.477767	0.225223	M.He
cg20382184	0	0	M.He
cg20855448	1.43115e-17	0	M.He
cg21389750	0.184933	0.148481	M.He
cg21742790	0	0	M.He
cg22083904	0	0	M.He
cg22676821	0.190004	0.217885	M.He
cg23540819	0	0.0836809	M.He
cg23606722	0.250258	0.205067	M.He
cg23689615	0.170395	0	M.He
cg24597457	0.724284	0.581999	M.He
cg24939194	0	0	M.He
cg25811375	0.705279	0.192433	M.He
cg26250129	0.523765	0.189019	M.He
cg26282731	0	0.222546	M.He
cg26601496	0.944528	1	M.He
cg26839028	0	0	M.He
cg26918935	0.249736	0.173049	M.He
cg27007807	0	0	M.He
cg27420834	0.749155	0.644268	M.He
cg00181731	0	0	S.He
cg00200658	0.992864	1	S.He
cg00491149	0.421984	0.416399	S.He
cg00507757	0	0	S.He
cg00599914	0	0	S.He
cg00633273	0.633856	0.338283	S.He
cg00647005	0.680165	0.651831	S.He
cg00723928	0.98481	1	S.He
cg00898807	0.513736	0.341377	S.He
cg01156920	0.632868	0.338213	S.He
cg01434938	0.380902	0.186229	S.He
cg01493106	0	0	S.He
cg01770400	0	0	S.He
cg01819912	0.494384	0.367858	S.He
cg01881828	0.116949	0.23845	S.He
cg01923915	0.681173	0.824297	S.He
cg02073122	0.0462045	0	S.He
cg02216780	0	0.0138171	S.He
cg02220284	0.986153	1	S.He
cg02420943	0.620674	0.575131	S.He
cg02481950	0.493809	0.300899	S.He
cg02921978	0	0	S.He
cg03247739	0	0	S.He
cg03256302	0.772208	0.857792	S.He
cg03550223	0.724496	0.564024	S.He
cg03699462	0.47898	0	S.He
cg03921763	0.832479	0.709176	S.He
cg03950924	4.0766e-17	0	S.He
cg04006133	0.924525	0.711574	S.He
cg04318494	0.716853	0.582489	S.He
cg04575476	0.925644	0.665137	S.He
cg04576915	0.998778	1	S.He
cg04689131	0.358849	0	S.He
cg04708790	0.588906	0.335428	S.He
cg05148610	0.974731	1	S.He
cg05207933	0.168355	0	S.He
cg05401712	0.839608	1	S.He
cg05411199	0	0	S.He
cg05660634	0.437759	0.191072	S.He
cg05694908	0	0	S.He
cg06070445	0.335167	0.199601	S.He
cg06146977	0.998572	0.872364	S.He
cg06217905	0.999949	0.735852	S.He
cg06291428	9.1073e-18	0	S.He
cg06353075	0.844128	0.654542	S.He
cg06709038	0	0	S.He
cg06869210	0	0	S.He
cg07091793	0.506475	0.2694	S.He
cg07170983	0.62321	0.484115	S.He
cg07200711	0.188907	0.28628	S.He
cg07235562	0.702826	0.416857	S.He
cg07428892	0	0	S.He
cg07641746	0.631171	0.389067	S.He
cg07718085	0.235821	0.335105	S.He
cg07808881	0.7986	0.627288	S.He
cg07900344	0	0	S.He
cg08001899	0	0	S.He
cg08149223	0	0	S.He
cg08309106	0.996036	1	S.He
cg08562592	0	0	S.He
cg08674847	0.792178	0.75751	S.He
cg08680129	0.35993	0.150169	S.He
cg08680773	0.219092	0	S.He
cg08738516	0.783565	0.508639	S.He
cg08774868	0	0	S.He
cg08811097	0.997486	1	S.He
cg08949406	0.986264	0.984796	S.He
cg08969102	1.69136e-17	0.0358017	S.He
cg09011167	0.499408	0.666056	S.He
cg09046415	0.814458	0.491094	S.He
cg09298484	0.986371	1	S.He
cg09318880	0.429589	0.276408	S.He
cg09426038	0.78806	0.62882	S.He
cg09853611	0.932364	0.870938	S.He
cg09876137	0	0	S.He
cg10093121	0.935628	0.74684	S.He
cg10196050	0.983503	1	S.He
cg10240665	0	0	S.He
cg10294210	0.157414	0.203968	S.He
cg10350620	0.896155	0.724919	S.He
cg10923476	0.447327	0.398126	S.He
cg11065271	0.436126	0.0969404	S.He
cg11176595	0.262813	0	S.He
cg11346901	0	0.344212	S.He
cg11590578	0.997098	1	S.He
cg12206840	0.996573	1	S.He
cg12444592	0.605686	0.525657	S.He
cg12466037	0.489449	0.107729	S.He
cg12565906	1.82146e-17	0	S.He
cg12633399	0.603889	0.113087	S.He
cg12685166	0.857832	0.767147	S.He
cg12857737	0.189349	0	S.He
cg12877361	0.968033	0.768404	S.He
cg12953319	0.471187	0.342083	S.He
cg13167816	0.559047	0.562145	S.He
cg13181291	0.947279	0.625627	S.He
cg13232576	0.977724	1	S.He
cg13641690	0.304963	0.168871	S.He
cg13647309	0.994861	1	S.He
cg13929898	0	0	S.He
cg13947225	0	0	S.He
cg13967527	0.998183	1	S.He
cg14075133	4.58952e-13	0.232933	S.He
cg14084609	0.890957	1	S.He
cg14182166	0.369553	0.102142	S.He
cg14216476	0	0	S.He
cg14275931	0.997806	1	S.He
cg14962159	0.461379	0.509169	S.He
cg14973204	0.231973	0.311518	S.He
cg15107286	0.999442	1	S.He
cg15425763	0.846805	0.570391	S.He
cg15429134	0.521655	0.351024	S.He
cg15455761	0	0	S.He
cg15458222	0.987701	1	S.He
cg15480653	0.918869	0.822469	S.He
cg15551881	0.997835	1	S.He
cg15633603	0.731693	0.587649	S.He
cg15831486	0.746252	0.342558	S.He
cg15932615	0.737784	0.851179	S.He
cg15999041	0.812914	0.487677	S.He
cg16382882	0	0	S.He
cg16662477	0.674223	0.117148	S.He
cg16867702	0.999789	1	S.He
cg17128308	0.491616	0.0943998	S.He
cg17339440	0.129803	0.267088	S.He
cg17423458	0.163569	0.0605668	S.He
cg17606266	0.99959	1	S.He
cg17796511	0.683744	0.667272	S.He
cg17984982	0.278242	0	S.He
cg18138085	0.934458	0.957396	S.He
cg18224611	0	0	S.He
cg18307978	0	0	S.He
cg18357393	0.969851	0.848091	S.He
cg18526310	0.0038647	0.213523	S.He
cg18643837	0	0	S.He
cg18700007	0	0	S.He
cg18974164	0.370174	0.364338	S.He
cg19091967	7.80626e-18	0	S.He
cg19215266	0.394638	0.142824	S.He
cg19712663	5.13657e-15	0	S.He
cg19916543	0.272596	0.363978	S.He
cg20066001	9.75782e-18	0	S.He
cg20219069	0	0	S.He
cg20368835	0.99562	1	S.He
cg20428133	0.770152	0.56384	S.He
cg20544966	0	0.0874684	S.He
cg20754708	0.608878	0.462122	S.He
cg20809377	0.378873	0.226678	S.He
cg20824844	0.691096	0.464799	S.He
cg20928986	0.123052	0.148174	S.He
cg21028473	0.996121	1	S.He
cg21511948	0.776911	0.763678	S.He
cg21537623	0.775091	0.63962	S.He
cg21581865	0.995733	1	S.He
cg21638120	0.15617	0.280943	S.He
cg21973914	0	0.0930186	S.He
cg22107082	0.979948	0.912903	S.He
cg22164781	0.998524	1	S.He
cg22542803	0	0	S.He
cg22626747	0.330424	0.168023	S.He
cg22748815	0.997059	1	S.He
cg23029198	0.99895	1	S.He
cg23056155	0	0	S.He
cg23164076	0.998806	1	S.He
cg23608915	0.7615	0.62727	S.He
cg23898555	0	0	S.He
cg23959872	0.388785	0.304598	S.He
cg24007247	0.383361	0.450069	S.He
cg24273484	0.0153894	0.0937961	S.He
cg24388175	0.998689	1	S.He
cg24908179	0.845012	0.450309	S.He
cg25000308	0.891952	0.901421	S.He
cg25236965	0	0	S.He
cg25325918	0.284668	0.12085	S.He
cg25432173	0.43347	0.477548	S.He
cg25701517	0.820386	0.597265	S.He
cg25813781	0.451417	0.167643	S.He
cg25950113	0.796087	0.534586	S.He
cg25983056	0.608604	0.339164	S.He
cg26175045	0.999741	1	S.He
cg26180383	0.921708	0.829468	S.He
cg26884787	0.0867628	0.0272604	S.He
cg26922188	0.9951	1	S.He
cg26955963	0.47656	0.261484	S.He
cg27004182	0.387805	0.333952	S.He
cg27102101	0.857027	0.490173	S.He
cg27187215	0.999764	1	S.He
cg27215601	0	0	S.He
cg27216853	0.977821	0.916814	S.He
cg27346756	0.856661	0.772825	S.He
cg27605489	0.99685	1	S.He

## Sheet: Figure4E
Module	Trait	Trait.IN	NoTrait.IN	Trait.OUT	NoTrait.OUT	Odds Ratio	pvalue	EFO.Parent	logpvalue
S.Ho	COVID_Severe_Population	293	484	2419	6817059	1707.6	1e-150	COVID19	150
S.Ho	COVID_Hospitalized_Population	293	484	6676	6812802	618.515	1e-150	COVID19	150
S.Ho	COVID_Positive_Population	256	521	2530	6816948	1326.05	1e-150	COVID19	150
S.Ho	systemic lupus erythematosus	76	701	6885	6812593	108.517	8.74526e-122	Immune system disorder	121.058
S.He	crohn's disease	516	3436	22846	6793457	44.7273	1e-150	Immune system disorder	150
S.He	ulcerative colitis	424	3528	20739	6795564	39.4597	1e-150	Immune system disorder	150
S.He	inflammatory bowel disease	422	3530	16748	6799555	48.6334	1e-150	Digestive system disorder	150
S.He	glomerular filtration rate	149	3803	36229	6780074	7.37933	3.79408e-74	Other measurement	73.4209
S.He	prostate specific antigen measurement	33	3919	1890	6814413	31.2557	9.4698e-37	Other measurement	36.0237
S.He	COVID_Hospitalized_Population	32	3920	6937	6809366	8.26018	1.64075e-18	COVID19	17.785
S.He	rheumatoid arthritis	33	3919	9779	6806524	6.03642	3.33141e-15	Immune system disorder	14.4774
M.He	smoking status measurement	100	2652	10226	6807277	25.3402	1.98437e-99	Other measurement	98.7024
M.He	diastolic blood pressure	129	2623	29656	6787847	11.3393	1.71604e-85	Other measurement	84.7655
M.He	metabolite measurement	65	2687	3318	6814185	50.4105	5.12497e-84	Other measurement	83.2903
M.He	parkinson's disease	99	2653	15217	6802286	16.8421	7.55775e-82	Neurological disorder	81.1216
M.He	alcohol drinking	103	2649	21266	6796237	12.5415	7.42657e-73	Biological process	72.1292
M.He	chronic kidney disease	81	2671	13357	6804146	15.6318	6.89726e-65	Other disease	64.1613
M.He	psoriasis	58	2694	5244	6812259	28.4341	3.18004e-61	Immune system disorder	60.4976
M.He	urinary metabolite measurement	65	2687	12720	6804783	13.1343	7.13333e-48	Other measurement	47.1467
M.He	creatinine measurement	43	2709	6492	6811011	17.0314	1.06691e-36	Other measurement	35.9719
M.He	glomerular filtration rate	62	2690	36316	6781187	4.37142	2.43873e-20	Other measurement	19.6128
